# Supplementary material for: Determinants of accelerated metabolomic and epigenetic aging in a UK cohort
Source: Aging Cell. 2020 May 3;19(6):e13149. doi: 10.1111/acel.13149 (PMC7294785; doi:10.1111/acel.13149)
Supplement: Supplementary file 1 — Supplementary Material [file ACEL-19-e13149-s001.csv]

Featurename	bootstrap_1	bootstrap_2	bootstrap_3	bootstrap_4	bootstrap_5	bootstrap_6	bootstrap_7	bootstrap_8	bootstrap_9	bootstrap_10	bootstrap_11	bootstrap_12	bootstrap_13	bootstrap_14	bootstrap_15	bootstrap_16	bootstrap_17	bootstrap_18	bootstrap_19	bootstrap_20	bootstrap_21	bootstrap_22	bootstrap_23	bootstrap_24	bootstrap_25	bootstrap_26	bootstrap_27	bootstrap_28	bootstrap_29	bootstrap_30	bootstrap_31	bootstrap_32	bootstrap_33	bootstrap_34	bootstrap_35	bootstrap_36	bootstrap_37	bootstrap_38	bootstrap_39	bootstrap_40	bootstrap_41	bootstrap_42	bootstrap_43	bootstrap_44	bootstrap_45	bootstrap_46	bootstrap_47	bootstrap_48	bootstrap_49
Number of coefficients in model	556	4764	648	946	1247	498	5073	1317	1107	737	756	1312	858	4384	8451	3689	670	601	4780	1408	3075	4387	2743	7609	574	961	7672	569	3671	2384	2534	762	631	557	5171	684	4154	4175	1499	3557	517	1106	2092	529	3222	593	2859	1192	633
(Intercept)	41.24145807	41.31308932	41.18490744	41.24969545	41.30427548	41.27365287	41.27521785	41.22352727	41.23825614	41.25608265	41.29163964	41.2368221	41.26935897	41.32306853	41.26751778	41.35937456	41.23735569	41.31656384	41.28898578	41.17814256	41.1823091	41.25187636	41.27798384	41.22037425	41.28177657	41.22679721	41.27779197	41.26153743	41.27638581	41.1277794	41.25933288	41.15551459	41.24636929	41.19667468	41.31415367	41.19473138	41.27638707	41.3124013	41.28142004	41.40300412	41.21539209	41.20693912	41.21798312	41.26103943	41.24766359	41.24013514	41.21661348	41.28873929	41.25390124
0.31_293.0989m/z	NA	NA	NA	NA	NA	NA	NA	NA	NA	NA	NA	NA	NA	NA	-0.005996756	NA	NA	NA	0.010827096	NA	NA	NA	NA	NA	NA	NA	NA	NA	NA	NA	NA	NA	NA	NA	NA	NA	NA	NA	NA	NA	NA	NA	NA	NA	NA	NA	NA	NA	NA
0.32_114.0631m/z	NA	-0.022551288	-0.122888297	-0.121936072	NA	-0.156854776	-0.005816771	-0.117016235	NA	NA	NA	NA	NA	-0.01057712	-0.015776104	-0.020979793	NA	NA	-0.002199255	-0.07574221	-0.0133061	-0.010705086	-0.068139714	-0.017574226	NA	-0.074444124	-0.006196842	NA	-0.012743486	NA	-0.049408075	-0.108927522	NA	NA	-0.017318348	NA	NA	-0.005348512	-0.060079236	NA	NA	NA	-0.032761259	NA	-0.028454311	NA	-0.029684286	NA	NA
0.33_107.0146m/z	0.149048226	0.024674855	NA	0.050339444	0.027760877	NA	0.022751996	NA	NA	NA	0.027794265	NA	NA	0.040022249	0.01723833	NA	NA	NA	0.022416826	NA	0.031179648	0.025859243	NA	0.017103763	NA	NA	NA	NA	0.036714577	0.02015675	0.028278078	NA	0.051409867	NA	0.024840331	NA	0.027052028	NA	-0.017156128	0.03685594	NA	NA	NA	NA	NA	0.219753242	0.019546325	NA	0.130863957
0.33_144.0453n	NA	0.028900421	NA	NA	NA	NA	0.027187602	0.025181733	0.098934101	NA	0.042635033	NA	NA	0.02915375	0.022184	NA	NA	NA	NA	0.042763542	0.034839378	0.031172382	0.014293088	0.024124061	NA	NA	0.017984008	NA	0.031559142	0.019391436	0.043990926	NA	0.041661467	NA	0.034590305	NA	0.025801712	0.026150585	NA	0.034841165	NA	NA	NA	NA	0.026685879	NA	0.03549381	0.044319007	NA
0.33_274.0943m/z	NA	NA	NA	NA	0.12871665	NA	0.026599872	NA	NA	NA	NA	NA	NA	0.036466452	0.029663174	0.035012429	NA	NA	0.026119934	NA	NA	0.02983968	NA	0.023757276	NA	NA	0.031452812	NA	0.037460598	NA	NA	NA	NA	NA	0.030872341	NA	0.024918565	NA	NA	0.041323229	NA	NA	NA	NA	0.03518273	NA	NA	NA	NA
0.33_327.0764n	NA	0.014869066	NA	NA	NA	NA	0.017123212	NA	NA	NA	NA	NA	NA	NA	0.014591246	0.022720847	NA	NA	NA	NA	NA	NA	NA	0.014997156	NA	NA	NA	NA	NA	NA	0.029348199	NA	NA	NA	NA	NA	NA	0.018734951	NA	NA	NA	NA	NA	NA	NA	NA	NA	NA	NA
0.33_88.0387m/z	NA	NA	NA	NA	NA	NA	NA	NA	NA	NA	NA	NA	NA	NA	NA	NA	NA	NA	NA	NA	NA	NA	NA	NA	NA	NA	NA	NA	NA	NA	NA	NA	NA	NA	NA	NA	NA	NA	NA	NA	NA	NA	NA	NA	NA	NA	NA	NA	NA
0.34_121.0278m/z	NA	0.021792178	NA	NA	NA	0.054855426	0.028274261	0.004278378	NA	0.158108477	0.058895646	0.088666945	0.096780327	0.029950491	0.029942802	0.038369499	NA	NA	0.03038162	0.00420672	NA	0.032518891	0.016608421	0.022850438	NA	NA	0.020934526	NA	0.03520846	0.021511508	0.022968755	NA	NA	0.043665015	0.027174503	NA	0.021684578	0.034890964	0.074529336	0.031878105	NA	-0.024755741	0.008627481	NA	0.039761353	NA	0.014817849	NA	NA
0.34_152.0696m/z	NA	NA	NA	NA	NA	NA	NA	NA	NA	NA	NA	NA	NA	NA	NA	NA	NA	NA	NA	NA	NA	NA	NA	NA	NA	NA	NA	NA	NA	NA	NA	NA	NA	NA	NA	NA	NA	NA	NA	NA	NA	NA	NA	NA	NA	NA	NA	NA	NA
0.34_160.0634m/z	NA	NA	NA	NA	NA	NA	NA	NA	NA	NA	NA	NA	NA	NA	NA	NA	NA	NA	NA	NA	NA	NA	NA	NA	NA	NA	NA	NA	NA	NA	NA	NA	NA	NA	NA	NA	NA	NA	NA	NA	NA	NA	NA	NA	NA	NA	NA	NA	NA
0.34_96.0437m/z	NA	0.018599811	NA	NA	NA	NA	0.017042443	0.064538413	NA	NA	NA	NA	NA	0.024066206	0.015376264	NA	NA	NA	NA	NA	NA	0.018311259	NA	0.018608292	NA	NA	0.013798995	NA	NA	NA	NA	NA	NA	NA	NA	NA	0.024175719	NA	NA	0.025186096	NA	NA	NA	NA	NA	NA	NA	NA	NA
0.35_104.1061m/z	NA	NA	NA	NA	NA	NA	NA	NA	NA	NA	NA	-0.070153467	NA	NA	-0.008419959	-0.019157901	NA	NA	NA	NA	NA	-0.009546171	NA	-0.008650019	NA	NA	NA	NA	NA	NA	NA	NA	-0.083158724	NA	NA	NA	-0.020739749	NA	-0.049254652	-0.016054956	NA	NA	NA	NA	-0.009832605	NA	-0.00703864	NA	NA
0.35_351.1559m/z	NA	0.022137788	NA	NA	NA	NA	0.011133787	NA	NA	NA	NA	NA	NA	0.01694596	NA	NA	NA	NA	0.019385356	NA	NA	NA	NA	0.018874287	NA	NA	0.012959559	NA	0.025457919	NA	NA	NA	NA	NA	0.021005393	NA	0.019153579	0.017031752	NA	0.020513542	NA	NA	NA	NA	NA	NA	NA	NA	NA
0.36_114.0661m/z	NA	-0.014190533	NA	NA	NA	NA	NA	NA	NA	NA	NA	NA	NA	NA	0.000873012	-0.00920218	NA	NA	NA	NA	NA	NA	-0.015909962	-0.007815991	NA	NA	-0.003387731	NA	NA	NA	NA	NA	NA	NA	-0.012075458	NA	-0.015244452	-0.01115325	NA	NA	NA	NA	NA	NA	NA	NA	NA	NA	NA
0.36_135.0022m/z	NA	-0.032949365	NA	NA	NA	NA	-0.033233708	NA	NA	NA	NA	NA	NA	-0.018955016	-0.028100337	-0.025011019	NA	NA	-0.026788551	NA	-0.028620112	-0.031376819	NA	-0.021503962	NA	NA	-0.018301264	NA	-0.032678034	-0.048095761	-0.075853608	NA	NA	NA	-0.018559139	NA	-0.034074083	-0.014480236	NA	NA	NA	NA	NA	NA	-0.037717879	NA	NA	NA	NA
0.36_196.0261n	NA	NA	NA	NA	NA	NA	NA	NA	NA	NA	NA	NA	NA	NA	-0.012487152	-0.013886824	NA	NA	-0.018614198	NA	NA	-0.002624801	NA	NA	NA	-0.165563065	-0.009701178	NA	-0.012106485	NA	NA	NA	NA	NA	-0.014856692	NA	-0.010022527	-0.007227356	NA	-0.007125574	NA	NA	NA	NA	NA	NA	-0.023867229	NA	NA
0.36_200.0395m/z	NA	NA	NA	NA	NA	NA	NA	NA	NA	NA	NA	NA	NA	NA	-0.012882525	NA	NA	NA	NA	NA	NA	NA	NA	NA	NA	NA	NA	NA	NA	NA	NA	NA	NA	NA	NA	NA	NA	NA	NA	NA	NA	NA	NA	NA	NA	NA	NA	NA	NA
0.36_260.0448n	NA	NA	NA	NA	NA	NA	NA	NA	NA	NA	NA	NA	NA	NA	-0.015227656	NA	NA	NA	NA	NA	NA	NA	NA	NA	NA	NA	-0.009835948	NA	NA	-0.01245583	NA	NA	NA	NA	NA	NA	NA	NA	NA	NA	NA	NA	NA	NA	-0.023285276	NA	NA	NA	NA
0.36_355.0749m/z	NA	NA	NA	NA	NA	NA	NA	NA	NA	NA	NA	NA	NA	NA	0.015967588	NA	NA	NA	NA	NA	NA	NA	NA	0.013669922	NA	NA	NA	NA	NA	NA	NA	NA	NA	NA	NA	NA	NA	NA	NA	NA	NA	NA	NA	NA	NA	NA	NA	NA	NA
0.36_370.0736m/z	NA	NA	NA	NA	NA	NA	NA	NA	NA	NA	NA	NA	NA	NA	NA	NA	NA	NA	NA	NA	NA	NA	NA	NA	NA	NA	NA	NA	NA	NA	NA	NA	NA	NA	NA	NA	NA	NA	NA	NA	NA	NA	NA	NA	NA	NA	NA	NA	NA
0.37_176.0642m/z	NA	NA	NA	NA	NA	NA	NA	NA	NA	NA	NA	NA	NA	NA	0.013938499	NA	NA	NA	NA	NA	NA	NA	NA	NA	NA	NA	NA	NA	NA	NA	0.023844354	NA	NA	NA	NA	NA	NA	NA	NA	NA	NA	NA	NA	NA	NA	NA	NA	NA	NA
0.37_226.0696n	NA	NA	NA	NA	NA	NA	NA	NA	NA	NA	NA	NA	NA	-0.028447692	-0.01487461	NA	NA	NA	NA	NA	NA	NA	NA	-0.01531409	NA	NA	-0.013431924	NA	NA	NA	NA	NA	NA	NA	NA	NA	NA	NA	NA	NA	NA	NA	NA	NA	NA	NA	NA	NA	NA
0.37_335.0925n	NA	NA	NA	NA	NA	NA	NA	NA	NA	NA	NA	NA	NA	NA	0.004332925	NA	NA	NA	NA	NA	NA	NA	NA	NA	0.056044118	NA	NA	NA	0.011780178	0.015363226	NA	NA	NA	NA	0.012128189	NA	NA	NA	NA	0.023845231	NA	NA	NA	NA	0.008379531	NA	0.015581498	NA	NA
0.37_340.0701m/z	NA	NA	NA	NA	NA	NA	NA	NA	NA	NA	NA	NA	NA	NA	NA	NA	NA	NA	NA	NA	NA	NA	NA	NA	NA	NA	NA	NA	NA	NA	NA	NA	NA	NA	NA	NA	NA	NA	NA	NA	NA	NA	NA	NA	NA	NA	NA	NA	NA
0.37_404.0365n	NA	NA	NA	NA	NA	NA	NA	NA	NA	NA	NA	NA	NA	NA	NA	NA	NA	NA	NA	NA	NA	NA	NA	NA	NA	NA	NA	NA	NA	NA	NA	NA	NA	NA	NA	NA	NA	NA	NA	NA	NA	NA	NA	NA	NA	NA	NA	NA	NA
0.37_408.9600m/z	NA	NA	NA	NA	NA	NA	-0.016261058	NA	NA	NA	NA	NA	NA	NA	-0.013027702	NA	NA	NA	NA	NA	NA	NA	NA	NA	NA	NA	-0.015648542	NA	NA	NA	NA	NA	NA	NA	NA	NA	NA	NA	NA	-0.014845888	NA	NA	NA	NA	-0.027037627	NA	NA	NA	NA
0.37_451.9993n	NA	NA	NA	NA	NA	NA	NA	NA	NA	NA	NA	NA	NA	NA	NA	NA	NA	NA	NA	NA	NA	NA	NA	NA	NA	NA	NA	NA	NA	NA	NA	NA	NA	NA	NA	NA	NA	NA	NA	NA	NA	NA	NA	NA	NA	NA	NA	NA	NA
0.37_463.0145m/z	NA	NA	NA	NA	NA	NA	NA	NA	NA	NA	NA	NA	NA	NA	NA	NA	NA	NA	NA	NA	NA	NA	NA	NA	NA	NA	NA	NA	NA	NA	NA	NA	NA	NA	NA	NA	NA	NA	NA	NA	NA	NA	NA	NA	NA	NA	NA	NA	NA
0.37_470.0181n	NA	NA	NA	NA	NA	NA	0.016905348	NA	0.004189112	NA	NA	NA	0.042094984	NA	0.024335878	NA	NA	NA	NA	NA	0.021123041	0.021669059	NA	0.014262338	NA	NA	0.02040578	NA	0.021632744	NA	0.030016489	NA	NA	NA	0.015303564	NA	NA	NA	NA	0.03440173	NA	NA	NA	NA	0.029015545	0.184257304	NA	NA	NA
0.37_530.0511n	NA	NA	NA	NA	NA	NA	NA	NA	NA	NA	NA	NA	NA	NA	NA	NA	NA	NA	NA	NA	NA	NA	NA	NA	NA	NA	NA	NA	NA	NA	NA	NA	NA	NA	NA	NA	NA	NA	NA	NA	NA	NA	NA	NA	NA	NA	NA	NA	NA
0.37_534.0029n	NA	NA	NA	NA	NA	NA	NA	NA	NA	NA	NA	NA	NA	NA	NA	NA	NA	NA	NA	NA	NA	NA	NA	NA	NA	NA	NA	NA	NA	NA	NA	NA	NA	NA	NA	NA	NA	NA	NA	NA	NA	NA	NA	NA	NA	NA	NA	NA	NA
0.37_536.0471n	NA	0.018566058	NA	NA	NA	NA	0.013286909	NA	NA	NA	NA	NA	NA	NA	0.011274165	NA	NA	NA	0.018916511	NA	NA	NA	0.031468158	0.012566513	NA	NA	0.011777513	NA	NA	NA	NA	NA	NA	NA	NA	NA	0.019220983	0.015797912	NA	NA	NA	NA	NA	NA	NA	NA	NA	NA	NA
0.37_541.0351m/z	NA	NA	NA	NA	NA	NA	NA	NA	NA	NA	NA	NA	NA	NA	NA	NA	NA	NA	NA	NA	NA	NA	NA	0.009191322	NA	NA	NA	NA	NA	NA	NA	0.097761249	NA	NA	0.007084316	NA	NA	NA	NA	NA	NA	NA	NA	NA	NA	NA	NA	NA	NA
0.37_545.0184m/z	NA	NA	NA	NA	NA	NA	NA	NA	NA	NA	NA	NA	NA	NA	NA	NA	NA	NA	NA	NA	NA	NA	NA	NA	NA	NA	NA	NA	NA	NA	NA	NA	NA	NA	NA	NA	NA	NA	NA	NA	NA	NA	NA	NA	NA	NA	NA	NA	NA
0.37_650.0449n	NA	NA	NA	NA	NA	NA	NA	NA	NA	NA	NA	NA	NA	NA	NA	NA	NA	NA	NA	NA	NA	NA	NA	NA	NA	NA	NA	NA	NA	NA	NA	NA	NA	NA	NA	NA	NA	NA	NA	NA	NA	NA	NA	NA	NA	NA	NA	NA	NA
0.37_654.9658m/z	NA	NA	NA	NA	NA	NA	NA	NA	NA	NA	NA	NA	NA	NA	NA	NA	NA	NA	NA	NA	NA	NA	NA	NA	NA	NA	NA	NA	NA	NA	NA	NA	NA	NA	NA	NA	NA	NA	NA	NA	NA	NA	NA	NA	NA	NA	NA	NA	NA
0.37_659.0747m/z	NA	NA	NA	NA	NA	NA	NA	NA	NA	NA	NA	NA	NA	NA	-0.03286607	NA	NA	NA	NA	NA	NA	NA	NA	-0.020065237	NA	NA	NA	NA	NA	NA	NA	NA	NA	NA	NA	NA	NA	NA	NA	-0.04404192	NA	NA	NA	NA	NA	NA	NA	NA	NA
0.37_668.9796n	NA	NA	NA	NA	NA	NA	NA	NA	NA	NA	NA	NA	NA	NA	NA	NA	NA	NA	NA	NA	NA	NA	NA	NA	NA	NA	NA	NA	NA	NA	NA	NA	NA	NA	NA	NA	NA	NA	NA	NA	NA	NA	NA	NA	NA	NA	NA	NA	NA
0.37_683.0712m/z	NA	NA	NA	NA	NA	NA	NA	NA	NA	NA	NA	NA	NA	NA	NA	NA	NA	NA	NA	NA	NA	NA	NA	NA	NA	NA	NA	NA	NA	NA	NA	NA	NA	NA	NA	NA	NA	NA	NA	NA	NA	NA	NA	NA	NA	NA	NA	NA	NA
0.37_710.9956n	NA	0.019539005	NA	NA	NA	NA	0.014269049	NA	NA	NA	0.109051651	0.079734658	NA	NA	0.018840938	0.028127519	NA	NA	0.021276093	NA	NA	0.025749564	NA	0.013252403	NA	NA	0.01785538	NA	0.025114923	NA	0.032018334	NA	NA	NA	0.019609899	NA	NA	0.023160578	NA	NA	NA	0.074076142	0.03104631	NA	0.02311957	NA	NA	NA	NA
0.37_725.0035m/z	NA	NA	NA	NA	NA	NA	NA	NA	NA	NA	NA	NA	NA	NA	NA	NA	NA	NA	NA	NA	NA	NA	NA	0.010839338	NA	NA	NA	NA	NA	NA	NA	NA	NA	NA	NA	NA	NA	NA	NA	NA	NA	NA	NA	NA	NA	NA	NA	NA	NA
0.37_736.9691m/z	NA	NA	NA	0.148056265	NA	NA	NA	NA	NA	NA	NA	NA	0.241734394	NA	0.008321724	NA	NA	NA	NA	NA	NA	0.012944164	0.010015036	0.00483654	NA	0.14204345	0.00290715	NA	0.008559639	NA	NA	0.102250695	NA	NA	NA	NA	0.01194555	0.00610082	NA	NA	NA	0.104660455	NA	NA	NA	NA	NA	NA	NA
0.37_750.0824m/z	NA	NA	NA	NA	NA	NA	NA	NA	NA	NA	NA	NA	NA	NA	NA	NA	NA	NA	NA	NA	NA	NA	NA	NA	NA	NA	NA	NA	NA	NA	NA	NA	NA	NA	NA	NA	NA	NA	NA	NA	NA	NA	NA	NA	NA	NA	NA	NA	NA
0.37_790.0233m/z	NA	NA	NA	NA	NA	NA	NA	NA	NA	NA	NA	NA	NA	NA	NA	NA	NA	NA	NA	NA	NA	NA	NA	-0.0107138	NA	NA	NA	NA	NA	NA	NA	NA	NA	NA	NA	NA	NA	NA	NA	NA	NA	NA	NA	NA	NA	NA	NA	NA	NA
0.37_792.9965n	NA	NA	NA	NA	NA	NA	NA	NA	NA	NA	NA	NA	NA	NA	0.014357288	NA	NA	NA	NA	NA	NA	NA	NA	NA	NA	NA	NA	NA	NA	NA	NA	NA	NA	NA	NA	NA	NA	NA	NA	NA	NA	NA	NA	NA	NA	NA	NA	NA	NA
0.37_871.0192n	NA	NA	NA	NA	NA	NA	NA	NA	NA	NA	NA	NA	NA	NA	NA	NA	NA	NA	NA	NA	NA	NA	NA	NA	NA	NA	0.007632095	NA	NA	NA	NA	NA	NA	NA	NA	NA	NA	NA	NA	NA	NA	NA	NA	NA	NA	NA	NA	NA	NA
0.37_875.0803n	NA	NA	NA	NA	NA	NA	NA	NA	NA	NA	NA	NA	NA	NA	NA	NA	NA	NA	NA	NA	NA	NA	NA	NA	NA	NA	NA	NA	NA	NA	NA	NA	NA	NA	NA	NA	NA	NA	NA	NA	NA	NA	NA	NA	NA	NA	NA	NA	NA
0.37_887.0255m/z	NA	NA	NA	NA	NA	NA	NA	NA	NA	NA	NA	NA	NA	NA	NA	NA	NA	NA	NA	NA	0.009151342	NA	NA	NA	NA	NA	NA	NA	NA	NA	NA	NA	NA	NA	NA	NA	NA	NA	NA	NA	NA	NA	NA	NA	NA	NA	NA	NA	NA
0.37_957.0814n	NA	NA	NA	NA	NA	NA	NA	NA	NA	NA	NA	NA	NA	NA	NA	NA	NA	NA	NA	NA	NA	NA	NA	NA	NA	NA	NA	NA	NA	NA	NA	NA	NA	NA	NA	NA	NA	NA	NA	NA	NA	NA	NA	NA	NA	NA	NA	NA	NA
0.38_1036.0135m/z	NA	NA	NA	NA	NA	NA	0.014243578	NA	NA	NA	NA	NA	NA	NA	NA	0.018214485	NA	NA	0.020526133	0.090452316	NA	0.018935259	0.036796829	0.015605238	NA	NA	NA	NA	0.01959738	0.041663913	0.019916565	NA	NA	NA	NA	NA	0.016909908	0.01587789	NA	NA	NA	NA	NA	NA	NA	NA	NA	NA	NA
0.38_1064.9924m/z	NA	NA	NA	NA	NA	NA	NA	NA	NA	NA	NA	NA	NA	NA	NA	NA	NA	NA	NA	NA	NA	NA	NA	NA	NA	NA	NA	NA	NA	NA	NA	NA	NA	NA	NA	NA	NA	NA	NA	NA	NA	NA	NA	NA	NA	NA	NA	NA	NA
0.38_1171.0212m/z	NA	NA	NA	NA	NA	NA	NA	NA	NA	NA	NA	NA	NA	NA	NA	NA	NA	NA	NA	NA	NA	NA	NA	NA	NA	NA	NA	NA	NA	NA	NA	NA	NA	NA	NA	NA	NA	NA	NA	NA	NA	NA	NA	NA	NA	NA	NA	NA	NA
0.38_303.0480n	NA	NA	NA	NA	NA	NA	NA	NA	NA	NA	NA	NA	NA	NA	0.009258798	0.01865077	NA	NA	NA	NA	NA	NA	NA	0.010037576	NA	NA	NA	NA	NA	NA	NA	NA	NA	NA	NA	NA	NA	NA	NA	NA	NA	NA	NA	NA	NA	NA	NA	NA	NA
0.38_313.0319m/z	NA	NA	NA	NA	NA	NA	NA	NA	NA	NA	NA	NA	NA	NA	NA	0.008838861	NA	NA	0.006832085	NA	NA	NA	NA	0.005562396	NA	NA	NA	NA	NA	NA	NA	NA	NA	NA	0.008953674	NA	NA	NA	NA	NA	NA	NA	NA	NA	NA	NA	NA	NA	NA
0.38_394.0406n	NA	NA	NA	NA	NA	NA	NA	NA	NA	NA	NA	NA	NA	NA	-0.022019401	NA	NA	NA	NA	NA	NA	NA	NA	NA	NA	NA	-0.036991259	NA	NA	NA	NA	NA	NA	NA	NA	NA	NA	NA	NA	NA	NA	NA	NA	NA	NA	NA	NA	NA	NA
0.38_413.0649m/z	NA	NA	NA	NA	NA	NA	NA	NA	NA	NA	NA	NA	NA	NA	NA	NA	NA	NA	NA	NA	NA	NA	NA	NA	NA	NA	NA	NA	NA	NA	NA	NA	NA	NA	NA	NA	NA	NA	NA	NA	NA	NA	NA	NA	NA	NA	NA	NA	NA
0.38_476.0446n	NA	NA	NA	NA	NA	NA	NA	NA	NA	NA	NA	NA	NA	NA	-0.023556208	NA	NA	NA	NA	NA	NA	NA	NA	NA	NA	NA	-0.035984334	NA	NA	NA	NA	NA	NA	NA	NA	NA	NA	NA	NA	NA	NA	NA	NA	NA	NA	NA	NA	NA	NA
0.38_504.0765m/z	NA	NA	NA	NA	NA	NA	NA	NA	NA	NA	NA	NA	NA	NA	NA	NA	NA	NA	NA	NA	NA	NA	NA	NA	NA	NA	NA	NA	NA	NA	NA	NA	NA	NA	NA	NA	NA	NA	NA	NA	NA	NA	NA	NA	NA	NA	NA	NA	NA
0.38_519.0790m/z	NA	0.01444383	NA	NA	NA	NA	0.009167054	NA	NA	NA	NA	NA	NA	NA	0.015278757	NA	NA	NA	NA	NA	NA	NA	0.060882988	0.016189417	0.213152568	NA	0.027093761	NA	0.036074539	NA	0.026511513	0.133307152	NA	NA	NA	NA	0.022532785	NA	NA	NA	NA	NA	NA	NA	0.019275563	NA	NA	NA	NA
0.38_547.0669n	NA	NA	NA	NA	NA	NA	NA	NA	NA	NA	NA	NA	NA	NA	NA	NA	NA	NA	NA	NA	NA	NA	NA	NA	NA	NA	NA	NA	NA	NA	NA	NA	NA	NA	NA	NA	NA	NA	NA	NA	NA	NA	NA	NA	NA	NA	NA	NA	NA
0.38_561.9680n	NA	NA	NA	NA	NA	NA	NA	NA	NA	NA	NA	NA	NA	0.008045423	0.02166316	NA	NA	NA	NA	NA	NA	NA	NA	-0.003070217	NA	NA	NA	NA	NA	NA	NA	NA	NA	NA	NA	NA	NA	NA	NA	NA	NA	NA	NA	NA	NA	NA	NA	NA	NA
0.38_597.0102m/z	NA	NA	NA	NA	NA	NA	NA	NA	NA	NA	NA	NA	NA	NA	-0.022680646	NA	NA	NA	NA	NA	NA	NA	NA	NA	NA	NA	-0.038247283	NA	NA	NA	NA	NA	NA	NA	NA	NA	NA	NA	NA	NA	NA	NA	NA	NA	NA	NA	NA	NA	NA
0.38_655.9570n	NA	NA	NA	NA	NA	NA	NA	NA	NA	NA	NA	NA	NA	NA	NA	NA	NA	NA	NA	NA	NA	NA	NA	NA	NA	NA	NA	NA	NA	NA	NA	NA	NA	NA	NA	NA	NA	NA	NA	NA	NA	NA	NA	NA	NA	NA	NA	NA	NA
0.38_663.0386m/z	NA	NA	NA	NA	NA	NA	NA	NA	NA	NA	NA	NA	NA	NA	NA	NA	NA	NA	NA	NA	NA	NA	NA	NA	NA	NA	NA	NA	NA	NA	NA	NA	NA	NA	NA	NA	NA	NA	NA	NA	NA	NA	NA	NA	NA	NA	NA	NA	NA
0.38_718.9715n	NA	NA	NA	NA	NA	NA	NA	NA	NA	NA	NA	NA	NA	NA	NA	NA	NA	NA	NA	NA	NA	NA	NA	NA	NA	NA	-0.019707104	NA	NA	NA	NA	NA	NA	NA	NA	NA	NA	NA	NA	NA	NA	NA	NA	NA	NA	NA	NA	NA	NA
0.38_723.0515n	NA	NA	NA	NA	NA	NA	NA	NA	NA	NA	NA	NA	NA	NA	NA	NA	NA	NA	NA	NA	NA	NA	NA	NA	NA	NA	0.022017126	NA	NA	NA	NA	NA	NA	NA	NA	NA	NA	NA	NA	NA	NA	NA	NA	NA	NA	NA	NA	NA	NA
0.38_745.0424m/z	NA	NA	NA	NA	NA	NA	NA	NA	NA	NA	NA	NA	NA	NA	-0.022618061	NA	NA	NA	NA	NA	NA	NA	NA	NA	NA	NA	-0.025847088	NA	NA	NA	NA	NA	NA	NA	NA	NA	NA	NA	NA	NA	NA	NA	NA	NA	NA	NA	NA	NA	NA
0.38_800.9762n	NA	NA	NA	NA	NA	NA	NA	NA	NA	NA	NA	NA	NA	NA	-0.016224587	NA	NA	NA	NA	NA	NA	NA	NA	NA	NA	NA	NA	NA	NA	NA	NA	NA	NA	NA	NA	NA	NA	NA	NA	NA	NA	NA	NA	NA	NA	NA	NA	NA	NA
0.38_807.0008m/z	NA	NA	NA	NA	NA	NA	NA	NA	NA	NA	NA	NA	NA	NA	0.008202593	NA	NA	NA	NA	NA	NA	NA	NA	NA	NA	NA	NA	NA	NA	NA	NA	NA	NA	NA	0.01248655	NA	NA	NA	NA	NA	NA	NA	NA	NA	NA	NA	NA	NA	NA
0.38_827.0421m/z	NA	NA	NA	-0.152969379	NA	NA	NA	NA	NA	NA	NA	NA	NA	NA	-0.033696711	NA	NA	NA	NA	NA	NA	NA	NA	-0.003914886	NA	NA	-0.030425646	NA	NA	NA	NA	NA	NA	NA	NA	NA	NA	NA	NA	NA	NA	NA	NA	-0.28115909	NA	NA	NA	NA	NA
0.38_832.0855m/z	NA	NA	NA	NA	NA	NA	NA	NA	NA	NA	NA	NA	NA	NA	NA	NA	NA	NA	NA	NA	NA	NA	NA	NA	NA	NA	NA	NA	NA	NA	NA	NA	NA	NA	NA	NA	NA	NA	NA	NA	NA	NA	NA	NA	NA	NA	NA	NA	NA
0.38_909.0445m/z	NA	NA	NA	NA	NA	NA	NA	NA	NA	NA	NA	NA	NA	NA	NA	NA	NA	NA	NA	NA	NA	NA	NA	NA	NA	NA	NA	NA	NA	NA	NA	NA	NA	NA	NA	NA	NA	NA	NA	NA	NA	NA	NA	NA	NA	NA	NA	NA	NA
0.38_925.0215m/z	NA	NA	NA	NA	NA	NA	NA	NA	NA	NA	NA	NA	NA	NA	NA	NA	NA	NA	NA	NA	NA	NA	NA	NA	NA	NA	NA	NA	NA	NA	NA	NA	NA	NA	NA	NA	NA	NA	NA	NA	NA	NA	NA	NA	NA	NA	NA	NA	NA
0.38_964.9484n	NA	NA	NA	NA	NA	NA	NA	NA	NA	NA	NA	NA	NA	NA	NA	NA	NA	NA	NA	NA	NA	NA	NA	NA	NA	NA	-0.030077175	NA	NA	NA	NA	NA	NA	NA	NA	NA	NA	NA	NA	NA	NA	NA	NA	NA	NA	NA	NA	NA	NA
0.38_991.0489m/z	0.118415214	0.013510773	NA	NA	NA	NA	0.012144806	0.144032791	NA	NA	NA	NA	NA	NA	0.008011736	0.014376338	NA	NA	0.007607472	0.060856911	0.006908484	0.016371931	0.017700757	0.009108839	0.131541774	0.208629499	0.018844824	NA	0.014197983	NA	0.028377452	NA	NA	NA	0.01599523	NA	0.008389463	NA	NA	0.014898754	NA	NA	NA	NA	0.011444218	NA	0.073220358	NA	NA
0.39_114.0623m/z	NA	-0.012873774	NA	NA	NA	NA	-0.010474458	NA	-0.076217841	-0.067754891	NA	-0.090745379	NA	NA	-0.011645461	NA	-0.058197988	NA	-0.016748782	NA	-0.025257731	-0.009023047	-0.039784644	-0.009391528	NA	NA	-0.005706094	NA	-0.013249879	-0.072238344	NA	NA	NA	NA	-0.019453596	NA	-0.020514043	-0.012274615	NA	-0.007964006	NA	NA	-0.111922073	NA	NA	-0.109095018	-0.018765884	-0.025673532	NA
0.39_230.0349n	NA	NA	NA	NA	NA	NA	NA	NA	NA	NA	NA	NA	NA	NA	-0.018930837	NA	NA	NA	NA	NA	NA	NA	NA	NA	NA	NA	-0.032144769	NA	NA	NA	NA	NA	NA	NA	NA	NA	NA	NA	NA	NA	NA	NA	NA	NA	-0.056243402	NA	NA	NA	NA
0.40_211.9750n	NA	NA	NA	NA	NA	NA	NA	NA	NA	NA	NA	NA	NA	NA	NA	NA	NA	NA	NA	NA	NA	NA	NA	NA	NA	NA	NA	NA	NA	NA	0.004783175	NA	NA	NA	NA	NA	NA	NA	NA	NA	NA	NA	NA	NA	NA	NA	NA	NA	NA
0.40_250.9591m/z	NA	NA	NA	NA	NA	NA	NA	NA	NA	NA	NA	NA	NA	NA	NA	NA	NA	NA	NA	NA	NA	NA	NA	NA	NA	NA	NA	NA	NA	NA	NA	NA	NA	NA	NA	NA	NA	NA	NA	NA	NA	NA	NA	NA	NA	NA	NA	NA	NA
0.40_424.9346m/z	NA	NA	NA	NA	NA	NA	NA	NA	NA	NA	NA	NA	NA	NA	NA	NA	NA	NA	NA	NA	NA	NA	NA	NA	NA	NA	NA	NA	NA	NA	NA	NA	NA	NA	NA	NA	NA	NA	NA	NA	NA	NA	NA	NA	NA	NA	NA	NA	NA
0.40_448.9789m/z	NA	NA	NA	NA	NA	NA	NA	NA	NA	NA	NA	NA	NA	NA	0.016985767	NA	NA	NA	NA	NA	NA	NA	NA	NA	NA	NA	NA	NA	NA	NA	NA	NA	NA	NA	NA	NA	NA	NA	NA	NA	NA	NA	NA	NA	NA	NA	NA	NA	NA
0.40_460.9515m/z	NA	NA	NA	NA	NA	NA	NA	NA	NA	NA	NA	NA	NA	NA	NA	NA	NA	NA	NA	NA	NA	NA	NA	NA	NA	NA	NA	NA	NA	NA	NA	NA	NA	NA	NA	NA	NA	NA	NA	NA	NA	NA	NA	NA	NA	NA	NA	NA	NA
0.40_631.9892n	NA	NA	NA	NA	NA	NA	NA	NA	NA	NA	NA	NA	NA	NA	NA	NA	NA	NA	NA	NA	NA	NA	NA	NA	NA	NA	NA	NA	NA	NA	NA	NA	NA	NA	0.003973296	NA	NA	NA	NA	NA	NA	NA	NA	NA	NA	NA	0.03233963	NA	NA
0.40_669.3452m/z	NA	NA	NA	NA	NA	NA	NA	NA	NA	NA	NA	NA	NA	NA	NA	NA	NA	NA	NA	NA	NA	NA	NA	NA	NA	NA	-0.007983825	NA	NA	NA	NA	NA	NA	NA	NA	NA	NA	NA	NA	NA	NA	NA	NA	NA	NA	NA	NA	NA	NA
0.40_694.9853m/z	NA	NA	NA	NA	NA	NA	NA	NA	NA	NA	NA	NA	NA	NA	NA	NA	NA	NA	NA	NA	NA	NA	NA	NA	NA	NA	NA	NA	NA	NA	NA	NA	NA	NA	NA	NA	NA	NA	NA	NA	NA	NA	NA	NA	NA	NA	NA	NA	NA
0.40_753.9226n	NA	NA	NA	NA	NA	NA	NA	NA	NA	NA	NA	NA	NA	NA	0.025469946	NA	NA	NA	NA	NA	NA	NA	NA	NA	NA	NA	0.013067563	NA	NA	NA	NA	NA	NA	NA	NA	NA	NA	NA	NA	0.023700384	NA	NA	NA	NA	NA	NA	NA	NA	NA
0.40_801.4253m/z	NA	NA	NA	NA	NA	NA	NA	NA	NA	NA	NA	NA	NA	NA	0.004658609	NA	NA	NA	NA	NA	NA	NA	NA	NA	NA	NA	NA	NA	NA	NA	NA	NA	NA	NA	NA	NA	NA	NA	NA	NA	NA	NA	NA	NA	NA	NA	NA	NA	NA
0.40_977.5386m/z	NA	NA	NA	NA	NA	NA	NA	NA	NA	NA	NA	NA	NA	0.010882175	0.003961073	NA	NA	NA	NA	NA	NA	NA	NA	NA	NA	NA	NA	NA	NA	NA	NA	NA	NA	NA	NA	NA	NA	NA	NA	NA	NA	NA	NA	NA	NA	NA	NA	NA	NA
0.41_113.0078m/z	NA	NA	NA	NA	NA	NA	NA	NA	NA	NA	NA	NA	NA	NA	NA	NA	NA	NA	NA	NA	NA	0.007668768	NA	0.008175316	NA	NA	NA	NA	NA	NA	NA	NA	NA	NA	NA	NA	NA	NA	NA	NA	NA	NA	NA	NA	NA	NA	NA	NA	NA
0.41_117.9955m/z	NA	NA	NA	NA	NA	NA	NA	NA	NA	NA	NA	NA	NA	NA	NA	NA	NA	NA	NA	NA	NA	NA	NA	NA	NA	NA	NA	NA	NA	NA	NA	NA	NA	NA	NA	NA	NA	NA	NA	NA	NA	NA	NA	NA	NA	NA	NA	NA	NA
0.41_125.0339m/z	NA	NA	NA	NA	NA	NA	0.00589008	NA	NA	NA	NA	NA	NA	0.007975661	0.010628163	0.005859272	NA	NA	0.01129475	0.059153555	NA	NA	NA	0.003768812	NA	NA	0.006393799	NA	0.005925124	0.014181127	NA	NA	NA	NA	0.005860193	NA	0.009742558	NA	NA	0.00539537	NA	NA	0.004548866	NA	NA	NA	0.026476037	NA	NA
0.41_130.0142m/z	NA	NA	NA	NA	NA	NA	NA	NA	NA	NA	NA	NA	NA	NA	NA	NA	NA	NA	NA	NA	NA	NA	NA	NA	NA	NA	NA	NA	NA	NA	NA	NA	NA	NA	NA	NA	NA	NA	NA	NA	NA	NA	NA	NA	NA	NA	NA	NA	NA
0.41_170.0397m/z	NA	NA	NA	NA	NA	NA	NA	NA	NA	NA	NA	NA	NA	NA	NA	NA	NA	NA	NA	NA	NA	NA	NA	NA	NA	NA	NA	NA	NA	NA	NA	NA	NA	NA	NA	NA	NA	NA	NA	NA	NA	NA	NA	NA	NA	NA	NA	NA	NA
0.41_257.9357m/z	NA	NA	NA	NA	NA	NA	NA	NA	NA	NA	NA	NA	NA	NA	NA	NA	NA	NA	NA	NA	NA	NA	NA	NA	NA	NA	NA	NA	NA	NA	NA	NA	NA	NA	NA	NA	NA	NA	NA	NA	NA	NA	NA	NA	NA	NA	NA	NA	NA
0.41_260.9274m/z	NA	NA	NA	NA	NA	NA	NA	NA	NA	NA	NA	NA	NA	NA	NA	NA	NA	NA	NA	NA	NA	NA	NA	0.009768176	NA	NA	NA	NA	NA	NA	NA	NA	NA	NA	NA	NA	NA	NA	NA	NA	NA	NA	NA	NA	NA	NA	NA	NA	NA
0.41_264.9724m/z	NA	NA	NA	NA	NA	NA	NA	NA	NA	NA	NA	NA	NA	NA	NA	NA	NA	NA	NA	NA	NA	NA	NA	NA	NA	NA	NA	NA	NA	NA	NA	NA	NA	NA	NA	NA	NA	NA	NA	NA	NA	NA	NA	NA	NA	NA	NA	NA	NA
0.41_266.0598n	NA	NA	NA	NA	NA	NA	NA	NA	NA	NA	NA	NA	NA	NA	NA	NA	NA	NA	NA	NA	NA	NA	NA	NA	NA	NA	NA	NA	NA	NA	NA	NA	NA	NA	NA	NA	NA	NA	NA	NA	NA	NA	NA	NA	NA	NA	NA	NA	NA
0.41_272.1275m/z	NA	NA	NA	NA	NA	NA	NA	NA	NA	NA	NA	NA	NA	NA	NA	NA	NA	NA	NA	NA	NA	NA	NA	NA	NA	NA	NA	NA	NA	NA	NA	NA	NA	NA	NA	NA	NA	NA	NA	NA	NA	NA	NA	NA	NA	NA	NA	NA	NA
0.41_284.9710m/z	NA	NA	NA	NA	NA	NA	NA	NA	NA	NA	NA	NA	NA	NA	0.01538791	NA	NA	NA	NA	NA	NA	NA	NA	NA	NA	NA	NA	NA	NA	NA	NA	NA	NA	NA	NA	NA	NA	NA	NA	NA	NA	NA	NA	NA	NA	NA	NA	NA	NA
0.41_288.0305n	NA	-0.017032497	NA	NA	NA	NA	-0.01660966	NA	NA	NA	NA	NA	NA	-0.017975529	-0.01131569	-0.02089315	NA	NA	NA	NA	-0.018535783	NA	NA	-0.013071174	NA	NA	-0.014673946	NA	NA	-0.014561126	NA	NA	-0.102635313	NA	NA	NA	-0.022223489	NA	NA	NA	NA	NA	NA	NA	-0.016421849	NA	NA	NA	NA
0.41_304.9979m/z	0.226769549	NA	NA	0.092193333	0.073168231	NA	0.013519173	NA	NA	0.116613516	NA	0.099294516	NA	0.016868251	0.018197857	0.015915786	NA	0.184718533	0.029520673	0.045581177	0.016059332	0.013856388	0.025537431	0.01143384	NA	NA	0.015216	NA	0.018423937	0.039859487	0.02406903	0.041274579	0.103912542	NA	0.012110927	NA	0.017825513	0.016548078	0.069427034	0.022140599	NA	0.13718748	0.043782397	NA	0.015036116	NA	0.06542653	0.094242392	NA
0.41_310.0127n	NA	NA	NA	NA	NA	NA	-0.011709815	NA	NA	NA	NA	NA	NA	NA	NA	NA	NA	NA	NA	NA	NA	NA	NA	NA	NA	NA	-0.011260874	NA	NA	NA	NA	NA	NA	NA	NA	NA	NA	NA	NA	NA	NA	NA	NA	NA	NA	NA	NA	NA	NA
0.41_312.0317m/z	NA	-0.012386739	NA	NA	NA	NA	-0.008241054	NA	NA	NA	NA	NA	NA	NA	NA	-0.015676236	NA	NA	NA	-0.100815146	NA	-0.006936543	NA	-0.008284164	NA	NA	-0.007758383	NA	NA	-0.001035466	NA	NA	NA	NA	NA	NA	NA	-0.008771308	NA	NA	NA	NA	NA	NA	NA	NA	NA	-0.0925681	NA
0.41_312.9154m/z	NA	NA	NA	NA	NA	NA	NA	NA	NA	NA	NA	NA	NA	NA	NA	NA	NA	NA	NA	NA	NA	NA	NA	NA	NA	NA	NA	NA	NA	NA	NA	NA	NA	NA	NA	NA	NA	NA	NA	NA	NA	NA	NA	NA	NA	NA	NA	NA	NA
0.41_314.9840m/z	NA	NA	NA	NA	NA	NA	NA	NA	NA	NA	NA	NA	NA	NA	NA	NA	NA	NA	NA	NA	NA	NA	NA	NA	NA	NA	NA	NA	NA	NA	NA	NA	NA	NA	NA	NA	NA	NA	NA	NA	NA	NA	NA	NA	NA	NA	NA	NA	NA
0.41_335.0092m/z	NA	NA	NA	NA	NA	NA	NA	NA	NA	NA	NA	NA	NA	NA	NA	NA	NA	NA	NA	NA	NA	NA	NA	NA	NA	NA	NA	NA	NA	NA	NA	NA	NA	NA	NA	NA	NA	NA	NA	NA	NA	NA	NA	NA	NA	NA	NA	NA	NA
0.41_352.0857m/z	NA	NA	NA	NA	NA	NA	NA	NA	NA	NA	NA	NA	NA	NA	NA	NA	NA	NA	NA	NA	NA	NA	NA	NA	NA	NA	NA	NA	NA	NA	NA	NA	NA	NA	NA	NA	NA	NA	NA	NA	NA	NA	NA	NA	NA	NA	NA	NA	NA
0.41_354.9495m/z	NA	NA	NA	NA	NA	NA	NA	NA	NA	NA	NA	NA	NA	NA	NA	NA	NA	NA	NA	NA	NA	NA	NA	NA	NA	NA	NA	NA	NA	NA	NA	NA	NA	NA	NA	NA	NA	NA	NA	NA	NA	NA	NA	NA	NA	NA	NA	NA	NA
0.41_371.0416m/z	NA	NA	NA	NA	NA	NA	NA	NA	NA	NA	NA	NA	NA	NA	NA	0.019286943	NA	NA	NA	NA	NA	NA	NA	NA	NA	NA	NA	NA	NA	NA	NA	NA	NA	NA	NA	NA	NA	NA	NA	NA	NA	NA	NA	NA	NA	NA	NA	NA	NA
0.41_371.0552m/z	0.156344335	0.027800193	NA	NA	0.103938598	NA	0.027957081	-0.018125237	NA	0.05184381	0.148251592	0.078089421	0.108253018	0.027554318	0.031812083	0.036602968	NA	0.194326166	0.02949749	0.078243354	0.034913264	0.027336422	0.054951155	0.028125298	NA	0.129855146	0.03125847	0.142150565	0.036260301	0.029568958	0.041697739	NA	0.160895879	NA	0.02028651	NA	0.02933183	0.023988377	0.076452572	0.024606194	0.10510261	0.095136602	0.046932664	NA	0.043390874	NA	0.054187153	0.085693934	NA
0.41_378.8809m/z	NA	NA	NA	NA	NA	NA	0.012003031	NA	NA	NA	NA	0.057754758	NA	NA	0.006396511	NA	NA	NA	NA	NA	NA	0.010970577	0.012427946	0.007468379	NA	NA	0.006243163	NA	0.004727801	0.00472017	NA	NA	NA	NA	NA	NA	0.013976623	NA	NA	NA	NA	0.065225509	NA	NA	NA	NA	NA	NA	NA
0.41_381.1422m/z	NA	NA	NA	NA	NA	NA	NA	NA	NA	NA	NA	NA	NA	NA	NA	NA	NA	NA	NA	NA	NA	NA	NA	NA	NA	NA	NA	NA	NA	NA	NA	NA	NA	NA	NA	NA	NA	NA	NA	NA	NA	NA	NA	NA	NA	NA	NA	NA	NA
0.41_40.5025n	NA	NA	NA	NA	NA	NA	NA	NA	NA	NA	NA	NA	NA	NA	NA	NA	NA	NA	NA	NA	NA	NA	NA	NA	NA	NA	NA	NA	NA	NA	NA	NA	NA	NA	-0.009031433	NA	NA	NA	NA	NA	NA	NA	NA	NA	NA	NA	NA	NA	NA
0.41_425.9142n	NA	NA	NA	NA	NA	NA	NA	NA	NA	NA	NA	NA	NA	NA	0.024200103	NA	NA	NA	NA	NA	NA	NA	NA	NA	NA	NA	NA	NA	NA	NA	NA	NA	NA	NA	NA	NA	NA	NA	NA	NA	NA	NA	NA	NA	NA	NA	NA	NA	NA
0.41_437.0535m/z	NA	NA	NA	NA	NA	NA	NA	NA	NA	NA	NA	NA	NA	NA	NA	NA	NA	NA	NA	NA	NA	NA	NA	0.006988116	NA	NA	NA	NA	NA	NA	NA	NA	NA	NA	-0.008044282	NA	NA	NA	NA	NA	NA	NA	NA	NA	NA	NA	NA	NA	NA
0.41_464.9525m/z	NA	NA	NA	NA	NA	NA	NA	NA	NA	NA	NA	NA	0.09770702	NA	0.014639917	NA	NA	NA	NA	NA	NA	NA	NA	NA	NA	NA	0.010530062	NA	NA	0.004194896	NA	NA	NA	NA	0.008255683	NA	NA	NA	NA	0.018349854	NA	NA	NA	NA	0.026785536	NA	NA	NA	NA
0.41_488.9016n	NA	NA	NA	NA	NA	NA	NA	NA	NA	NA	NA	NA	NA	NA	NA	NA	NA	NA	NA	NA	NA	NA	NA	NA	NA	NA	NA	NA	NA	NA	NA	NA	NA	NA	NA	NA	NA	NA	NA	NA	NA	NA	NA	NA	NA	NA	NA	NA	NA
0.41_504.8845n	NA	NA	NA	NA	NA	NA	NA	NA	NA	NA	NA	NA	NA	NA	0.014393796	NA	NA	NA	NA	NA	NA	NA	NA	NA	NA	NA	NA	NA	NA	NA	NA	NA	NA	NA	NA	NA	NA	NA	NA	0.019289814	NA	NA	NA	NA	NA	NA	NA	NA	NA
0.41_537.2649m/z	NA	NA	NA	NA	NA	NA	NA	NA	NA	NA	NA	NA	NA	NA	NA	NA	NA	NA	NA	NA	NA	NA	NA	NA	NA	NA	NA	NA	NA	NA	NA	NA	NA	NA	NA	NA	NA	NA	NA	NA	NA	NA	NA	NA	NA	NA	NA	NA	NA
0.41_544.9772m/z	NA	NA	NA	NA	NA	NA	NA	NA	NA	NA	NA	NA	NA	NA	NA	NA	NA	NA	NA	NA	NA	NA	NA	NA	NA	NA	NA	NA	NA	NA	NA	NA	NA	NA	NA	NA	NA	NA	NA	NA	NA	NA	NA	NA	NA	NA	NA	NA	NA
0.41_581.2911m/z	NA	NA	NA	-0.125317698	NA	NA	-0.010404929	NA	NA	NA	NA	NA	NA	NA	NA	NA	NA	NA	NA	NA	NA	NA	NA	NA	NA	NA	-0.011734697	NA	NA	-0.022366032	NA	-0.123308126	NA	NA	NA	NA	NA	NA	NA	NA	NA	NA	NA	NA	NA	NA	NA	-0.112406035	NA
0.41_625.3199m/z	NA	NA	NA	NA	NA	NA	NA	NA	NA	NA	NA	NA	NA	NA	NA	NA	NA	NA	NA	NA	NA	NA	NA	NA	NA	NA	NA	NA	NA	NA	NA	NA	NA	NA	NA	NA	NA	NA	NA	NA	NA	NA	NA	NA	NA	NA	NA	NA	NA
0.41_628.9569m/z	NA	NA	NA	NA	NA	NA	NA	NA	NA	NA	NA	NA	NA	NA	0.011559841	NA	NA	NA	NA	NA	NA	NA	NA	NA	NA	NA	NA	NA	NA	NA	NA	NA	NA	NA	0.007976645	NA	NA	NA	NA	NA	NA	NA	NA	NA	NA	NA	NA	NA	NA
0.41_671.9955n	NA	NA	NA	NA	NA	NA	0.007153767	NA	0.118196095	NA	NA	NA	NA	0.01260207	0.015103826	NA	NA	NA	NA	0.044014684	0.016950152	0.014037646	0.009002226	0.010526094	NA	NA	0.017199386	NA	0.020633961	NA	NA	NA	NA	NA	0.011565504	NA	0.01819963	NA	NA	0.012818026	NA	NA	NA	NA	0.018253907	NA	NA	NA	NA
0.41_674.4064n	NA	0.01550208	NA	NA	NA	NA	0.020346573	NA	NA	NA	NA	NA	NA	0.015055696	0.011010153	0.013878773	0.159708118	NA	0.021737198	NA	NA	NA	NA	0.015784926	NA	0.055435519	0.012259659	NA	NA	NA	0.016740129	NA	NA	NA	0.015352473	NA	0.020104171	NA	-0.00111011	NA	NA	NA	NA	NA	NA	NA	NA	NA	NA
0.41_718.4269n	NA	NA	NA	NA	NA	NA	NA	NA	NA	NA	NA	NA	NA	NA	NA	NA	NA	NA	NA	NA	NA	NA	NA	NA	NA	NA	NA	NA	NA	NA	NA	NA	NA	NA	NA	NA	NA	NA	NA	NA	NA	NA	NA	NA	NA	NA	NA	NA	NA
0.41_726.9361m/z	NA	0.016650006	NA	NA	NA	NA	NA	NA	NA	NA	NA	NA	NA	0.014190864	0.013708054	NA	NA	NA	0.014311928	NA	NA	0.018328292	NA	0.010656317	NA	NA	NA	NA	NA	NA	NA	NA	NA	NA	NA	NA	NA	0.013444042	NA	NA	NA	NA	NA	NA	NA	NA	NA	NA	NA
0.42_101.0222m/z	NA	NA	NA	NA	NA	NA	NA	NA	NA	NA	NA	NA	NA	NA	NA	NA	NA	NA	NA	NA	NA	NA	NA	NA	NA	NA	NA	NA	NA	NA	NA	NA	NA	NA	NA	NA	NA	NA	NA	NA	NA	NA	NA	NA	NA	NA	NA	NA	NA
0.42_110.0360m/z	NA	NA	NA	NA	NA	NA	NA	NA	NA	NA	NA	NA	NA	NA	NA	NA	NA	NA	NA	NA	NA	NA	NA	NA	NA	NA	NA	NA	NA	NA	NA	NA	NA	NA	NA	NA	NA	NA	NA	NA	NA	NA	NA	NA	NA	NA	NA	NA	NA
0.42_114.9855m/z	NA	NA	NA	NA	NA	NA	NA	NA	NA	NA	NA	NA	NA	NA	NA	NA	NA	NA	NA	NA	NA	NA	NA	NA	NA	NA	NA	NA	NA	NA	NA	NA	NA	NA	NA	NA	NA	NA	NA	NA	NA	NA	NA	NA	NA	NA	NA	NA	NA
0.42_120.9650m/z	NA	NA	NA	NA	NA	NA	NA	NA	NA	NA	NA	NA	NA	NA	NA	NA	NA	NA	NA	NA	NA	NA	NA	NA	NA	NA	NA	NA	NA	NA	NA	NA	NA	NA	NA	NA	NA	NA	NA	NA	NA	NA	NA	NA	NA	NA	NA	NA	NA
0.42_124.0402m/z	NA	NA	NA	NA	NA	NA	NA	NA	NA	NA	NA	NA	NA	NA	NA	NA	NA	NA	NA	NA	NA	NA	NA	NA	NA	NA	NA	NA	NA	NA	NA	NA	NA	NA	NA	NA	NA	NA	NA	NA	NA	NA	NA	NA	NA	NA	NA	NA	NA
0.42_131.0121m/z	NA	NA	NA	NA	NA	NA	NA	NA	NA	NA	NA	NA	NA	NA	NA	NA	NA	NA	NA	NA	NA	NA	NA	-0.007231415	NA	NA	NA	NA	NA	NA	NA	NA	NA	NA	NA	NA	NA	NA	NA	NA	NA	NA	NA	NA	NA	NA	NA	NA	NA
0.42_147.0215m/z	NA	NA	NA	NA	NA	NA	NA	NA	NA	NA	NA	NA	NA	NA	NA	NA	NA	NA	NA	NA	NA	NA	NA	NA	NA	NA	NA	NA	NA	NA	NA	NA	NA	NA	NA	NA	NA	NA	NA	NA	NA	NA	NA	NA	NA	NA	NA	NA	NA
0.42_158.0101m/z	NA	NA	NA	NA	NA	NA	NA	NA	NA	NA	NA	NA	NA	NA	NA	NA	NA	NA	NA	NA	NA	NA	NA	NA	NA	NA	NA	NA	NA	NA	NA	NA	NA	NA	-0.01329411	NA	NA	NA	NA	NA	NA	NA	NA	NA	NA	NA	NA	NA	NA
0.42_166.9892n	NA	NA	NA	NA	NA	NA	NA	NA	NA	NA	NA	NA	NA	NA	NA	NA	NA	NA	NA	NA	NA	NA	NA	NA	NA	NA	NA	NA	NA	NA	NA	NA	NA	NA	NA	NA	NA	NA	NA	NA	NA	NA	NA	NA	NA	NA	NA	NA	NA
0.42_168.0013m/z	NA	NA	NA	NA	NA	NA	NA	NA	NA	NA	NA	NA	NA	NA	NA	NA	NA	NA	NA	NA	NA	NA	NA	NA	NA	NA	NA	NA	NA	NA	NA	NA	NA	NA	NA	NA	NA	NA	NA	NA	NA	NA	NA	NA	NA	NA	NA	NA	NA
0.42_171.0426m/z	NA	NA	NA	NA	NA	NA	NA	NA	NA	NA	NA	NA	NA	NA	NA	NA	NA	NA	NA	NA	NA	NA	NA	NA	NA	NA	NA	NA	NA	NA	NA	NA	NA	NA	NA	NA	NA	NA	NA	NA	NA	NA	NA	NA	NA	NA	NA	NA	NA
0.42_179.9789n	NA	NA	NA	NA	NA	NA	NA	NA	NA	NA	NA	NA	NA	NA	NA	NA	NA	NA	NA	NA	NA	NA	NA	NA	NA	NA	NA	NA	NA	NA	NA	NA	NA	NA	NA	NA	NA	NA	NA	NA	NA	NA	NA	NA	NA	NA	NA	NA	NA
0.42_183.9653m/z	NA	NA	NA	NA	NA	NA	NA	NA	NA	NA	NA	NA	NA	NA	NA	NA	NA	NA	NA	NA	NA	NA	NA	NA	NA	NA	NA	NA	NA	NA	NA	NA	NA	NA	NA	NA	NA	NA	NA	NA	NA	NA	NA	NA	NA	NA	NA	NA	NA
0.42_186.0149m/z	NA	NA	NA	NA	NA	NA	NA	NA	NA	NA	NA	NA	NA	NA	NA	NA	NA	NA	NA	NA	NA	NA	NA	NA	NA	NA	NA	NA	NA	NA	NA	NA	NA	NA	NA	NA	NA	NA	NA	NA	NA	NA	NA	NA	NA	NA	NA	NA	NA
0.42_189.0525m/z	NA	NA	NA	NA	NA	NA	NA	NA	NA	NA	NA	NA	NA	NA	NA	NA	NA	NA	NA	NA	NA	NA	NA	NA	NA	NA	NA	NA	NA	NA	NA	NA	NA	NA	NA	NA	NA	NA	NA	NA	NA	NA	NA	NA	NA	NA	NA	NA	NA
0.42_200.9413m/z	NA	NA	NA	NA	NA	NA	NA	NA	NA	NA	NA	NA	NA	NA	NA	NA	NA	NA	NA	NA	NA	NA	NA	NA	NA	NA	NA	NA	NA	NA	NA	NA	NA	NA	NA	NA	NA	NA	NA	NA	NA	NA	NA	NA	NA	NA	NA	NA	NA
0.42_202.8845m/z	NA	NA	NA	NA	NA	NA	NA	NA	NA	NA	NA	NA	NA	NA	NA	NA	NA	NA	NA	NA	NA	NA	NA	NA	NA	NA	NA	NA	NA	NA	NA	NA	NA	NA	NA	NA	NA	NA	NA	NA	NA	NA	NA	NA	NA	NA	NA	NA	NA
0.42_211.9737m/z	NA	NA	NA	NA	NA	NA	NA	NA	NA	NA	NA	NA	NA	NA	NA	NA	NA	NA	NA	NA	NA	NA	NA	NA	NA	NA	NA	NA	NA	NA	NA	NA	NA	NA	NA	NA	NA	NA	NA	NA	NA	NA	NA	NA	NA	NA	NA	NA	NA
0.42_215.9172m/z	NA	NA	NA	NA	NA	NA	NA	NA	NA	NA	NA	NA	NA	NA	NA	NA	NA	NA	NA	NA	NA	NA	NA	NA	NA	NA	NA	NA	NA	NA	NA	NA	NA	NA	NA	NA	NA	NA	NA	NA	NA	NA	NA	NA	NA	NA	NA	NA	NA
0.42_216.9139m/z	NA	NA	NA	NA	NA	NA	NA	NA	NA	NA	NA	NA	NA	NA	NA	NA	NA	NA	NA	NA	NA	NA	NA	NA	NA	NA	NA	NA	NA	NA	NA	NA	NA	NA	NA	NA	NA	NA	NA	NA	NA	NA	NA	NA	NA	NA	NA	NA	NA
0.42_218.9690m/z	NA	NA	NA	NA	NA	NA	0.014752584	NA	NA	NA	NA	NA	NA	NA	0.008256185	NA	NA	NA	NA	NA	NA	NA	NA	NA	NA	NA	NA	NA	NA	NA	NA	NA	NA	NA	NA	NA	NA	NA	NA	NA	NA	NA	NA	NA	0.012903553	NA	NA	NA	NA
0.42_233.0296m/z	NA	NA	NA	NA	NA	NA	0.013747349	NA	NA	NA	NA	NA	NA	NA	0.012068402	NA	NA	NA	NA	NA	NA	0.02208454	NA	NA	NA	NA	0.009053183	NA	0.02135509	NA	NA	NA	NA	NA	NA	NA	0.016208117	NA	NA	NA	NA	NA	NA	NA	0.017374911	NA	NA	NA	NA
0.42_256.9376m/z	NA	NA	NA	NA	NA	NA	NA	NA	NA	NA	NA	NA	NA	NA	NA	NA	NA	NA	NA	NA	NA	NA	NA	NA	NA	NA	NA	NA	NA	NA	NA	NA	NA	NA	NA	NA	NA	NA	NA	NA	NA	NA	NA	NA	NA	NA	NA	NA	NA
0.42_259.9752m/z	NA	NA	NA	NA	NA	NA	NA	NA	NA	NA	NA	NA	NA	NA	NA	NA	NA	NA	NA	NA	NA	NA	NA	NA	NA	NA	NA	NA	NA	NA	NA	NA	NA	NA	NA	NA	NA	NA	NA	NA	NA	NA	NA	NA	NA	NA	NA	NA	NA
0.42_260.9658m/z	0.187278373	NA	NA	NA	NA	NA	0.010982444	NA	NA	NA	NA	NA	NA	0.012523331	0.011773552	0.009293328	NA	NA	NA	NA	NA	0.011202709	0.041894188	0.012612273	NA	NA	0.012450486	NA	0.005357225	0.042613177	NA	NA	NA	0.153605	0.010265435	0.16876575	NA	0.010876575	NA	NA	NA	NA	NA	NA	0.006382006	0.141585322	NA	NA	NA
0.42_261.0063m/z	NA	NA	NA	NA	NA	NA	NA	NA	NA	NA	NA	NA	NA	NA	NA	NA	NA	NA	NA	NA	NA	NA	NA	NA	NA	NA	NA	NA	NA	NA	NA	NA	NA	NA	NA	NA	NA	NA	NA	NA	NA	NA	NA	NA	NA	NA	NA	NA	NA
0.42_268.9454m/z	NA	NA	NA	NA	NA	NA	NA	NA	NA	NA	NA	NA	NA	NA	NA	NA	NA	NA	NA	NA	NA	NA	NA	-0.008744506	NA	NA	-0.0113802	NA	NA	NA	NA	NA	NA	NA	-0.016834883	NA	NA	NA	NA	NA	NA	NA	NA	NA	NA	NA	NA	NA	NA
0.42_273.1357n	NA	NA	NA	NA	NA	NA	NA	NA	NA	NA	NA	NA	NA	NA	NA	NA	NA	NA	NA	NA	NA	NA	NA	NA	NA	NA	NA	NA	NA	NA	NA	NA	NA	NA	NA	NA	NA	NA	NA	NA	NA	NA	NA	NA	NA	NA	NA	NA	NA
0.42_281.9940m/z	NA	NA	NA	NA	NA	NA	NA	NA	NA	NA	NA	NA	NA	NA	NA	NA	NA	NA	NA	NA	NA	NA	NA	NA	NA	NA	NA	NA	NA	NA	NA	NA	NA	NA	NA	NA	NA	NA	NA	NA	NA	NA	NA	NA	NA	NA	NA	NA	NA
0.42_284.0201m/z	NA	NA	NA	NA	NA	NA	NA	NA	NA	NA	NA	NA	NA	NA	NA	NA	NA	NA	NA	NA	NA	NA	NA	NA	NA	NA	NA	NA	NA	NA	NA	NA	NA	NA	NA	NA	NA	NA	NA	NA	NA	NA	NA	NA	NA	NA	NA	NA	NA
0.42_300.1580m/z	NA	NA	NA	NA	NA	NA	NA	NA	NA	NA	NA	NA	NA	NA	NA	NA	NA	NA	NA	NA	NA	NA	NA	NA	NA	NA	NA	NA	NA	NA	NA	NA	NA	NA	NA	NA	NA	NA	NA	NA	NA	NA	NA	NA	NA	NA	NA	NA	NA
0.42_300.8974m/z	NA	NA	NA	NA	NA	NA	NA	NA	NA	NA	NA	NA	NA	NA	NA	NA	NA	NA	NA	NA	NA	NA	NA	NA	NA	NA	NA	NA	NA	NA	NA	NA	NA	NA	NA	NA	NA	NA	NA	NA	NA	NA	NA	NA	NA	NA	NA	NA	NA
0.42_300.9451m/z	NA	NA	NA	NA	NA	NA	NA	NA	NA	NA	NA	NA	NA	0.012006787	0.010869135	NA	NA	NA	NA	NA	NA	NA	NA	0.010262493	NA	NA	NA	NA	NA	NA	NA	NA	NA	NA	0.011313288	NA	0.022467179	NA	NA	NA	NA	NA	NA	NA	NA	NA	NA	NA	NA
0.42_306.9859m/z	NA	NA	NA	NA	NA	NA	NA	NA	NA	NA	NA	NA	NA	NA	NA	NA	NA	NA	NA	NA	0.019618209	NA	NA	NA	NA	NA	NA	NA	NA	NA	NA	NA	NA	NA	NA	NA	NA	NA	NA	NA	NA	NA	NA	NA	NA	NA	NA	NA	NA
0.42_312.9232m/z	NA	NA	NA	NA	NA	NA	NA	NA	NA	NA	NA	NA	NA	NA	NA	NA	NA	NA	NA	NA	NA	NA	NA	NA	NA	NA	NA	NA	NA	NA	NA	NA	NA	NA	NA	NA	NA	NA	NA	NA	NA	NA	NA	NA	NA	NA	NA	NA	NA
0.42_325.9467m/z	NA	NA	NA	NA	NA	NA	NA	NA	NA	NA	NA	NA	NA	NA	NA	NA	NA	NA	NA	NA	NA	NA	NA	NA	NA	NA	NA	NA	NA	NA	NA	NA	NA	NA	-0.016762286	NA	NA	NA	NA	NA	NA	NA	NA	NA	NA	NA	NA	NA	NA
0.42_329.8903m/z	NA	NA	NA	NA	NA	NA	NA	NA	NA	NA	NA	NA	NA	NA	0.007668211	NA	NA	NA	NA	NA	NA	NA	NA	NA	NA	NA	NA	NA	NA	NA	NA	NA	NA	NA	NA	NA	NA	NA	NA	NA	NA	NA	NA	NA	NA	NA	NA	NA	NA
0.42_329.9029m/z	NA	NA	NA	NA	NA	NA	NA	NA	NA	NA	NA	NA	NA	NA	NA	NA	NA	NA	NA	NA	NA	NA	NA	NA	NA	NA	NA	NA	NA	NA	NA	NA	NA	NA	NA	NA	NA	NA	NA	NA	NA	NA	NA	NA	NA	NA	NA	NA	NA
0.42_343.9259n	NA	NA	NA	NA	NA	NA	NA	NA	NA	NA	NA	0.02192286	NA	0.029838941	0.022477942	0.024036509	NA	NA	0.02262709	0.042550575	NA	0.021526236	0.039078335	NA	NA	0.086003588	0.019163624	NA	0.032541464	NA	NA	NA	NA	NA	0.022620013	NA	NA	0.021747816	NA	NA	NA	NA	NA	NA	0.031533345	0.158846398	NA	NA	NA
0.42_346.8960m/z	NA	NA	NA	NA	NA	NA	NA	NA	NA	NA	NA	NA	NA	NA	NA	NA	NA	NA	NA	NA	NA	NA	NA	NA	NA	NA	NA	NA	NA	NA	NA	NA	NA	NA	NA	NA	NA	NA	NA	NA	NA	NA	NA	NA	NA	NA	NA	NA	NA
0.42_354.1018m/z	NA	NA	NA	NA	NA	NA	NA	NA	NA	NA	NA	NA	NA	NA	NA	NA	NA	NA	NA	NA	NA	NA	NA	NA	NA	NA	NA	NA	NA	NA	NA	NA	NA	NA	NA	NA	NA	NA	NA	NA	NA	NA	NA	NA	NA	NA	NA	NA	NA
0.42_354.2459m/z	NA	NA	NA	NA	NA	NA	NA	NA	NA	NA	NA	NA	NA	NA	NA	NA	NA	NA	NA	NA	NA	NA	NA	NA	NA	NA	NA	NA	NA	NA	NA	NA	NA	NA	NA	NA	NA	NA	NA	NA	NA	NA	NA	NA	NA	NA	NA	NA	NA
0.42_356.0882m/z	NA	NA	NA	NA	NA	NA	NA	NA	NA	NA	NA	NA	NA	NA	NA	NA	NA	NA	NA	NA	NA	NA	NA	NA	NA	NA	NA	NA	NA	NA	NA	NA	NA	NA	NA	NA	NA	NA	NA	NA	NA	NA	NA	NA	NA	NA	NA	NA	NA
0.42_358.1453n	NA	NA	NA	NA	NA	NA	NA	NA	NA	NA	NA	NA	NA	NA	NA	NA	NA	NA	NA	NA	NA	NA	NA	NA	NA	NA	NA	NA	NA	NA	NA	NA	NA	NA	NA	NA	NA	NA	NA	NA	NA	NA	NA	NA	NA	NA	NA	NA	NA
0.42_359.9487n	NA	NA	NA	NA	NA	NA	0.010493058	NA	NA	NA	NA	NA	NA	NA	NA	NA	NA	NA	0.012021544	NA	NA	NA	NA	0.011405683	NA	NA	NA	NA	NA	NA	NA	NA	NA	NA	0.012317801	NA	0.018363393	NA	NA	NA	NA	NA	NA	NA	NA	NA	0.020214468	NA	NA
0.42_366.9747m/z	NA	NA	NA	NA	NA	NA	NA	NA	NA	NA	NA	NA	NA	NA	NA	NA	NA	NA	NA	NA	NA	NA	NA	NA	NA	NA	NA	NA	NA	NA	NA	NA	NA	NA	NA	NA	NA	NA	NA	NA	NA	NA	NA	NA	NA	NA	NA	NA	NA
0.42_370.9206m/z	NA	NA	NA	NA	NA	NA	NA	NA	NA	NA	NA	NA	NA	NA	NA	NA	NA	NA	NA	NA	NA	NA	NA	NA	NA	NA	NA	NA	NA	NA	NA	NA	NA	NA	NA	NA	NA	NA	NA	NA	NA	NA	NA	NA	NA	NA	NA	NA	NA
0.42_375.0757n	NA	NA	NA	NA	NA	NA	NA	NA	NA	NA	NA	NA	NA	NA	NA	NA	NA	NA	NA	NA	NA	NA	NA	NA	NA	NA	NA	NA	NA	NA	NA	NA	NA	NA	NA	NA	NA	NA	NA	NA	NA	NA	NA	NA	NA	NA	NA	NA	NA
0.42_380.1164m/z	NA	NA	NA	NA	NA	NA	NA	NA	NA	NA	NA	NA	NA	NA	NA	NA	NA	NA	NA	NA	NA	NA	NA	NA	NA	NA	NA	NA	NA	NA	NA	NA	NA	NA	NA	NA	NA	NA	NA	NA	NA	NA	NA	NA	NA	NA	NA	NA	NA
0.42_382.9282m/z	NA	-0.02277638	NA	NA	NA	NA	-0.012269197	NA	NA	NA	NA	NA	NA	-0.016218922	-0.008084292	NA	NA	NA	NA	NA	NA	NA	NA	NA	NA	NA	-0.012312513	NA	NA	NA	-0.015800007	NA	NA	NA	-0.018741575	NA	-0.015949489	NA	NA	-0.021440072	NA	NA	NA	NA	NA	NA	-0.010246233	NA	NA
0.42_399.0755m/z	NA	NA	NA	NA	NA	NA	NA	NA	NA	NA	NA	NA	NA	NA	NA	NA	NA	NA	NA	NA	NA	NA	NA	NA	NA	NA	NA	NA	NA	NA	NA	NA	NA	NA	NA	NA	NA	NA	NA	NA	NA	NA	NA	NA	NA	NA	NA	NA	NA
0.42_400.8996m/z	NA	NA	NA	NA	NA	NA	NA	NA	NA	NA	NA	NA	NA	NA	NA	NA	NA	NA	NA	NA	NA	NA	NA	NA	NA	NA	NA	NA	NA	NA	NA	NA	NA	NA	NA	NA	NA	NA	NA	NA	NA	NA	NA	NA	NA	NA	NA	NA	NA
0.42_414.8734m/z	NA	NA	NA	NA	NA	NA	NA	NA	NA	NA	NA	NA	NA	NA	NA	NA	NA	NA	NA	NA	NA	NA	NA	NA	NA	NA	NA	NA	NA	NA	NA	NA	NA	NA	NA	NA	NA	NA	NA	NA	NA	NA	NA	NA	NA	NA	NA	NA	NA
0.42_415.0067m/z	NA	NA	NA	NA	NA	NA	NA	NA	NA	NA	NA	NA	NA	0.019422825	0.014168568	NA	NA	NA	NA	NA	NA	NA	NA	NA	NA	NA	NA	NA	NA	NA	NA	NA	NA	NA	NA	NA	NA	NA	NA	NA	NA	NA	NA	NA	NA	NA	NA	NA	NA
0.42_424.0803m/z	NA	NA	NA	NA	NA	NA	NA	NA	NA	NA	NA	NA	NA	NA	NA	NA	NA	NA	NA	NA	NA	-0.013676878	NA	NA	NA	NA	NA	NA	NA	NA	NA	NA	NA	NA	NA	NA	NA	NA	NA	NA	NA	NA	NA	NA	NA	NA	NA	NA	NA
0.42_441.9626n	NA	0.02312665	NA	NA	0.084738721	NA	0.015050742	0.061442161	NA	NA	NA	NA	NA	0.022599853	0.011219935	0.016372521	NA	NA	0.017142644	0.10461377	0.025788121	0.017765387	0.03860788	0.016342025	NA	NA	0.01115619	NA	0.025611098	NA	NA	NA	NA	NA	0.017009722	NA	0.02500558	0.018620278	NA	0.016032444	NA	0.100401482	NA	NA	NA	NA	0.044408591	0.109193099	NA
0.42_455.0653m/z	NA	-0.018847949	NA	NA	NA	NA	-0.016620952	NA	NA	NA	NA	-0.101221959	NA	-0.018441457	-0.008518607	-0.018217859	NA	NA	-0.020507316	NA	-0.021479655	-0.019250188	-0.05479183	-0.015457437	NA	NA	-0.011876445	NA	-0.029361592	-0.077053925	NA	NA	NA	NA	NA	NA	NA	-0.024967052	NA	-0.027142364	NA	-0.160480801	NA	NA	-0.020405423	NA	NA	NA	NA
0.42_460.8635m/z	NA	NA	NA	NA	NA	NA	NA	NA	NA	NA	NA	NA	NA	NA	NA	NA	NA	NA	NA	NA	NA	NA	NA	NA	NA	NA	0.002831284	NA	NA	NA	NA	NA	NA	NA	NA	NA	NA	NA	NA	NA	NA	NA	NA	NA	NA	NA	NA	NA	NA
0.42_463.8598n	NA	NA	NA	NA	NA	NA	NA	NA	NA	NA	NA	NA	NA	NA	0.004564279	NA	NA	NA	NA	NA	NA	NA	NA	NA	NA	NA	NA	NA	NA	NA	NA	NA	NA	NA	NA	NA	NA	NA	NA	0.005496928	NA	NA	NA	NA	NA	NA	NA	NA	NA
0.42_493.2400m/z	NA	NA	NA	NA	NA	NA	NA	NA	NA	NA	NA	NA	NA	NA	NA	NA	NA	NA	NA	NA	NA	NA	NA	NA	NA	NA	NA	NA	NA	NA	NA	NA	NA	NA	NA	NA	NA	NA	NA	NA	NA	NA	NA	NA	NA	NA	NA	NA	NA
0.42_528.8639m/z	NA	NA	NA	NA	NA	NA	NA	NA	NA	NA	NA	NA	NA	NA	NA	NA	NA	NA	NA	NA	NA	NA	NA	NA	NA	NA	NA	NA	NA	NA	NA	NA	NA	NA	NA	NA	NA	NA	NA	NA	NA	NA	NA	NA	NA	NA	NA	NA	NA
0.42_544.8454m/z	NA	NA	NA	NA	NA	NA	NA	NA	NA	NA	NA	NA	NA	NA	NA	NA	NA	NA	NA	NA	NA	NA	NA	NA	NA	NA	NA	NA	NA	NA	NA	NA	NA	NA	NA	NA	NA	NA	NA	NA	NA	NA	NA	NA	NA	NA	NA	NA	NA
0.42_562.9300m/z	NA	NA	NA	NA	NA	NA	NA	NA	NA	NA	NA	NA	0.174028798	NA	0.016847386	NA	NA	NA	NA	NA	NA	NA	NA	NA	NA	NA	0.013867714	NA	NA	NA	NA	NA	NA	NA	0.006333869	NA	NA	NA	NA	0.023903225	NA	NA	NA	NA	0.02882742	NA	NA	NA	NA
0.42_573.8366m/z	NA	NA	NA	NA	NA	NA	NA	NA	NA	NA	NA	NA	NA	NA	NA	NA	NA	NA	NA	NA	NA	NA	NA	NA	NA	NA	NA	NA	NA	NA	NA	NA	NA	NA	NA	NA	NA	NA	NA	NA	NA	NA	NA	NA	NA	NA	NA	NA	NA
0.42_578.9041m/z	NA	NA	NA	NA	NA	NA	NA	NA	NA	NA	NA	NA	NA	NA	NA	NA	NA	NA	NA	NA	NA	NA	NA	NA	NA	NA	NA	NA	NA	NA	NA	NA	NA	NA	NA	NA	NA	NA	NA	NA	NA	NA	NA	NA	NA	NA	NA	NA	NA
0.42_608.0606m/z	NA	NA	NA	NA	NA	NA	NA	NA	-0.061798458	NA	NA	NA	NA	NA	NA	NA	NA	NA	NA	NA	NA	NA	NA	-0.006918769	NA	NA	NA	NA	NA	NA	NA	NA	NA	NA	-0.007156556	NA	NA	-0.016310223	NA	-0.016378414	NA	NA	NA	NA	NA	NA	NA	NA	NA
0.42_658.8217m/z	NA	NA	NA	NA	NA	NA	NA	NA	NA	NA	NA	NA	NA	NA	NA	NA	NA	NA	NA	NA	NA	NA	NA	NA	NA	NA	NA	NA	NA	NA	NA	NA	NA	NA	NA	NA	NA	NA	NA	NA	NA	NA	NA	NA	NA	NA	NA	NA	NA
0.42_664.9654m/z	NA	NA	NA	NA	NA	NA	NA	NA	NA	NA	NA	NA	NA	NA	NA	NA	NA	NA	NA	NA	NA	NA	NA	NA	NA	NA	NA	NA	NA	NA	NA	NA	NA	NA	NA	NA	NA	NA	NA	NA	NA	NA	NA	NA	NA	NA	NA	NA	NA
0.42_68.9815m/z	NA	NA	NA	NA	NA	NA	NA	NA	NA	NA	NA	NA	NA	NA	NA	NA	NA	NA	NA	NA	NA	NA	NA	NA	NA	NA	NA	NA	NA	NA	NA	NA	NA	NA	NA	NA	NA	NA	NA	NA	NA	NA	NA	NA	NA	NA	NA	NA	NA
0.42_686.8183m/z	NA	-0.020687127	NA	NA	NA	NA	NA	-0.051614191	NA	NA	NA	NA	NA	-0.017542476	-0.00846611	-0.023464681	NA	NA	-0.019910896	NA	NA	-0.011870132	NA	-0.011854051	NA	NA	NA	NA	NA	NA	-0.024694468	NA	NA	NA	-0.016712009	NA	-0.012120195	-0.026852567	-0.063506453	-0.022443468	NA	NA	NA	NA	-0.023491536	NA	-0.050936685	NA	NA
0.42_702.8016m/z	NA	NA	NA	NA	NA	NA	NA	NA	NA	NA	NA	NA	NA	NA	NA	NA	NA	NA	NA	NA	NA	NA	NA	NA	NA	NA	NA	NA	NA	NA	NA	NA	NA	NA	NA	NA	NA	NA	NA	NA	NA	NA	NA	NA	NA	NA	NA	NA	NA
0.42_706.8643m/z	NA	NA	NA	NA	NA	NA	NA	NA	NA	NA	NA	NA	NA	NA	NA	NA	NA	NA	NA	NA	NA	NA	NA	0.005516064	NA	NA	0.006917207	NA	NA	0.01454332	NA	NA	NA	NA	NA	NA	0.013353175	NA	0.095262064	NA	NA	NA	NA	NA	NA	NA	NA	NA	NA
0.42_785.9423n	NA	NA	NA	NA	NA	NA	0.007172278	NA	NA	NA	NA	NA	NA	0.014409421	0.010423932	NA	NA	NA	NA	NA	NA	NA	NA	NA	NA	NA	NA	NA	NA	NA	NA	NA	NA	NA	NA	NA	NA	0.010486165	NA	NA	NA	NA	NA	NA	NA	NA	NA	NA	NA
0.42_84.9580m/z	NA	NA	NA	0.08565172	NA	NA	NA	NA	NA	NA	NA	NA	NA	NA	0.013276489	NA	NA	NA	NA	NA	NA	0.016161056	NA	0.007040109	NA	NA	0.012293762	NA	NA	NA	0.03726793	NA	NA	NA	0.013631351	NA	NA	NA	NA	NA	NA	NA	NA	NA	NA	NA	NA	NA	NA
0.42_86.9932m/z	NA	NA	NA	NA	NA	NA	NA	NA	NA	NA	NA	NA	NA	NA	NA	NA	NA	NA	NA	NA	NA	NA	NA	NA	NA	NA	NA	NA	NA	NA	NA	NA	NA	NA	NA	NA	NA	NA	NA	NA	NA	NA	NA	NA	NA	NA	NA	NA	NA
0.43_100.0234m/z	NA	NA	NA	NA	NA	NA	NA	NA	NA	NA	NA	NA	NA	NA	NA	NA	NA	NA	NA	NA	NA	NA	NA	NA	NA	NA	NA	NA	NA	NA	NA	NA	NA	NA	-0.013181724	NA	NA	NA	NA	NA	NA	NA	NA	NA	NA	NA	NA	NA	NA
0.43_101.0212m/z	NA	NA	NA	NA	NA	NA	NA	NA	NA	NA	NA	NA	NA	NA	NA	NA	NA	NA	NA	NA	NA	NA	NA	NA	NA	NA	NA	NA	NA	NA	NA	NA	NA	NA	NA	NA	NA	NA	NA	NA	NA	NA	NA	NA	NA	NA	NA	NA	NA
0.43_102.0197m/z	NA	NA	NA	NA	NA	NA	NA	NA	NA	NA	NA	NA	NA	NA	NA	NA	NA	NA	NA	NA	NA	NA	NA	NA	NA	NA	NA	NA	NA	NA	NA	NA	NA	NA	NA	NA	NA	NA	NA	NA	NA	NA	NA	NA	NA	NA	NA	NA	NA
0.43_105.0009m/z	NA	NA	NA	NA	NA	NA	NA	NA	NA	NA	NA	NA	NA	NA	NA	NA	NA	NA	NA	NA	NA	NA	NA	NA	NA	NA	NA	NA	NA	NA	NA	NA	NA	NA	NA	NA	NA	NA	NA	NA	NA	NA	NA	NA	NA	NA	NA	NA	NA
0.43_105.0027m/z	NA	NA	NA	NA	NA	NA	NA	NA	NA	NA	NA	NA	NA	NA	NA	NA	NA	NA	NA	NA	NA	NA	NA	NA	NA	NA	NA	NA	NA	NA	NA	NA	NA	NA	NA	NA	NA	NA	NA	NA	NA	NA	NA	NA	NA	NA	NA	NA	NA
0.43_110.0395m/z	NA	NA	NA	NA	NA	NA	NA	NA	NA	NA	NA	NA	NA	NA	NA	NA	NA	NA	NA	NA	NA	NA	NA	NA	NA	NA	NA	NA	NA	NA	NA	NA	NA	NA	NA	NA	NA	NA	NA	NA	NA	NA	NA	NA	NA	NA	NA	NA	NA
0.43_112.8944m/z	NA	NA	NA	NA	NA	NA	NA	NA	NA	NA	NA	NA	NA	NA	0.006998962	0.018288649	NA	NA	NA	NA	NA	NA	NA	NA	NA	NA	0.00678492	NA	0.020643647	NA	NA	NA	NA	NA	NA	NA	NA	NA	NA	NA	NA	NA	NA	NA	NA	NA	NA	NA	NA
0.43_116.9875m/z	-0.223093806	-0.016800221	-0.227205391	-0.135737057	-0.085239894	NA	-0.013685794	NA	NA	NA	NA	-0.086408637	NA	-0.016222762	-0.012286229	-0.023916514	-0.096481382	NA	NA	NA	-0.020755743	NA	-0.062101444	-0.00985603	NA	NA	-0.016936389	NA	-0.023590947	-0.019584959	-0.029549863	NA	NA	NA	-0.01755469	NA	-0.01749526	NA	NA	NA	NA	NA	NA	NA	-0.025563472	NA	NA	-0.102394494	NA
0.43_118.0053n	NA	NA	NA	NA	NA	NA	NA	NA	NA	NA	NA	NA	NA	NA	NA	NA	NA	NA	NA	NA	NA	NA	NA	-0.006097902	NA	NA	NA	NA	NA	NA	NA	NA	NA	NA	NA	NA	NA	NA	NA	NA	NA	NA	NA	NA	NA	NA	NA	NA	NA
0.43_136.9378m/z	NA	0.02100688	NA	NA	NA	NA	NA	NA	NA	NA	NA	NA	NA	0.012398181	NA	NA	NA	NA	0.018047747	NA	NA	NA	NA	0.01293136	NA	NA	NA	NA	NA	NA	NA	NA	NA	NA	0.013816893	NA	0.02224691	0.016332608	NA	NA	NA	NA	NA	NA	NA	NA	0.010123575	NA	NA
0.43_140.0052m/z	NA	-0.014279384	NA	NA	NA	NA	NA	NA	NA	NA	NA	NA	NA	NA	-0.007039769	NA	NA	NA	NA	NA	NA	NA	NA	NA	NA	NA	-0.009162816	NA	NA	NA	NA	NA	NA	NA	NA	NA	NA	NA	NA	NA	NA	NA	NA	NA	NA	NA	NA	NA	NA
0.43_145.9852m/z	NA	NA	NA	NA	NA	NA	NA	NA	NA	NA	NA	NA	NA	NA	-0.008364841	NA	NA	NA	NA	NA	NA	NA	NA	NA	NA	NA	NA	NA	NA	NA	NA	NA	NA	NA	NA	NA	NA	NA	NA	NA	NA	NA	NA	NA	NA	NA	NA	NA	NA
0.43_152.0704m/z	NA	NA	NA	NA	NA	NA	NA	NA	NA	NA	NA	NA	NA	NA	NA	NA	NA	NA	NA	NA	NA	NA	NA	0.012298261	NA	NA	NA	NA	NA	NA	NA	NA	NA	NA	NA	NA	NA	NA	NA	NA	NA	NA	NA	NA	NA	NA	NA	NA	NA
0.43_158.0149m/z	NA	-0.014614523	NA	NA	NA	NA	NA	NA	NA	NA	NA	NA	NA	-0.010811333	-0.010619508	-0.022019581	NA	NA	NA	NA	-0.022112708	-0.010093805	-0.043138427	-0.00890221	NA	NA	-0.013227899	NA	NA	NA	-0.010168588	NA	NA	NA	-0.011796831	NA	-0.011209738	-0.022610542	NA	-0.012774746	NA	NA	NA	NA	NA	NA	NA	NA	NA
0.43_169.0685m/z	NA	NA	NA	NA	NA	NA	NA	NA	NA	NA	NA	NA	NA	NA	0.007199946	NA	NA	NA	NA	NA	NA	NA	NA	NA	NA	NA	NA	NA	NA	NA	NA	NA	NA	NA	NA	NA	NA	NA	NA	NA	NA	NA	NA	NA	NA	NA	NA	NA	NA
0.43_172.9759m/z	NA	-0.010957591	NA	NA	NA	NA	NA	NA	NA	NA	NA	NA	NA	NA	-0.009613593	NA	NA	NA	NA	NA	NA	NA	NA	-0.010496775	NA	NA	-0.012281667	NA	NA	NA	NA	NA	NA	NA	NA	NA	NA	NA	NA	NA	NA	NA	NA	NA	NA	NA	NA	NA	NA
0.43_172.9776m/z	NA	NA	NA	NA	NA	NA	NA	NA	NA	NA	NA	NA	NA	NA	NA	NA	NA	NA	NA	NA	NA	NA	NA	NA	NA	NA	NA	NA	NA	NA	NA	NA	NA	NA	NA	NA	NA	NA	NA	NA	NA	NA	NA	NA	NA	NA	NA	NA	NA
0.43_178.9059n	NA	NA	NA	NA	NA	NA	NA	NA	NA	NA	NA	NA	NA	NA	NA	NA	NA	NA	0.015230398	NA	NA	NA	NA	NA	NA	NA	NA	NA	NA	NA	NA	NA	NA	NA	0.012815582	NA	NA	NA	NA	NA	NA	NA	NA	NA	NA	NA	0.02924982	NA	NA
0.43_182.9614m/z	NA	NA	NA	NA	NA	NA	NA	NA	NA	NA	NA	NA	NA	NA	NA	NA	NA	NA	NA	NA	NA	NA	NA	NA	NA	NA	NA	NA	NA	NA	NA	NA	NA	NA	NA	NA	NA	NA	NA	NA	NA	NA	NA	NA	NA	NA	NA	NA	NA
0.43_183.9715m/z	NA	NA	NA	NA	NA	NA	NA	NA	NA	NA	NA	NA	NA	NA	NA	NA	NA	NA	NA	NA	NA	NA	NA	NA	NA	NA	NA	NA	NA	NA	NA	NA	NA	NA	NA	NA	NA	NA	NA	NA	NA	NA	NA	NA	NA	NA	NA	NA	NA
0.43_186.0073m/z	NA	NA	NA	NA	NA	NA	NA	NA	NA	NA	NA	NA	NA	NA	NA	NA	NA	NA	NA	NA	NA	NA	NA	NA	NA	NA	-0.009755217	NA	NA	NA	NA	NA	NA	NA	NA	NA	NA	NA	NA	NA	NA	NA	NA	NA	NA	NA	NA	NA	NA
0.43_195.9513n	NA	NA	NA	NA	NA	NA	NA	NA	NA	NA	NA	NA	NA	NA	NA	NA	NA	NA	0.016959427	NA	NA	NA	NA	0.012999462	NA	NA	NA	NA	NA	NA	NA	NA	NA	NA	0.012925354	NA	0.022811355	0.015282356	NA	NA	NA	NA	NA	NA	NA	NA	NA	NA	NA
0.43_203.9738m/z	NA	-0.016163599	NA	NA	NA	NA	NA	NA	NA	NA	NA	NA	NA	NA	-0.009123187	NA	NA	NA	NA	NA	NA	NA	NA	-0.011831225	NA	NA	-0.012436561	NA	NA	NA	NA	NA	NA	NA	NA	NA	NA	NA	NA	NA	NA	NA	NA	NA	NA	NA	NA	NA	NA
0.43_209.0220m/z	NA	NA	NA	NA	NA	NA	NA	NA	NA	NA	NA	NA	NA	NA	NA	NA	NA	NA	NA	NA	NA	NA	NA	NA	NA	NA	NA	NA	NA	NA	NA	NA	NA	NA	NA	NA	NA	NA	NA	NA	NA	NA	NA	NA	NA	NA	NA	NA	NA
0.43_209.9959n	NA	NA	NA	NA	NA	NA	NA	NA	NA	NA	NA	NA	NA	NA	NA	NA	NA	NA	NA	NA	NA	NA	NA	NA	NA	NA	NA	NA	NA	NA	NA	NA	NA	NA	NA	NA	NA	NA	NA	NA	NA	NA	NA	NA	NA	NA	NA	NA	NA
0.43_212.0305m/z	NA	NA	NA	NA	NA	NA	NA	NA	NA	NA	NA	NA	NA	0.009462339	0.006666219	NA	NA	NA	NA	NA	NA	NA	NA	NA	NA	NA	NA	NA	NA	NA	NA	NA	NA	NA	0.009938493	NA	NA	NA	NA	NA	NA	NA	NA	NA	NA	NA	NA	NA	NA
0.43_215.9161m/z	NA	0.014522937	NA	NA	NA	NA	0.013184711	0.087504006	NA	NA	NA	NA	NA	0.017299414	0.009089741	NA	NA	NA	0.020596413	0.035779559	0.020417494	0.014171522	0.012495189	0.006777006	NA	NA	0.007576584	NA	NA	0.021044818	0.023576003	NA	NA	NA	0.014865399	NA	NA	0.024468098	NA	0.020991836	NA	NA	NA	NA	0.021604302	NA	0.015173141	NA	NA
0.43_216.9129m/z	NA	NA	NA	0.094745928	NA	NA	0.011152866	NA	NA	NA	NA	NA	NA	NA	0.010005384	NA	NA	NA	NA	0.034443928	NA	0.015820343	NA	0.005848634	NA	NA	0.008960547	NA	NA	NA	NA	NA	NA	NA	0.013483511	NA	NA	NA	NA	NA	NA	NA	NA	NA	0.021505364	NA	NA	NA	NA
0.43_237.0202m/z	NA	NA	NA	NA	NA	NA	NA	NA	NA	NA	NA	NA	NA	NA	NA	NA	NA	NA	NA	NA	NA	NA	NA	NA	NA	NA	NA	NA	NA	NA	NA	NA	NA	NA	NA	NA	NA	NA	NA	NA	NA	NA	NA	NA	NA	NA	NA	NA	NA
0.43_240.0128m/z	NA	NA	NA	NA	NA	NA	NA	NA	NA	NA	NA	NA	NA	NA	NA	NA	NA	NA	NA	NA	NA	NA	NA	NA	NA	NA	NA	NA	NA	NA	NA	NA	NA	NA	NA	NA	NA	NA	NA	NA	NA	NA	NA	NA	NA	NA	NA	NA	NA
0.43_242.9594m/z	NA	NA	NA	NA	NA	NA	NA	NA	NA	NA	NA	NA	NA	NA	NA	NA	NA	NA	NA	NA	NA	NA	NA	NA	NA	NA	NA	NA	NA	NA	NA	NA	NA	NA	NA	NA	NA	NA	NA	NA	NA	NA	NA	NA	NA	NA	NA	NA	NA
0.43_245.9925m/z	NA	NA	NA	NA	NA	NA	NA	NA	NA	NA	NA	NA	NA	NA	NA	NA	NA	NA	NA	NA	NA	NA	NA	NA	NA	NA	-0.009256116	NA	NA	NA	NA	NA	NA	NA	NA	NA	NA	NA	NA	NA	NA	NA	NA	NA	NA	NA	NA	NA	NA
0.43_245.9962m/z	NA	NA	NA	NA	NA	NA	NA	NA	NA	NA	NA	NA	NA	NA	-0.004273887	NA	NA	NA	NA	NA	NA	NA	NA	NA	NA	NA	NA	NA	NA	NA	NA	NA	NA	NA	NA	NA	NA	NA	NA	-0.010236278	NA	NA	NA	NA	NA	NA	NA	NA	NA
0.43_248.9802m/z	NA	0.021688216	NA	0.107847591	NA	NA	0.022465457	NA	0.108644281	NA	0.108436493	NA	NA	0.016926887	0.015804459	NA	NA	NA	0.025634811	0.055496162	0.015880192	NA	0.027946195	0.012730059	NA	NA	0.016368644	NA	0.024585148	0.048511009	0.027391096	NA	NA	NA	0.017163138	NA	0.020664418	NA	NA	NA	NA	NA	0.009164988	NA	0.021293041	NA	NA	0.089624172	NA
0.43_256.9341m/z	NA	NA	NA	NA	NA	NA	NA	NA	NA	NA	NA	NA	NA	NA	NA	NA	NA	NA	NA	NA	NA	NA	NA	NA	NA	NA	NA	NA	NA	NA	NA	NA	NA	NA	NA	NA	NA	NA	NA	NA	NA	NA	NA	NA	NA	NA	NA	NA	NA
0.43_275.9922m/z	NA	NA	NA	NA	NA	NA	NA	NA	NA	NA	NA	NA	NA	NA	0.007545559	NA	NA	NA	NA	NA	NA	0.016090938	NA	0.011811946	NA	NA	NA	NA	NA	NA	NA	NA	NA	NA	0.012762631	NA	NA	NA	NA	NA	NA	NA	NA	NA	NA	NA	NA	NA	NA
0.43_276.1557m/z	NA	NA	NA	NA	NA	NA	NA	NA	NA	NA	NA	NA	NA	NA	NA	NA	NA	NA	NA	NA	NA	NA	NA	NA	NA	NA	NA	NA	NA	NA	NA	NA	NA	NA	NA	NA	NA	NA	NA	NA	NA	NA	NA	NA	NA	NA	NA	NA	NA
0.43_277.8722n	NA	NA	NA	NA	NA	NA	NA	NA	NA	NA	NA	NA	NA	NA	NA	NA	NA	NA	NA	NA	NA	NA	NA	0.012076185	NA	NA	NA	NA	NA	NA	NA	NA	NA	NA	NA	NA	NA	NA	NA	NA	NA	NA	NA	NA	NA	NA	NA	NA	NA
0.43_278.1716m/z	NA	-0.025382684	NA	NA	NA	NA	-0.02673916	NA	NA	NA	NA	NA	NA	-0.024692677	-0.014774432	NA	NA	NA	-0.026898713	NA	-0.034258311	NA	NA	NA	NA	NA	-0.018315277	NA	NA	NA	NA	NA	NA	NA	NA	NA	NA	NA	NA	NA	NA	NA	-0.031726495	NA	NA	NA	NA	NA	NA
0.43_290.9288n	NA	NA	NA	NA	NA	NA	NA	NA	NA	NA	NA	NA	NA	NA	NA	NA	NA	NA	NA	NA	NA	NA	NA	NA	NA	NA	NA	NA	NA	NA	NA	NA	NA	NA	NA	NA	NA	NA	NA	NA	NA	NA	NA	NA	NA	NA	NA	NA	NA
0.43_293.9794m/z	NA	NA	NA	NA	NA	NA	NA	NA	NA	NA	NA	NA	NA	NA	NA	NA	NA	NA	NA	NA	NA	NA	NA	NA	NA	NA	NA	NA	NA	NA	NA	NA	NA	NA	NA	NA	NA	NA	NA	NA	NA	NA	NA	NA	NA	NA	NA	NA	NA
0.43_298.1860m/z	NA	NA	NA	NA	NA	NA	NA	NA	NA	NA	NA	NA	NA	NA	NA	NA	NA	NA	NA	NA	NA	-0.014929513	NA	NA	NA	NA	NA	NA	NA	NA	NA	NA	NA	NA	NA	NA	NA	NA	NA	NA	NA	NA	NA	NA	NA	NA	NA	NA	NA
0.43_313.9214m/z	NA	NA	NA	NA	NA	NA	NA	NA	NA	NA	NA	NA	NA	NA	NA	NA	NA	NA	NA	NA	NA	NA	NA	NA	NA	NA	NA	NA	NA	NA	NA	NA	NA	NA	NA	NA	NA	NA	NA	NA	NA	NA	NA	NA	NA	NA	NA	NA	NA
0.43_322.8435m/z	NA	NA	NA	NA	NA	NA	NA	NA	NA	NA	NA	NA	NA	NA	-0.022306841	NA	NA	NA	NA	NA	NA	NA	NA	NA	NA	NA	-0.041499773	NA	NA	NA	NA	NA	NA	NA	-0.01074421	NA	NA	NA	NA	NA	NA	NA	NA	NA	NA	NA	NA	NA	NA
0.43_344.8744m/z	NA	NA	NA	NA	NA	NA	NA	NA	NA	NA	NA	NA	NA	NA	0.006112996	NA	NA	NA	NA	NA	NA	NA	NA	0.005819615	NA	NA	NA	NA	NA	NA	NA	NA	NA	NA	NA	NA	NA	NA	NA	NA	NA	NA	NA	NA	NA	NA	NA	NA	NA
0.43_354.9416m/z	NA	NA	NA	NA	NA	NA	NA	NA	NA	NA	NA	NA	NA	NA	NA	NA	NA	NA	NA	NA	NA	NA	NA	NA	NA	NA	-0.007391268	NA	NA	-0.009888117	NA	NA	NA	NA	-0.010876437	NA	NA	NA	NA	NA	NA	NA	NA	NA	NA	NA	NA	NA	NA
0.43_358.1325m/z	NA	NA	NA	NA	NA	NA	NA	NA	NA	NA	NA	NA	NA	NA	NA	NA	NA	NA	NA	NA	NA	NA	NA	NA	NA	NA	NA	NA	NA	NA	NA	NA	NA	NA	NA	NA	NA	NA	NA	NA	NA	NA	NA	NA	NA	NA	NA	NA	NA
0.43_360.1383m/z	NA	NA	NA	NA	NA	NA	NA	NA	NA	NA	NA	NA	NA	NA	NA	NA	NA	NA	NA	NA	NA	NA	NA	NA	NA	NA	NA	NA	NA	NA	NA	NA	NA	NA	NA	NA	NA	NA	NA	NA	NA	NA	NA	NA	NA	NA	NA	-0.105747206	NA
0.43_360.8027m/z	NA	NA	NA	NA	NA	NA	NA	NA	NA	NA	NA	NA	NA	NA	NA	NA	NA	NA	NA	NA	NA	NA	NA	NA	NA	NA	NA	NA	NA	NA	NA	NA	NA	NA	NA	NA	NA	NA	NA	NA	NA	NA	NA	NA	NA	NA	NA	NA	NA
0.43_372.0089n	NA	NA	NA	NA	NA	NA	0.018179842	NA	NA	NA	NA	NA	NA	NA	0.0255275	NA	NA	NA	NA	NA	NA	0.012946016	0.0082312	0.016364897	NA	0.187979552	0.040239065	NA	NA	NA	NA	NA	NA	NA	NA	NA	NA	NA	NA	NA	NA	NA	NA	NA	0.039977776	NA	0.017691395	NA	NA
0.43_397.8962n	NA	NA	NA	NA	NA	NA	NA	NA	NA	NA	NA	NA	NA	NA	NA	NA	NA	NA	NA	NA	NA	NA	NA	NA	NA	NA	NA	NA	NA	NA	NA	NA	NA	NA	NA	NA	NA	NA	NA	NA	NA	NA	NA	NA	NA	NA	NA	NA	NA
0.43_399.8984m/z	NA	NA	NA	NA	NA	NA	NA	NA	NA	NA	NA	NA	NA	NA	NA	NA	NA	NA	NA	NA	NA	NA	NA	NA	NA	NA	NA	NA	NA	NA	NA	NA	NA	NA	NA	NA	NA	NA	NA	NA	NA	NA	NA	NA	NA	NA	NA	NA	NA
0.43_402.0975m/z	NA	NA	NA	NA	NA	NA	NA	NA	NA	NA	NA	NA	NA	NA	NA	NA	NA	NA	NA	NA	NA	NA	NA	NA	NA	NA	-0.015571899	NA	NA	NA	NA	NA	NA	NA	NA	NA	NA	NA	NA	NA	NA	NA	NA	NA	NA	NA	NA	NA	NA
0.43_415.8814m/z	NA	NA	NA	NA	NA	NA	NA	NA	NA	NA	NA	NA	NA	NA	NA	NA	NA	NA	NA	NA	NA	NA	NA	NA	NA	NA	NA	NA	NA	NA	NA	NA	NA	NA	NA	NA	NA	NA	NA	NA	NA	NA	NA	NA	NA	NA	NA	NA	NA
0.43_416.8902m/z	NA	NA	NA	NA	NA	NA	NA	NA	NA	NA	NA	NA	NA	NA	NA	NA	NA	NA	NA	NA	NA	NA	NA	NA	NA	NA	NA	NA	NA	NA	NA	NA	NA	NA	NA	NA	NA	NA	NA	NA	NA	NA	NA	NA	NA	NA	NA	NA	NA
0.43_428.9665m/z	NA	NA	NA	NA	NA	NA	NA	NA	NA	NA	NA	NA	NA	NA	0.00627658	NA	NA	NA	NA	NA	NA	NA	NA	NA	NA	NA	NA	NA	NA	NA	NA	NA	NA	NA	NA	NA	NA	NA	NA	NA	NA	NA	NA	NA	NA	NA	NA	NA	NA
0.43_443.8797m/z	NA	NA	NA	NA	NA	NA	NA	NA	NA	NA	NA	NA	NA	NA	NA	NA	NA	NA	NA	NA	NA	NA	NA	NA	NA	NA	NA	NA	NA	NA	NA	NA	NA	NA	NA	NA	NA	NA	NA	NA	NA	NA	NA	NA	NA	NA	NA	NA	NA
0.43_458.9674m/z	NA	NA	NA	NA	NA	NA	NA	NA	NA	NA	NA	NA	NA	NA	0.00372327	NA	NA	NA	NA	NA	NA	NA	NA	NA	NA	NA	0.007222273	NA	NA	NA	NA	NA	NA	NA	NA	NA	NA	NA	NA	NA	NA	NA	NA	NA	NA	NA	NA	NA	NA
0.43_474.8343m/z	NA	NA	NA	NA	NA	NA	NA	NA	NA	NA	NA	NA	NA	NA	0.005701715	NA	NA	NA	NA	NA	NA	NA	NA	0.004902287	NA	NA	NA	NA	NA	NA	NA	NA	NA	NA	NA	NA	NA	NA	NA	NA	NA	NA	NA	NA	NA	NA	NA	NA	NA
0.43_489.8863n	NA	0.015416521	NA	NA	NA	NA	0.009646003	NA	0.102676003	NA	NA	NA	NA	0.018836473	0.008962474	NA	NA	NA	0.010834364	NA	0.019404456	0.013534442	0.017618569	0.009840762	NA	NA	0.01160975	NA	NA	NA	0.014554214	NA	NA	NA	0.012342163	NA	NA	0.014088989	NA	NA	NA	NA	NA	NA	NA	NA	0.010689148	NA	NA
0.43_496.9006m/z	NA	0.017708293	NA	NA	0.097697469	NA	0.012636649	0.078790406	0.100720002	NA	0.113199529	NA	NA	0.012463523	0.008718738	0.015221553	0.192701971	NA	0.01554835	0.055403488	0.025283657	0.014791476	0.004533173	0.014455116	NA	NA	0.010055939	NA	0.024449588	0.024533713	0.013888572	NA	NA	NA	0.013091006	NA	0.024648717	0.016135793	NA	0.011302408	0.18227279	NA	NA	NA	0.021005379	NA	0.028869006	0.092307714	0.17880474
0.43_499.8716m/z	NA	NA	NA	NA	NA	NA	NA	NA	NA	NA	NA	NA	NA	NA	NA	NA	NA	NA	NA	NA	NA	NA	NA	NA	NA	NA	NA	NA	NA	NA	NA	NA	NA	NA	NA	NA	NA	NA	NA	NA	NA	NA	NA	NA	NA	NA	NA	NA	NA
0.43_501.9831m/z	NA	NA	NA	NA	NA	NA	NA	NA	NA	NA	NA	NA	NA	NA	NA	NA	NA	NA	0.016361928	NA	NA	NA	NA	NA	NA	NA	NA	NA	NA	NA	NA	NA	NA	NA	NA	NA	NA	NA	NA	NA	NA	NA	NA	NA	NA	NA	NA	NA	NA
0.43_502.9714m/z	NA	NA	NA	NA	NA	NA	NA	NA	NA	NA	NA	NA	NA	NA	NA	NA	NA	NA	NA	NA	NA	NA	NA	NA	NA	NA	NA	NA	NA	NA	NA	NA	NA	NA	NA	NA	NA	NA	NA	NA	NA	NA	NA	NA	NA	NA	NA	NA	NA
0.43_528.8524m/z	NA	NA	NA	NA	NA	NA	NA	NA	NA	NA	NA	NA	NA	NA	NA	NA	NA	NA	NA	NA	NA	NA	NA	NA	NA	NA	NA	NA	NA	NA	NA	NA	NA	NA	NA	NA	NA	NA	NA	NA	NA	NA	NA	NA	NA	NA	NA	NA	NA
0.43_544.8444m/z	NA	NA	NA	NA	NA	NA	NA	NA	NA	NA	NA	NA	NA	NA	NA	NA	NA	NA	NA	NA	NA	NA	NA	NA	NA	NA	NA	NA	NA	NA	NA	NA	NA	NA	NA	NA	NA	NA	NA	NA	NA	NA	NA	NA	NA	NA	NA	NA	NA
0.43_545.8548m/z	NA	NA	NA	NA	NA	NA	NA	NA	NA	NA	NA	NA	NA	NA	NA	NA	NA	NA	NA	NA	NA	NA	NA	NA	NA	NA	NA	NA	NA	NA	NA	NA	NA	NA	NA	NA	NA	NA	NA	NA	NA	NA	NA	NA	NA	NA	NA	NA	NA
0.43_556.8657m/z	NA	NA	NA	NA	NA	NA	NA	NA	NA	NA	NA	NA	NA	-0.008778773	NA	NA	NA	NA	NA	NA	NA	NA	NA	NA	NA	NA	NA	NA	NA	NA	NA	NA	NA	NA	-0.014670054	NA	NA	NA	NA	NA	NA	NA	NA	NA	NA	NA	NA	NA	NA
0.43_560.9771m/z	0.207756606	0.020289936	NA	NA	0.19360666	NA	0.02348227	NA	0.20332553	0.166998792	NA	0.134362311	0.125303631	0.020916173	0.010981243	0.023177579	0.150294923	NA	0.017876386	0.128831738	0.025295155	0.016337737	0.032486535	0.012394179	NA	0.205562927	0.021232585	NA	0.029279153	0.05021307	0.064906759	0.297499964	NA	NA	0.015307554	NA	0.012169942	0.027044569	0.181834021	0.015653238	NA	NA	0.058232577	0.308322425	0.016460472	0.149079834	0.074075627	0.120789201	0.153593094
0.43_587.8604n	NA	0.010389588	NA	NA	NA	NA	NA	NA	NA	NA	NA	NA	NA	0.018466849	0.002926421	NA	NA	NA	NA	NA	NA	0.010076001	0.015536893	0.007140136	NA	NA	0.009748729	NA	NA	NA	0.024361472	NA	NA	NA	NA	NA	NA	0.007423634	NA	NA	NA	NA	NA	NA	NA	NA	NA	NA	NA
0.43_589.8240m/z	NA	NA	NA	NA	NA	NA	NA	NA	NA	NA	NA	NA	NA	NA	0.005920536	NA	NA	NA	NA	NA	NA	NA	NA	0.005377443	NA	NA	0.005488963	NA	NA	NA	NA	NA	NA	NA	NA	NA	NA	NA	NA	NA	NA	NA	NA	NA	NA	NA	NA	NA	NA
0.43_605.8895n	NA	NA	NA	NA	NA	NA	NA	NA	NA	NA	NA	NA	NA	NA	0.011334307	NA	NA	NA	NA	NA	NA	NA	NA	NA	NA	NA	NA	NA	NA	NA	NA	NA	NA	NA	NA	NA	NA	NA	NA	NA	NA	NA	NA	NA	NA	NA	NA	NA	NA
0.43_638.9627m/z	NA	NA	NA	NA	NA	NA	NA	NA	NA	NA	NA	NA	NA	NA	0.012203488	NA	NA	NA	NA	NA	NA	NA	NA	NA	NA	NA	NA	NA	NA	NA	NA	NA	NA	NA	NA	NA	NA	NA	NA	NA	NA	NA	NA	NA	NA	NA	NA	NA	NA
0.43_652.9802m/z	NA	NA	NA	NA	NA	NA	0.005799872	NA	NA	NA	NA	NA	NA	NA	0.001592735	NA	NA	NA	NA	NA	NA	NA	0.025884777	NA	NA	NA	0.003074442	NA	NA	NA	NA	NA	0.055180421	NA	NA	NA	NA	NA	NA	NA	NA	NA	NA	NA	NA	NA	NA	NA	NA
0.43_668.9614m/z	NA	0.023193808	0.071252805	NA	0.070295886	NA	0.023523342	-0.025225409	NA	NA	0.045368051	NA	NA	0.01243108	0.013809141	0.024363503	0.040652761	0.111485543	NA	0.032818677	0.020052611	0.019105483	0.018398165	0.018109506	NA	NA	0.008917833	0.123786825	0.025018647	NA	NA	NA	NA	0.117122176	0.012525042	NA	0.019422302	0.015462259	NA	NA	NA	0.070268203	0.043339213	NA	0.022867545	NA	NA	NA	NA
0.43_67.9719n	NA	NA	NA	NA	NA	NA	NA	NA	NA	NA	NA	NA	NA	NA	NA	NA	NA	NA	NA	NA	NA	NA	NA	NA	NA	NA	NA	NA	NA	NA	NA	NA	NA	NA	-0.009558049	NA	NA	NA	NA	NA	NA	NA	NA	NA	NA	NA	NA	NA	NA
0.43_674.8138m/z	NA	NA	NA	NA	NA	NA	NA	NA	NA	NA	NA	NA	NA	NA	NA	NA	NA	NA	NA	NA	NA	NA	NA	NA	NA	NA	NA	NA	NA	NA	NA	NA	NA	NA	NA	NA	NA	NA	NA	NA	NA	NA	NA	NA	NA	NA	NA	NA	NA
0.43_98.9876m/z	NA	0.008257004	NA	NA	NA	NA	0.015352078	NA	NA	NA	0.107010619	NA	NA	0.024422621	0.014536627	0.017957401	NA	0.072974376	0.024963167	0.067832	NA	0.022722206	0.003517444	0.010058927	NA	NA	0.01305307	NA	NA	0.028462431	0.011587709	NA	NA	NA	NA	NA	0.015108173	0.01560102	NA	0.018878637	NA	0.076043398	NA	NA	NA	NA	NA	NA	NA
0.44_100.0251m/z	NA	-0.009550913	NA	NA	NA	NA	-0.008538542	NA	NA	NA	NA	NA	NA	NA	NA	-0.014726269	NA	NA	-0.013428094	NA	NA	NA	NA	NA	NA	NA	NA	NA	NA	NA	NA	NA	NA	NA	-0.00513028	NA	NA	-0.01228594	NA	-0.011124467	NA	NA	NA	NA	NA	NA	NA	NA	NA
0.44_105.0036m/z	NA	-0.008453054	NA	NA	NA	NA	-0.011558249	NA	NA	NA	NA	NA	NA	NA	-0.001997357	NA	NA	NA	NA	NA	NA	NA	NA	NA	NA	NA	-0.002490708	NA	NA	NA	NA	NA	NA	NA	NA	NA	NA	NA	NA	NA	NA	NA	NA	NA	NA	NA	NA	NA	NA
0.44_123.0305n	NA	NA	NA	NA	NA	NA	NA	NA	NA	NA	NA	NA	NA	NA	NA	NA	NA	NA	NA	NA	NA	NA	NA	NA	NA	NA	NA	NA	NA	NA	NA	NA	NA	NA	NA	NA	NA	NA	NA	NA	NA	NA	NA	NA	NA	NA	NA	NA	NA
0.44_124.0323m/z	NA	-0.011228415	NA	NA	NA	NA	-0.006749583	NA	NA	NA	NA	NA	NA	NA	-0.003837577	NA	NA	NA	-0.013239297	NA	-0.01594179	NA	NA	-0.004543694	NA	NA	-0.003573747	NA	NA	NA	NA	NA	NA	NA	NA	NA	-0.007103297	-0.015371669	NA	-0.008564021	NA	NA	NA	NA	-0.011531314	NA	NA	NA	NA
0.44_124.0350m/z	NA	NA	NA	NA	NA	NA	NA	NA	NA	NA	NA	NA	NA	NA	NA	NA	NA	NA	NA	NA	NA	NA	NA	NA	NA	NA	NA	NA	NA	NA	NA	NA	NA	NA	NA	NA	NA	NA	NA	NA	NA	NA	NA	NA	NA	NA	NA	NA	NA
0.44_134.0585m/z	NA	NA	NA	NA	NA	NA	NA	NA	NA	NA	NA	NA	NA	NA	NA	NA	NA	NA	NA	NA	NA	NA	NA	NA	NA	NA	NA	NA	NA	NA	NA	NA	NA	NA	NA	NA	NA	NA	NA	NA	NA	NA	NA	NA	NA	NA	NA	NA	NA
0.44_138.9366m/z	NA	0.017703606	NA	NA	NA	NA	0.010844272	0.058792555	NA	NA	NA	0.03527962	NA	0.019554219	0.010767129	0.013945882	NA	NA	0.017021275	NA	NA	NA	NA	0.011600483	NA	NA	NA	NA	0.018697107	NA	NA	NA	NA	NA	0.008028442	NA	0.020761147	0.011280383	NA	0.014466309	NA	NA	NA	NA	0.015344324	NA	NA	0.040765965	NA
0.44_140.0074m/z	NA	NA	NA	NA	NA	NA	NA	NA	NA	NA	NA	NA	NA	NA	NA	-0.023082718	NA	NA	NA	NA	NA	NA	NA	NA	NA	NA	NA	NA	NA	NA	NA	NA	NA	NA	NA	NA	NA	NA	NA	NA	NA	NA	NA	NA	NA	NA	NA	NA	NA
0.44_146.0611m/z	NA	NA	NA	NA	NA	NA	NA	NA	NA	NA	NA	NA	NA	NA	0.010741362	NA	NA	NA	NA	NA	NA	NA	NA	NA	NA	NA	NA	NA	NA	NA	NA	NA	NA	NA	NA	NA	NA	0.01351316	NA	NA	NA	NA	NA	NA	NA	NA	NA	NA	NA
0.44_148.0515n	NA	NA	NA	NA	NA	NA	NA	NA	NA	NA	NA	NA	NA	NA	NA	NA	NA	NA	NA	NA	NA	NA	NA	NA	NA	NA	NA	NA	NA	NA	NA	NA	NA	NA	NA	NA	NA	NA	NA	NA	NA	NA	NA	NA	NA	NA	NA	NA	NA
0.44_164.0679m/z	NA	NA	NA	NA	NA	NA	NA	NA	NA	NA	NA	NA	NA	NA	NA	NA	NA	NA	NA	NA	NA	NA	NA	NA	NA	NA	NA	NA	NA	NA	NA	NA	NA	NA	NA	NA	NA	NA	NA	NA	NA	NA	NA	NA	NA	NA	NA	NA	NA
0.44_168.0653m/z	NA	NA	NA	NA	NA	NA	NA	NA	NA	NA	NA	NA	NA	NA	NA	NA	NA	NA	NA	NA	NA	NA	NA	NA	NA	NA	NA	NA	NA	NA	NA	NA	NA	NA	NA	NA	NA	NA	NA	NA	NA	NA	NA	NA	NA	NA	NA	NA	NA
0.44_177.0543m/z	NA	NA	NA	NA	NA	NA	NA	NA	NA	NA	NA	NA	NA	NA	NA	NA	NA	NA	NA	NA	NA	NA	NA	NA	NA	NA	NA	NA	NA	NA	NA	NA	NA	NA	NA	NA	NA	NA	NA	NA	NA	NA	NA	NA	NA	NA	NA	NA	NA
0.44_181.9504n	NA	NA	NA	NA	NA	NA	NA	NA	NA	NA	NA	NA	NA	NA	NA	NA	NA	NA	NA	NA	NA	NA	NA	NA	NA	NA	NA	NA	NA	NA	NA	NA	NA	NA	NA	NA	NA	NA	NA	NA	NA	NA	NA	NA	NA	NA	NA	NA	NA
0.44_183.9672m/z	NA	NA	NA	NA	NA	NA	NA	NA	NA	NA	NA	NA	NA	NA	NA	NA	NA	NA	NA	NA	NA	NA	NA	NA	NA	NA	NA	NA	NA	NA	NA	NA	NA	NA	NA	NA	NA	NA	NA	NA	NA	NA	NA	NA	NA	NA	NA	NA	NA
0.44_186.0136m/z	NA	NA	NA	NA	NA	NA	NA	NA	NA	NA	NA	NA	NA	NA	NA	NA	NA	NA	NA	NA	NA	NA	NA	NA	NA	NA	NA	NA	NA	NA	NA	NA	NA	NA	NA	NA	NA	NA	NA	NA	NA	NA	NA	NA	NA	NA	NA	NA	NA
0.44_190.0156m/z	NA	NA	NA	NA	NA	NA	NA	NA	NA	NA	NA	NA	NA	NA	NA	NA	NA	NA	NA	NA	NA	NA	NA	NA	NA	NA	NA	NA	NA	NA	NA	NA	NA	NA	NA	NA	NA	NA	NA	NA	NA	NA	NA	NA	NA	NA	NA	NA	NA
0.44_191.0694m/z	NA	NA	NA	NA	NA	NA	NA	NA	NA	NA	NA	NA	NA	NA	NA	NA	NA	NA	NA	NA	NA	NA	NA	NA	NA	NA	NA	NA	NA	NA	NA	NA	NA	NA	NA	NA	NA	NA	NA	NA	NA	NA	NA	NA	NA	NA	NA	NA	NA
0.44_194.0176m/z	NA	0.015354725	NA	NA	NA	NA	0.017094992	NA	NA	NA	NA	0.07961736	NA	0.014249146	0.005843836	0.014788251	NA	NA	0.016185769	NA	0.007163685	0.012818544	0.051281865	0.005601482	NA	NA	0.00548126	NA	0.017642268	0.057459043	0.045331167	0.175037513	NA	NA	0.004672959	NA	NA	0.008472627	NA	NA	NA	NA	0.061720032	NA	0.007871553	NA	0.032365741	NA	NA
0.44_196.8763m/z	NA	NA	NA	NA	NA	NA	NA	NA	NA	NA	NA	NA	NA	NA	NA	NA	NA	NA	NA	NA	NA	NA	NA	NA	NA	NA	NA	NA	NA	NA	NA	NA	NA	NA	NA	NA	NA	NA	NA	NA	NA	NA	NA	NA	NA	NA	NA	NA	NA
0.44_200.9364m/z	NA	NA	NA	NA	NA	NA	NA	NA	NA	NA	NA	NA	NA	NA	NA	NA	NA	NA	NA	NA	NA	NA	NA	NA	NA	NA	NA	NA	NA	NA	NA	NA	NA	NA	NA	NA	NA	NA	NA	NA	NA	NA	NA	NA	NA	NA	NA	NA	NA
0.44_203.9697m/z	NA	NA	NA	NA	NA	NA	NA	NA	NA	NA	NA	NA	NA	NA	-0.006845084	NA	NA	NA	NA	NA	NA	NA	NA	-0.008253994	NA	NA	-0.009750863	NA	NA	NA	NA	NA	NA	NA	NA	NA	NA	NA	NA	NA	NA	NA	NA	NA	NA	NA	NA	NA	NA
0.44_218.0853n	NA	NA	NA	NA	NA	NA	NA	NA	NA	NA	NA	NA	NA	NA	NA	NA	NA	NA	NA	NA	NA	NA	NA	NA	NA	NA	NA	NA	NA	NA	NA	NA	NA	NA	NA	NA	NA	NA	NA	NA	NA	NA	NA	NA	NA	NA	NA	NA	NA
0.44_221.0856m/z	NA	NA	NA	NA	NA	NA	NA	NA	NA	NA	NA	NA	NA	NA	NA	NA	NA	NA	NA	NA	NA	NA	NA	NA	NA	NA	NA	NA	NA	NA	NA	NA	NA	NA	NA	NA	NA	NA	NA	NA	NA	NA	NA	NA	NA	NA	NA	NA	NA
0.44_221.1025m/z	NA	NA	NA	NA	NA	NA	NA	NA	NA	NA	NA	NA	NA	NA	NA	NA	NA	NA	NA	NA	NA	NA	NA	NA	NA	NA	NA	NA	NA	NA	NA	NA	NA	NA	NA	NA	NA	NA	NA	NA	NA	NA	NA	NA	NA	NA	NA	NA	NA
0.44_233.9839m/z	NA	0.015030202	NA	NA	NA	0.208267731	0.020815293	NA	NA	NA	NA	0.08882818	NA	0.012499952	0.0118863	0.015298968	NA	NA	0.025228358	0.100912567	NA	0.020915033	0.063974726	0.011730886	0.275157295	NA	0.012535806	0.146174972	0.017014375	0.071726386	0.079649482	NA	0.126462415	NA	0.016768683	NA	NA	0.009625955	0.071258016	NA	NA	NA	0.031052437	NA	0.012660333	NA	0.070860277	NA	0.084101038
0.44_234.8320m/z	NA	NA	NA	NA	NA	NA	0.008241657	NA	0.035811166	NA	NA	NA	NA	0.015472049	0.00693958	NA	NA	NA	NA	NA	0.021354017	NA	NA	0.01116884	NA	NA	NA	NA	NA	NA	NA	NA	NA	NA	NA	NA	NA	0.012695498	NA	NA	NA	NA	NA	NA	NA	NA	0.000426603	NA	NA
0.44_235.0633n	NA	NA	NA	NA	NA	NA	NA	NA	NA	NA	NA	NA	NA	NA	NA	NA	NA	NA	NA	NA	NA	NA	NA	NA	NA	NA	NA	NA	NA	NA	NA	NA	NA	NA	NA	NA	NA	NA	NA	NA	NA	NA	NA	NA	NA	NA	NA	NA	NA
0.44_240.0179m/z	NA	NA	NA	NA	NA	NA	NA	NA	NA	NA	NA	NA	NA	NA	NA	NA	NA	NA	NA	NA	NA	NA	NA	NA	NA	NA	NA	NA	NA	NA	NA	NA	NA	NA	NA	NA	NA	NA	NA	NA	NA	NA	NA	NA	NA	NA	NA	NA	NA
0.44_242.9567m/z	NA	NA	NA	NA	NA	NA	NA	NA	NA	NA	NA	NA	NA	NA	NA	NA	NA	NA	NA	NA	NA	NA	NA	NA	NA	NA	NA	NA	NA	NA	NA	NA	NA	NA	NA	NA	NA	NA	NA	NA	NA	NA	NA	NA	NA	NA	NA	NA	NA
0.44_247.0160n	NA	NA	NA	NA	NA	NA	NA	NA	NA	NA	NA	NA	NA	NA	NA	NA	NA	NA	NA	NA	NA	NA	NA	NA	NA	NA	NA	NA	NA	NA	NA	NA	NA	NA	NA	NA	NA	NA	NA	NA	NA	NA	NA	NA	NA	NA	NA	NA	NA
0.44_256.9361m/z	NA	NA	NA	NA	NA	NA	NA	NA	NA	NA	NA	NA	NA	NA	NA	NA	NA	NA	NA	NA	NA	NA	NA	NA	NA	NA	NA	NA	NA	NA	NA	NA	NA	NA	NA	NA	NA	NA	NA	NA	NA	NA	NA	NA	NA	NA	NA	NA	NA
0.44_256.9366m/z	NA	NA	NA	NA	NA	NA	NA	NA	NA	NA	NA	NA	NA	NA	NA	NA	NA	NA	NA	NA	NA	NA	NA	NA	NA	NA	NA	NA	NA	NA	NA	NA	NA	NA	NA	NA	NA	NA	NA	NA	NA	NA	NA	NA	NA	NA	NA	NA	NA
0.44_260.1322m/z	NA	NA	NA	NA	NA	NA	NA	NA	NA	NA	NA	NA	NA	NA	NA	NA	NA	NA	NA	NA	NA	-0.014462854	NA	NA	NA	NA	NA	NA	NA	NA	NA	NA	NA	NA	NA	NA	NA	NA	NA	NA	NA	NA	NA	NA	NA	NA	NA	NA	NA
0.44_261.0056m/z	NA	-0.013320847	NA	NA	NA	NA	-0.009724189	NA	NA	NA	NA	NA	NA	NA	-0.006160094	-0.018045658	NA	NA	-0.014489269	NA	-0.019545243	-0.005738828	NA	-0.012356867	NA	NA	-0.01039932	NA	-0.012221434	-0.00556903	NA	NA	NA	NA	-0.010082918	NA	NA	-0.02054792	-0.062089041	-0.012785254	NA	NA	NA	NA	NA	NA	-0.011522132	NA	NA
0.44_261.1342m/z	NA	NA	NA	NA	NA	NA	NA	NA	NA	NA	NA	NA	NA	NA	NA	NA	NA	NA	NA	NA	NA	NA	NA	NA	NA	NA	NA	NA	NA	NA	NA	NA	NA	NA	NA	NA	NA	NA	NA	NA	NA	NA	NA	NA	NA	NA	NA	NA	NA
0.44_273.0420m/z	NA	-0.033361164	NA	NA	-0.110453044	NA	-0.01730183	NA	NA	NA	NA	NA	NA	-0.027600944	-0.023131532	-0.029484815	NA	NA	-0.028112612	NA	NA	-0.021393205	NA	-0.02679579	-0.246067257	NA	-0.014132628	NA	-0.014153994	-0.079603699	-0.047695368	NA	NA	NA	-0.021925848	NA	-0.027435499	-0.030376771	NA	-0.031815712	NA	-0.148340309	-0.058187808	NA	-0.023439329	NA	-0.030421446	-0.142229278	NA
0.44_284.9252m/z	NA	-0.010841012	NA	NA	NA	NA	NA	NA	NA	NA	NA	NA	NA	-0.009827968	-0.005811687	NA	NA	NA	NA	NA	NA	NA	NA	-0.008022779	NA	NA	-0.01038495	NA	NA	NA	NA	NA	NA	NA	-0.010674866	NA	NA	NA	NA	NA	NA	NA	NA	NA	NA	NA	NA	NA	NA
0.44_284.9465m/z	NA	NA	NA	NA	NA	NA	NA	NA	NA	NA	NA	NA	NA	NA	NA	NA	NA	NA	NA	NA	NA	0.026098375	NA	NA	NA	NA	NA	NA	NA	NA	NA	NA	NA	NA	NA	NA	NA	NA	NA	NA	NA	NA	NA	NA	NA	NA	NA	NA	NA
0.44_291.9967m/z	NA	NA	NA	NA	NA	NA	NA	NA	NA	NA	NA	NA	NA	NA	NA	NA	NA	NA	NA	NA	NA	NA	NA	NA	NA	NA	NA	NA	NA	NA	NA	NA	NA	NA	NA	NA	NA	NA	NA	NA	NA	NA	NA	NA	NA	NA	NA	NA	NA
0.44_292.9772m/z	NA	NA	NA	NA	NA	NA	NA	NA	NA	NA	NA	NA	NA	NA	NA	NA	NA	NA	NA	NA	NA	NA	NA	NA	NA	NA	NA	NA	NA	NA	NA	NA	NA	NA	NA	NA	NA	NA	NA	NA	NA	NA	NA	NA	NA	NA	NA	NA	NA
0.44_296.0684n	NA	NA	NA	NA	NA	NA	NA	NA	NA	NA	NA	NA	NA	NA	NA	NA	NA	NA	NA	NA	NA	NA	NA	NA	NA	NA	NA	NA	NA	NA	NA	NA	NA	NA	NA	NA	NA	NA	NA	NA	NA	NA	NA	NA	NA	NA	NA	NA	NA
0.44_312.9215m/z	NA	NA	NA	NA	NA	NA	NA	NA	NA	NA	NA	NA	NA	NA	NA	NA	NA	NA	NA	NA	NA	NA	NA	NA	NA	NA	NA	NA	NA	NA	NA	NA	NA	NA	NA	NA	NA	NA	NA	NA	NA	NA	NA	NA	NA	NA	NA	NA	NA
0.44_315.8288n	NA	NA	NA	NA	NA	NA	NA	NA	NA	NA	NA	NA	NA	NA	NA	NA	NA	NA	NA	NA	NA	NA	NA	NA	NA	NA	NA	NA	NA	NA	NA	NA	NA	NA	NA	NA	NA	NA	NA	NA	NA	NA	NA	NA	NA	NA	NA	NA	NA
0.44_326.0978n	NA	NA	NA	NA	NA	NA	NA	NA	NA	NA	NA	NA	NA	NA	NA	NA	NA	NA	NA	NA	NA	NA	NA	NA	NA	NA	NA	NA	NA	NA	NA	NA	NA	NA	NA	NA	NA	NA	NA	NA	NA	NA	NA	NA	NA	NA	NA	NA	NA
0.44_326.1697m/z	NA	NA	NA	NA	NA	NA	NA	NA	NA	NA	NA	NA	NA	NA	NA	NA	NA	NA	NA	NA	NA	NA	NA	NA	NA	NA	NA	NA	NA	NA	NA	NA	NA	NA	NA	NA	NA	NA	NA	NA	NA	NA	NA	NA	NA	NA	NA	NA	NA
0.44_340.0859m/z	NA	NA	NA	NA	NA	NA	NA	NA	NA	NA	NA	NA	NA	NA	NA	NA	NA	NA	NA	NA	NA	NA	NA	NA	NA	NA	NA	NA	NA	NA	NA	NA	NA	NA	NA	NA	NA	NA	NA	NA	NA	NA	NA	NA	NA	NA	NA	NA	NA
0.44_341.0991m/z	NA	NA	NA	NA	NA	NA	NA	NA	NA	NA	NA	NA	NA	NA	NA	NA	NA	NA	NA	NA	NA	NA	NA	-0.009760859	NA	NA	NA	NA	NA	NA	NA	NA	NA	NA	NA	NA	NA	NA	NA	NA	NA	NA	NA	NA	NA	NA	NA	NA	NA
0.44_341.9267m/z	NA	-0.036512465	-0.098124033	-0.104230284	NA	NA	-0.028643693	-0.180003321	NA	-0.176310725	-0.213468815	-0.031482049	-0.123483865	-0.030982129	-0.025394938	-0.029285054	NA	NA	-0.031504425	-0.136989926	-0.033934776	-0.028167762	-0.081251378	-0.019931191	-0.135734432	-0.063422313	-0.027399935	NA	-0.042476052	-0.032770171	-0.03220805	NA	NA	-0.210748517	-0.031218004	-0.181244899	-0.034590257	-0.035872884	-0.002819042	NA	-0.199686235	-0.137954828	-0.091012883	-0.098358664	-0.031061369	-0.135326217	-0.025127025	-0.08893883	NA
0.44_342.0918m/z	NA	NA	NA	NA	NA	NA	NA	NA	NA	NA	NA	NA	NA	NA	NA	NA	NA	NA	NA	NA	NA	NA	NA	-0.004307159	NA	NA	NA	NA	NA	NA	NA	NA	NA	NA	NA	NA	NA	NA	NA	NA	NA	NA	NA	NA	NA	NA	NA	NA	NA
0.44_351.0149m/z	NA	NA	NA	NA	NA	NA	-0.013916143	NA	NA	NA	NA	NA	NA	NA	NA	-0.012312264	NA	NA	-0.011977663	NA	NA	NA	NA	-0.008424532	NA	NA	-0.015456507	NA	NA	-0.009091158	NA	NA	NA	NA	NA	NA	NA	NA	-0.109077851	NA	NA	NA	NA	NA	NA	NA	NA	NA	NA
0.44_362.1163m/z	NA	NA	NA	NA	NA	NA	NA	NA	NA	NA	NA	NA	NA	NA	NA	NA	NA	NA	NA	NA	NA	NA	NA	NA	NA	NA	NA	NA	NA	NA	NA	NA	NA	NA	NA	NA	NA	NA	NA	NA	NA	NA	NA	NA	NA	NA	NA	NA	NA
0.44_366.1001m/z	NA	NA	NA	NA	NA	NA	NA	NA	NA	NA	NA	NA	NA	NA	NA	NA	NA	NA	NA	NA	NA	NA	NA	NA	NA	NA	NA	NA	NA	NA	NA	NA	NA	NA	NA	NA	NA	NA	NA	NA	NA	NA	NA	NA	NA	NA	NA	NA	NA
0.44_366.1361n	NA	NA	NA	NA	NA	NA	-0.017153586	NA	NA	NA	NA	NA	NA	NA	-0.012766658	-0.022163701	NA	NA	NA	NA	NA	NA	NA	-0.01188604	NA	NA	-0.01069929	NA	-0.019846428	-0.042967765	NA	NA	NA	NA	NA	NA	NA	NA	NA	NA	NA	-0.121857096	NA	NA	-0.018742737	NA	NA	NA	NA
0.44_382.1428n	NA	NA	NA	NA	NA	NA	NA	NA	NA	NA	NA	NA	NA	NA	NA	NA	NA	NA	NA	NA	NA	NA	NA	NA	NA	NA	NA	NA	NA	NA	NA	NA	NA	NA	NA	NA	NA	NA	NA	NA	NA	NA	NA	NA	NA	NA	NA	NA	NA
0.44_390.0649m/z	NA	NA	NA	NA	NA	NA	NA	NA	NA	NA	NA	NA	NA	NA	NA	NA	NA	NA	NA	NA	NA	NA	NA	NA	NA	NA	NA	NA	NA	NA	NA	NA	NA	NA	NA	NA	NA	NA	NA	NA	NA	NA	NA	NA	NA	NA	NA	NA	NA
0.44_396.1150m/z	NA	NA	NA	NA	NA	NA	NA	NA	NA	NA	NA	NA	NA	NA	NA	NA	NA	NA	NA	NA	NA	NA	NA	NA	NA	NA	NA	NA	NA	NA	NA	NA	NA	NA	NA	NA	NA	NA	NA	NA	NA	NA	NA	NA	NA	NA	NA	NA	NA
0.44_398.1263m/z	NA	NA	NA	NA	NA	NA	NA	NA	NA	NA	NA	NA	NA	NA	NA	NA	NA	NA	NA	NA	NA	NA	NA	NA	NA	NA	NA	NA	NA	NA	NA	NA	NA	NA	NA	NA	NA	NA	NA	NA	NA	NA	NA	NA	NA	NA	NA	NA	NA
0.44_409.0593m/z	NA	NA	NA	NA	NA	NA	NA	NA	NA	NA	NA	NA	NA	NA	NA	NA	NA	NA	NA	NA	NA	NA	NA	NA	NA	NA	NA	NA	NA	NA	NA	NA	NA	NA	NA	NA	NA	NA	NA	NA	NA	NA	NA	NA	NA	NA	NA	NA	NA
0.44_414.8850m/z	NA	NA	NA	NA	NA	NA	NA	NA	NA	NA	NA	NA	NA	NA	NA	NA	NA	NA	NA	NA	NA	NA	NA	NA	NA	NA	NA	NA	NA	NA	NA	NA	NA	NA	NA	NA	NA	NA	NA	NA	NA	NA	NA	NA	NA	NA	NA	NA	NA
0.44_423.9513m/z	NA	-0.015703585	NA	NA	NA	NA	-0.009707102	0.004103782	NA	NA	NA	NA	-0.068647156	-0.013842337	-0.006292993	-0.019773443	NA	NA	NA	-0.046397478	NA	-0.013103783	-0.020319162	-0.012026543	NA	NA	-0.009343642	NA	NA	-0.043564745	-0.032721749	NA	NA	NA	-0.014815455	NA	-0.013357249	NA	NA	NA	NA	NA	NA	NA	NA	NA	-0.025445949	-0.1356317	NA
0.44_426.1549m/z	NA	NA	NA	NA	NA	NA	NA	NA	NA	NA	NA	NA	NA	NA	NA	NA	NA	NA	NA	NA	NA	NA	NA	-0.011227419	NA	NA	-0.013111804	NA	NA	NA	NA	NA	NA	NA	NA	NA	NA	NA	NA	NA	NA	NA	NA	NA	NA	NA	NA	NA	NA
0.44_430.1921m/z	NA	NA	NA	NA	NA	NA	NA	NA	NA	NA	NA	NA	NA	NA	NA	NA	NA	NA	NA	0.061955416	NA	0.014644307	NA	NA	NA	NA	0.008354237	NA	NA	NA	NA	NA	NA	NA	0.003670495	NA	NA	NA	NA	NA	NA	NA	NA	NA	NA	NA	NA	NA	NA
0.44_433.2101m/z	NA	-0.016950639	NA	NA	NA	NA	NA	NA	NA	NA	NA	NA	NA	NA	NA	-0.017933036	NA	NA	NA	NA	NA	NA	-0.036235392	-0.008118947	NA	NA	-0.016226833	NA	NA	NA	-0.041908725	NA	NA	NA	NA	NA	NA	NA	NA	-0.021354385	NA	NA	-0.028038864	NA	NA	NA	-0.023543912	NA	NA
0.44_439.0730m/z	NA	NA	NA	NA	NA	-0.167029621	-0.01640094	NA	NA	NA	NA	NA	NA	NA	NA	-0.024723638	NA	NA	-0.020417679	NA	NA	-0.015525274	NA	NA	NA	NA	-0.016364592	NA	-0.019968412	-0.033318796	NA	NA	NA	NA	-0.020533324	NA	NA	-0.024251816	NA	-0.031956595	NA	NA	NA	NA	NA	NA	-0.027871248	-0.036572614	NA
0.44_440.0903m/z	NA	NA	NA	NA	NA	NA	NA	NA	NA	NA	NA	NA	NA	NA	NA	NA	NA	NA	NA	NA	NA	NA	NA	NA	NA	NA	NA	NA	NA	NA	-0.017150147	NA	NA	NA	NA	NA	NA	NA	NA	NA	NA	NA	NA	NA	NA	NA	NA	NA	NA
0.44_442.8789m/z	NA	NA	NA	NA	NA	NA	NA	NA	NA	NA	NA	NA	NA	NA	NA	NA	NA	NA	NA	NA	NA	NA	NA	NA	NA	NA	NA	NA	NA	NA	NA	NA	NA	NA	NA	NA	NA	NA	NA	NA	NA	NA	NA	NA	NA	NA	NA	NA	NA
0.44_458.8560m/z	NA	NA	NA	NA	NA	NA	NA	NA	NA	NA	NA	NA	NA	NA	NA	NA	NA	NA	NA	NA	NA	NA	NA	NA	NA	NA	NA	NA	NA	NA	NA	NA	NA	NA	NA	NA	NA	NA	NA	NA	NA	NA	NA	NA	NA	NA	NA	NA	NA
0.44_458.8628m/z	NA	0.022435076	0.046979952	0.093635594	NA	0.293960122	0.021825693	NA	-0.001535136	NA	NA	0.118189722	NA	0.014720501	0.01058248	0.01938699	NA	NA	0.022818032	0.044221596	0.02477802	0.020061115	NA	0.014683893	0.220331308	NA	0.007429433	NA	0.031411067	0.019132018	0.005950151	NA	NA	NA	0.015608406	0.204162081	0.021414403	0.018635423	0.070875556	0.016760099	NA	0.042929123	0.063109975	NA	0.017525965	NA	0.053317996	0.001315006	NA
0.44_467.9772m/z	NA	NA	NA	NA	NA	NA	NA	NA	NA	NA	NA	NA	NA	NA	NA	NA	NA	NA	NA	NA	NA	NA	NA	NA	NA	NA	NA	NA	NA	NA	NA	NA	NA	NA	NA	NA	NA	NA	NA	NA	NA	NA	NA	NA	NA	NA	NA	NA	NA
0.44_470.0829m/z	NA	0.006925641	NA	NA	NA	NA	NA	NA	NA	NA	NA	NA	NA	NA	NA	NA	NA	NA	NA	NA	NA	NA	NA	0.007778634	NA	NA	NA	NA	NA	NA	NA	NA	NA	NA	NA	NA	NA	NA	NA	NA	NA	NA	NA	NA	NA	NA	NA	NA	NA
0.44_475.8355m/z	NA	0.016283489	NA	NA	NA	NA	NA	NA	NA	NA	NA	NA	NA	NA	0.010367199	NA	NA	NA	NA	NA	NA	NA	NA	NA	NA	NA	0.011943195	NA	NA	NA	NA	NA	NA	NA	0.019761216	NA	NA	NA	NA	NA	NA	NA	NA	NA	NA	NA	NA	NA	NA
0.44_528.8718m/z	NA	NA	NA	NA	NA	NA	NA	NA	NA	NA	NA	NA	NA	NA	NA	NA	NA	NA	NA	NA	NA	NA	NA	NA	NA	NA	NA	NA	NA	NA	NA	NA	NA	NA	NA	NA	NA	NA	NA	NA	NA	NA	NA	NA	NA	NA	NA	NA	NA
0.44_588.8171m/z	NA	NA	NA	NA	NA	NA	NA	NA	NA	NA	NA	NA	NA	NA	0.007091366	NA	NA	NA	NA	NA	NA	NA	NA	NA	NA	NA	NA	NA	NA	NA	NA	NA	NA	NA	NA	NA	NA	NA	NA	NA	NA	NA	NA	NA	NA	NA	NA	NA	NA
0.44_65.0033n	NA	-0.010095911	NA	NA	-0.11716011	NA	-0.009969343	NA	-0.082723709	-0.204275821	NA	-0.022746851	NA	-0.006151707	-0.004526343	-0.013626193	-0.174922433	NA	-0.016548974	NA	-0.016112359	-0.005879082	-0.026276774	-0.007759018	-0.270521291	NA	-0.007126707	NA	NA	-0.021946891	NA	NA	NA	NA	-0.005038368	NA	-0.002692632	-0.014374601	NA	-0.009803042	NA	NA	NA	NA	-0.015230849	NA	-0.030897072	NA	NA
0.44_660.7444m/z	NA	NA	NA	NA	NA	NA	NA	NA	NA	NA	NA	NA	NA	NA	-0.015633202	NA	NA	NA	-0.009966134	NA	-0.015898627	NA	NA	NA	NA	-0.16377252	NA	NA	NA	-0.028324771	NA	NA	NA	NA	-0.013448578	NA	-0.01144063	NA	NA	-0.011705126	NA	NA	NA	NA	-0.02638815	NA	NA	NA	NA
0.44_677.9738m/z	NA	NA	NA	NA	NA	NA	0.011921918	NA	NA	NA	NA	NA	NA	NA	0.005034524	NA	NA	NA	NA	NA	NA	NA	NA	0.006111473	NA	NA	0.006669126	NA	0.017894606	0.00162748	NA	NA	NA	NA	NA	NA	NA	0.009173873	NA	NA	NA	NA	NA	NA	NA	NA	NA	NA	NA
0.44_686.8199m/z	NA	-0.013049355	NA	NA	NA	NA	-0.013393386	NA	NA	NA	NA	NA	NA	-0.01154176	-0.005409572	-0.021739417	NA	NA	-0.013710291	-0.014582747	NA	-0.014635389	-0.006081238	-0.012663804	NA	-0.058140428	-0.006521347	NA	NA	-0.025193813	-0.027300873	NA	NA	NA	NA	NA	NA	-0.013674475	NA	-0.007352597	NA	NA	NA	NA	NA	NA	-0.050335718	NA	NA
0.44_702.9685m/z	NA	0.007748496	NA	NA	NA	NA	NA	NA	NA	NA	NA	NA	NA	NA	NA	NA	NA	NA	NA	NA	NA	NA	NA	0.004498466	NA	NA	0.000500048	NA	NA	NA	NA	NA	NA	NA	NA	NA	NA	NA	NA	NA	NA	NA	NA	NA	NA	NA	NA	NA	NA
0.44_806.4952n	NA	NA	NA	NA	NA	NA	NA	NA	NA	NA	NA	NA	NA	NA	NA	NA	NA	NA	NA	NA	NA	NA	NA	NA	NA	NA	NA	NA	NA	NA	NA	NA	NA	NA	NA	NA	NA	NA	NA	NA	NA	NA	NA	NA	NA	NA	NA	NA	NA
0.44_85.9840n	NA	NA	NA	NA	NA	NA	NA	NA	NA	NA	NA	NA	NA	NA	NA	NA	NA	NA	NA	NA	NA	NA	NA	NA	NA	NA	NA	NA	NA	NA	NA	NA	NA	NA	NA	NA	NA	NA	NA	NA	NA	NA	NA	NA	NA	NA	NA	NA	NA
0.44_87.9908m/z	NA	NA	NA	NA	NA	NA	NA	NA	NA	NA	NA	NA	NA	NA	-0.004973331	NA	NA	NA	-0.014203609	NA	NA	NA	NA	NA	NA	NA	-0.007323442	NA	NA	NA	NA	NA	NA	NA	-0.007021812	NA	NA	NA	NA	NA	NA	NA	NA	NA	NA	NA	NA	NA	NA
0.44_889.4872m/z	NA	NA	NA	NA	NA	NA	NA	NA	NA	NA	NA	NA	NA	NA	NA	NA	NA	NA	NA	NA	NA	NA	NA	0.006948592	NA	NA	NA	NA	NA	NA	NA	NA	NA	NA	NA	NA	NA	NA	NA	NA	NA	NA	NA	NA	NA	NA	NA	NA	NA
0.44_91.0050n	NA	NA	NA	NA	NA	NA	NA	NA	NA	NA	NA	NA	NA	NA	-0.007326239	NA	NA	NA	NA	NA	NA	NA	NA	NA	NA	NA	-0.009543462	NA	NA	NA	NA	NA	NA	NA	NA	NA	NA	NA	NA	NA	NA	NA	NA	NA	NA	NA	NA	NA	NA
0.44_933.5088m/z	NA	NA	NA	NA	NA	NA	NA	NA	NA	NA	NA	NA	NA	NA	NA	NA	NA	NA	NA	NA	NA	NA	NA	NA	NA	NA	-0.0119373	NA	NA	NA	NA	NA	NA	NA	NA	NA	NA	NA	NA	NA	NA	NA	NA	NA	NA	NA	NA	NA	NA
0.45_100.0199m/z	NA	-0.010355648	NA	NA	NA	NA	NA	NA	NA	NA	NA	NA	NA	NA	-0.005199006	NA	NA	NA	-0.013452254	NA	NA	NA	NA	-0.007412278	NA	NA	-0.007302575	NA	NA	NA	NA	NA	NA	NA	NA	NA	NA	NA	NA	NA	NA	NA	NA	NA	NA	NA	NA	NA	NA
0.45_114.0100n	NA	NA	NA	NA	NA	NA	NA	NA	NA	NA	NA	NA	NA	NA	NA	NA	NA	NA	NA	NA	NA	NA	NA	NA	NA	NA	NA	NA	NA	NA	NA	NA	NA	NA	NA	NA	NA	NA	NA	NA	NA	NA	NA	NA	NA	NA	NA	NA	NA
0.45_117.9917m/z	NA	NA	NA	NA	NA	NA	-0.014908241	NA	NA	NA	NA	NA	NA	NA	NA	NA	NA	NA	-0.008417006	NA	NA	NA	NA	NA	NA	NA	-0.002476348	NA	NA	NA	NA	NA	NA	NA	NA	NA	NA	NA	NA	NA	NA	NA	NA	NA	NA	NA	NA	NA	NA
0.45_117.9929m/z	NA	-0.008076646	NA	NA	NA	NA	-0.022468048	NA	NA	NA	NA	NA	NA	-0.013370741	-0.007858577	-0.012143609	NA	NA	-0.014993343	-0.050763025	NA	-0.012870889	-0.022320516	-0.013685652	NA	-0.158402838	NA	NA	-0.009788726	-0.011262496	NA	NA	NA	NA	-0.007478772	NA	-0.009806349	-0.01452654	NA	-0.006738237	NA	-0.081369729	NA	NA	-0.013227037	NA	-0.056708282	NA	NA
0.45_123.0383m/z	NA	NA	NA	NA	NA	NA	-0.006538461	NA	NA	NA	NA	NA	NA	NA	NA	NA	NA	NA	NA	NA	NA	NA	NA	NA	NA	NA	5.12E-05	NA	NA	NA	NA	NA	NA	NA	NA	NA	NA	-0.006099859	NA	NA	NA	NA	NA	NA	-0.004697712	NA	NA	NA	NA
0.45_123.0395m/z	NA	NA	NA	NA	NA	NA	-0.012656596	NA	NA	NA	NA	NA	NA	NA	NA	NA	NA	NA	-0.013484643	NA	NA	-0.008406396	NA	-0.006360215	NA	NA	-0.004745229	NA	NA	NA	NA	NA	NA	NA	NA	NA	NA	-0.010224269	NA	-0.009857903	NA	NA	NA	NA	NA	NA	NA	NA	NA
0.45_124.0335n	NA	NA	NA	NA	NA	NA	NA	NA	NA	NA	NA	NA	NA	NA	NA	NA	NA	NA	NA	NA	NA	NA	NA	NA	NA	NA	-0.008344495	NA	NA	NA	NA	NA	NA	NA	NA	NA	NA	NA	NA	NA	NA	NA	NA	NA	NA	NA	NA	NA	NA
0.45_125.9755n	NA	NA	NA	NA	NA	NA	0.013544651	NA	NA	NA	NA	NA	NA	0.021561429	0.013513025	NA	NA	NA	NA	NA	NA	0.019983264	NA	0.011472479	NA	NA	0.013160655	NA	NA	NA	NA	NA	NA	NA	0.019491664	NA	NA	NA	NA	NA	NA	NA	NA	NA	NA	NA	NA	NA	NA
0.45_136.0032m/z	NA	-0.008466615	NA	NA	NA	NA	NA	NA	NA	NA	NA	NA	NA	NA	NA	-0.013963167	NA	NA	NA	NA	NA	NA	-0.016638258	NA	NA	NA	-0.007319639	NA	-0.012679586	NA	NA	NA	NA	NA	NA	NA	NA	-0.008045208	NA	NA	NA	NA	NA	NA	NA	NA	NA	NA	NA
0.45_137.0585m/z	NA	NA	NA	NA	NA	NA	NA	NA	NA	NA	NA	NA	NA	NA	0.009917283	NA	NA	NA	NA	NA	NA	NA	NA	NA	NA	NA	NA	NA	NA	NA	NA	NA	NA	NA	NA	NA	NA	NA	NA	NA	NA	NA	NA	NA	NA	NA	NA	NA	NA
0.45_140.0035m/z	NA	NA	NA	NA	NA	NA	NA	NA	NA	NA	NA	NA	NA	NA	NA	NA	NA	NA	NA	NA	NA	NA	NA	NA	NA	NA	NA	NA	NA	NA	NA	NA	NA	NA	NA	NA	NA	NA	NA	NA	NA	NA	NA	NA	NA	NA	NA	NA	NA
0.45_152.0346m/z	NA	NA	NA	NA	NA	NA	NA	NA	NA	NA	NA	NA	NA	NA	NA	NA	NA	NA	-0.013470801	NA	NA	NA	NA	-0.004771916	NA	NA	-0.003041327	NA	NA	NA	NA	NA	NA	NA	NA	NA	NA	NA	NA	NA	NA	NA	NA	NA	NA	NA	NA	NA	NA
0.45_156.0139m/z	NA	NA	NA	NA	NA	NA	-0.012686269	NA	NA	NA	NA	NA	NA	NA	NA	NA	NA	NA	-0.013864996	NA	NA	NA	NA	-0.002585905	NA	NA	-0.001080441	NA	NA	NA	NA	NA	NA	NA	NA	NA	NA	-0.008523789	NA	-0.011906207	NA	NA	NA	NA	-0.008909867	NA	NA	NA	NA
0.45_156.0482m/z	NA	NA	NA	NA	NA	NA	NA	NA	NA	NA	NA	NA	NA	NA	NA	NA	NA	NA	NA	NA	NA	NA	NA	NA	NA	NA	NA	NA	NA	NA	NA	NA	NA	NA	NA	NA	NA	-0.019971192	NA	NA	NA	NA	NA	NA	NA	NA	NA	NA	NA
0.45_159.9116n	NA	NA	NA	NA	NA	NA	0.005348051	NA	NA	NA	NA	NA	NA	NA	0.011695486	NA	NA	NA	NA	NA	NA	NA	NA	0.00882578	NA	NA	0.00868301	NA	NA	NA	NA	NA	NA	NA	NA	NA	NA	NA	NA	NA	NA	NA	NA	NA	NA	NA	NA	NA	NA
0.45_162.0525m/z	NA	NA	NA	NA	NA	NA	NA	NA	NA	NA	NA	NA	NA	NA	-0.011664389	NA	NA	NA	NA	NA	NA	NA	NA	-0.01336925	NA	NA	-0.014786433	NA	NA	NA	NA	NA	NA	NA	NA	NA	NA	-0.018863054	NA	NA	NA	NA	NA	NA	NA	NA	NA	NA	NA
0.45_170.0432m/z	NA	NA	NA	NA	NA	NA	NA	NA	NA	NA	NA	NA	NA	NA	NA	NA	NA	NA	NA	NA	NA	NA	NA	NA	NA	NA	0.000965957	NA	NA	NA	NA	NA	NA	NA	NA	NA	NA	NA	NA	NA	NA	NA	NA	NA	NA	NA	NA	NA	NA
0.45_172.9798m/z	NA	-0.010190548	NA	NA	NA	NA	NA	NA	NA	NA	NA	NA	NA	NA	NA	NA	NA	NA	NA	NA	NA	NA	NA	NA	NA	NA	-0.006900918	NA	NA	NA	NA	NA	NA	NA	NA	NA	NA	NA	NA	NA	NA	NA	NA	NA	NA	NA	NA	NA	NA
0.45_176.0690m/z	NA	NA	NA	NA	NA	NA	NA	NA	NA	NA	NA	NA	NA	NA	NA	NA	NA	NA	NA	NA	NA	NA	NA	NA	NA	NA	NA	NA	NA	NA	NA	NA	NA	NA	NA	NA	NA	NA	NA	NA	NA	NA	NA	NA	NA	NA	NA	NA	NA
0.45_182.9616m/z	NA	-0.008962141	NA	NA	NA	NA	NA	NA	NA	NA	NA	NA	NA	NA	NA	NA	NA	NA	NA	NA	NA	NA	NA	NA	NA	NA	-0.006553409	NA	NA	NA	NA	NA	NA	NA	NA	NA	NA	NA	NA	NA	NA	NA	NA	NA	NA	NA	NA	NA	NA
0.45_186.0066m/z	NA	NA	NA	NA	NA	NA	NA	NA	NA	NA	NA	NA	NA	NA	NA	NA	NA	NA	NA	NA	NA	NA	NA	NA	NA	NA	-0.006246695	NA	NA	NA	NA	NA	NA	NA	NA	NA	NA	NA	NA	NA	NA	NA	NA	NA	NA	NA	NA	NA	NA
0.45_186.0146m/z	NA	NA	NA	NA	NA	NA	NA	NA	NA	NA	NA	NA	NA	NA	NA	NA	NA	NA	NA	NA	NA	NA	NA	NA	NA	NA	-0.007444016	NA	NA	NA	NA	NA	NA	NA	NA	NA	NA	-0.012086052	NA	NA	NA	NA	NA	NA	NA	NA	NA	NA	NA
0.45_193.9604n	NA	NA	NA	NA	NA	NA	NA	NA	NA	NA	NA	NA	NA	NA	NA	NA	NA	NA	NA	NA	NA	NA	NA	NA	NA	NA	NA	NA	NA	NA	NA	NA	NA	NA	NA	NA	NA	NA	NA	NA	NA	NA	NA	NA	NA	NA	NA	NA	NA
0.45_196.0929m/z	NA	NA	NA	NA	NA	NA	NA	NA	NA	NA	NA	NA	NA	NA	NA	NA	NA	NA	NA	NA	NA	NA	NA	NA	NA	NA	NA	NA	NA	NA	NA	NA	NA	NA	NA	NA	NA	NA	NA	NA	NA	NA	NA	NA	NA	NA	NA	NA	NA
0.45_198.0580m/z	NA	NA	NA	NA	NA	NA	NA	NA	NA	NA	NA	NA	NA	NA	NA	NA	NA	NA	NA	NA	NA	NA	NA	-0.012487978	NA	NA	-0.008739535	NA	NA	NA	NA	NA	NA	NA	NA	NA	NA	-0.01891327	NA	NA	NA	NA	NA	NA	NA	NA	NA	NA	NA
0.45_199.9637n	NA	NA	NA	NA	NA	NA	NA	NA	NA	NA	NA	NA	NA	NA	NA	NA	NA	NA	NA	NA	NA	NA	NA	NA	NA	NA	NA	NA	NA	NA	NA	NA	NA	NA	NA	NA	NA	NA	NA	NA	NA	NA	NA	NA	NA	NA	NA	NA	NA
0.45_203.0692n	NA	NA	NA	NA	NA	NA	NA	NA	NA	NA	NA	NA	NA	NA	NA	NA	NA	NA	NA	NA	NA	NA	NA	NA	NA	NA	NA	NA	NA	NA	NA	NA	NA	NA	NA	NA	NA	NA	NA	NA	NA	NA	NA	NA	NA	NA	NA	NA	NA
0.45_205.0922m/z	NA	NA	NA	NA	NA	NA	NA	NA	NA	NA	NA	NA	NA	NA	NA	NA	NA	NA	NA	NA	NA	NA	NA	NA	NA	NA	NA	NA	NA	NA	NA	NA	NA	NA	NA	NA	NA	NA	NA	NA	NA	NA	NA	NA	NA	NA	NA	NA	NA
0.45_209.0273m/z	NA	NA	NA	NA	NA	NA	NA	NA	NA	NA	NA	NA	NA	NA	NA	NA	NA	NA	NA	NA	NA	NA	NA	-0.00713492	NA	NA	NA	NA	NA	NA	NA	NA	NA	NA	NA	NA	NA	NA	NA	NA	NA	NA	NA	NA	NA	NA	NA	NA	NA
0.45_211.9708m/z	NA	NA	NA	NA	NA	NA	NA	NA	NA	NA	NA	NA	NA	NA	NA	NA	NA	NA	NA	NA	NA	NA	NA	NA	NA	NA	NA	NA	NA	NA	NA	NA	NA	NA	NA	NA	NA	NA	NA	NA	NA	NA	NA	NA	NA	NA	NA	NA	NA
0.45_214.8484m/z	NA	NA	NA	NA	NA	NA	NA	NA	NA	NA	NA	NA	NA	NA	NA	NA	NA	NA	NA	NA	NA	NA	NA	NA	NA	NA	NA	NA	NA	NA	NA	NA	NA	NA	NA	NA	NA	NA	NA	NA	NA	NA	NA	NA	NA	NA	NA	NA	NA
0.45_218.9832m/z	NA	NA	NA	NA	NA	NA	NA	NA	NA	NA	NA	NA	NA	NA	NA	NA	NA	NA	NA	NA	NA	NA	NA	NA	NA	NA	-0.009863691	NA	NA	NA	NA	NA	NA	NA	NA	NA	NA	NA	NA	NA	NA	NA	NA	NA	NA	NA	NA	NA	NA
0.45_226.9892m/z	NA	-0.009620547	NA	NA	NA	NA	NA	NA	NA	NA	NA	NA	NA	NA	NA	NA	NA	NA	NA	NA	NA	-0.009047425	NA	-0.008936582	NA	NA	-0.007029511	NA	NA	NA	NA	NA	NA	NA	NA	NA	NA	NA	NA	-0.008354951	NA	NA	NA	NA	NA	NA	NA	NA	NA
0.45_232.0990m/z	NA	NA	NA	NA	NA	NA	NA	NA	NA	NA	NA	NA	NA	NA	NA	NA	NA	NA	NA	NA	NA	NA	NA	NA	NA	NA	NA	NA	NA	NA	NA	NA	NA	NA	NA	NA	NA	NA	NA	NA	NA	NA	NA	NA	NA	NA	NA	NA	NA
0.45_233.1064m/z	NA	NA	NA	NA	NA	NA	NA	NA	NA	NA	NA	NA	NA	NA	NA	NA	NA	NA	NA	NA	NA	NA	NA	NA	NA	NA	NA	NA	NA	NA	NA	NA	NA	NA	NA	NA	NA	NA	NA	NA	NA	NA	NA	NA	NA	NA	NA	NA	NA
0.45_234.1805m/z	NA	NA	NA	NA	NA	NA	NA	NA	NA	NA	NA	NA	NA	NA	NA	NA	NA	NA	NA	NA	NA	NA	NA	NA	NA	NA	NA	NA	NA	NA	NA	NA	NA	NA	NA	NA	NA	NA	NA	NA	NA	NA	NA	NA	NA	NA	NA	NA	NA
0.45_234.9913n	NA	0.009925803	NA	NA	NA	NA	0.010499173	NA	NA	NA	NA	NA	NA	NA	NA	NA	NA	NA	NA	NA	NA	NA	NA	NA	NA	NA	0.001262859	NA	NA	NA	NA	NA	NA	NA	NA	NA	NA	NA	NA	NA	NA	NA	NA	NA	NA	NA	NA	NA	NA
0.45_235.0884m/z	NA	NA	NA	NA	NA	NA	NA	NA	NA	NA	NA	NA	NA	NA	NA	NA	NA	NA	NA	NA	NA	NA	NA	NA	NA	NA	NA	NA	NA	NA	NA	NA	NA	NA	NA	NA	NA	NA	NA	NA	NA	NA	NA	NA	NA	NA	NA	NA	NA
0.45_247.0623n	NA	NA	NA	NA	NA	NA	NA	NA	NA	NA	NA	NA	NA	NA	NA	NA	NA	NA	NA	NA	NA	NA	NA	NA	NA	NA	NA	NA	NA	NA	NA	NA	NA	NA	NA	NA	NA	NA	NA	NA	NA	NA	NA	NA	NA	NA	NA	NA	NA
0.45_247.0869m/z	NA	NA	NA	NA	NA	NA	NA	NA	NA	NA	NA	NA	NA	NA	NA	NA	NA	NA	NA	NA	NA	NA	NA	NA	NA	NA	NA	NA	NA	NA	NA	NA	NA	NA	NA	NA	NA	NA	NA	NA	NA	NA	NA	NA	NA	NA	NA	NA	NA
0.45_249.1010m/z	NA	NA	NA	NA	NA	NA	NA	NA	NA	NA	NA	NA	NA	NA	NA	NA	NA	NA	NA	NA	NA	NA	NA	NA	NA	NA	NA	NA	NA	NA	NA	NA	NA	NA	NA	NA	NA	NA	NA	NA	NA	NA	NA	NA	NA	NA	NA	NA	NA
0.45_256.9321m/z	NA	NA	NA	NA	NA	NA	NA	NA	NA	NA	NA	NA	NA	NA	NA	NA	NA	NA	NA	NA	NA	NA	NA	NA	NA	NA	NA	NA	NA	NA	NA	NA	NA	NA	NA	NA	NA	NA	NA	NA	NA	NA	NA	NA	NA	NA	NA	NA	NA
0.45_256.9365m/z	NA	NA	NA	NA	NA	NA	NA	NA	NA	NA	NA	NA	NA	NA	NA	NA	NA	NA	NA	NA	NA	NA	NA	NA	NA	NA	NA	NA	NA	NA	NA	NA	NA	NA	NA	NA	NA	NA	NA	NA	NA	NA	NA	NA	NA	NA	NA	NA	NA
0.45_258.9718m/z	NA	NA	NA	NA	NA	NA	NA	NA	NA	NA	NA	NA	NA	NA	NA	NA	NA	NA	NA	NA	NA	NA	NA	NA	NA	NA	NA	NA	NA	NA	NA	NA	NA	NA	NA	NA	NA	NA	NA	NA	NA	NA	NA	NA	NA	NA	NA	NA	NA
0.45_259.8616n	NA	NA	NA	NA	NA	NA	NA	NA	NA	NA	NA	NA	NA	NA	NA	NA	NA	NA	NA	NA	NA	NA	NA	NA	NA	NA	NA	NA	NA	NA	NA	NA	NA	NA	NA	NA	NA	NA	NA	NA	NA	NA	NA	NA	NA	NA	NA	NA	NA
0.45_260.9682m/z	NA	NA	NA	NA	NA	NA	NA	NA	NA	NA	NA	NA	NA	NA	NA	NA	NA	NA	NA	NA	NA	NA	NA	NA	NA	NA	NA	NA	NA	NA	NA	NA	NA	NA	NA	NA	NA	NA	NA	NA	NA	NA	NA	NA	NA	NA	NA	NA	NA
0.45_263.0819m/z	NA	NA	NA	NA	NA	NA	NA	NA	NA	NA	NA	NA	NA	NA	NA	NA	NA	NA	NA	NA	NA	NA	NA	NA	NA	NA	NA	NA	NA	NA	NA	NA	NA	NA	NA	NA	NA	NA	NA	NA	NA	NA	NA	NA	NA	NA	NA	NA	NA
0.45_264.1573m/z	NA	NA	NA	NA	NA	NA	NA	NA	NA	NA	NA	NA	NA	NA	NA	NA	NA	NA	NA	NA	NA	NA	NA	NA	NA	NA	NA	NA	NA	NA	NA	NA	NA	NA	NA	NA	NA	NA	NA	NA	NA	NA	NA	NA	NA	NA	NA	NA	NA
0.45_265.0150m/z	NA	NA	NA	NA	NA	NA	NA	NA	NA	NA	NA	NA	NA	NA	NA	NA	NA	NA	NA	NA	NA	NA	NA	NA	NA	NA	NA	NA	NA	NA	NA	NA	NA	NA	NA	NA	NA	NA	NA	NA	NA	NA	NA	NA	NA	NA	NA	NA	NA
0.45_266.1012m/z	NA	NA	NA	NA	NA	NA	NA	NA	NA	NA	NA	NA	NA	NA	NA	NA	NA	NA	NA	NA	NA	NA	NA	NA	NA	NA	NA	NA	NA	NA	NA	NA	NA	NA	NA	NA	NA	NA	NA	NA	NA	NA	NA	NA	NA	NA	NA	NA	NA
0.45_280.9928m/z	NA	NA	NA	NA	NA	NA	NA	NA	NA	NA	NA	NA	NA	NA	NA	NA	NA	NA	NA	NA	NA	NA	NA	NA	NA	NA	NA	NA	NA	NA	NA	NA	NA	NA	NA	NA	NA	NA	NA	NA	NA	NA	NA	NA	NA	NA	NA	NA	NA
0.45_285.9236m/z	NA	NA	NA	NA	NA	NA	NA	NA	NA	NA	NA	NA	NA	NA	NA	NA	NA	NA	NA	NA	NA	NA	NA	NA	NA	NA	NA	NA	NA	NA	NA	NA	NA	NA	NA	NA	NA	NA	NA	NA	NA	NA	NA	NA	NA	NA	NA	NA	NA
0.45_288.1419m/z	NA	0.02357204	NA	NA	NA	NA	0.02029955	NA	NA	NA	NA	NA	NA	0.018279932	0.022532059	0.017699889	NA	NA	0.013059066	NA	0.028022237	0.016370394	NA	0.020711228	NA	NA	0.021869199	NA	0.026480496	NA	0.021051823	NA	NA	NA	0.015567942	NA	0.02068922	0.01579561	NA	0.023977799	NA	NA	NA	NA	0.027723615	NA	NA	NA	NA
0.45_290.9915m/z	NA	NA	NA	NA	NA	NA	NA	NA	NA	NA	NA	NA	NA	NA	NA	NA	NA	NA	NA	NA	NA	NA	NA	NA	NA	NA	0.011990075	NA	NA	NA	NA	NA	NA	NA	NA	NA	NA	NA	NA	NA	NA	NA	NA	NA	NA	NA	NA	NA	NA
0.45_298.9922n	NA	NA	NA	NA	NA	NA	NA	NA	NA	NA	NA	NA	NA	NA	NA	NA	NA	NA	NA	NA	NA	NA	NA	NA	NA	NA	NA	NA	NA	NA	NA	NA	NA	NA	NA	NA	NA	NA	NA	NA	NA	NA	NA	NA	NA	NA	NA	NA	NA
0.45_306.9847m/z	NA	NA	NA	NA	NA	NA	0.013683712	NA	NA	NA	NA	NA	NA	NA	NA	NA	NA	NA	NA	NA	NA	NA	NA	NA	NA	NA	NA	NA	NA	NA	NA	NA	NA	NA	NA	NA	NA	NA	NA	NA	NA	NA	NA	NA	NA	NA	NA	NA	NA
0.45_310.1087m/z	NA	NA	NA	NA	NA	NA	NA	NA	NA	NA	NA	NA	NA	NA	NA	NA	NA	NA	NA	NA	NA	NA	NA	NA	NA	NA	-0.00951228	NA	NA	NA	NA	NA	NA	NA	NA	NA	NA	NA	NA	NA	NA	NA	NA	NA	NA	NA	NA	NA	NA
0.45_310.1243m/z	NA	NA	NA	NA	NA	NA	NA	NA	NA	NA	NA	NA	NA	NA	NA	NA	NA	NA	NA	NA	NA	NA	NA	NA	NA	NA	NA	NA	NA	NA	NA	NA	NA	NA	NA	NA	NA	NA	NA	NA	NA	NA	NA	NA	NA	NA	NA	NA	NA
0.45_313.9176m/z	NA	NA	NA	NA	NA	NA	NA	NA	NA	NA	NA	NA	NA	NA	NA	NA	NA	NA	NA	NA	NA	NA	NA	NA	NA	NA	-0.005324927	NA	NA	NA	NA	NA	NA	NA	-0.005286289	NA	NA	NA	NA	NA	NA	NA	NA	NA	NA	NA	-0.021952344	NA	NA
0.45_314.1711m/z	NA	NA	NA	NA	NA	NA	NA	NA	NA	NA	NA	NA	NA	NA	NA	NA	NA	NA	NA	NA	NA	NA	NA	NA	NA	NA	NA	NA	NA	NA	NA	NA	NA	NA	NA	NA	NA	NA	NA	NA	NA	NA	NA	NA	NA	NA	NA	NA	NA
0.45_316.1511m/z	NA	NA	NA	NA	NA	NA	NA	NA	NA	NA	NA	NA	NA	NA	NA	NA	NA	NA	NA	NA	NA	NA	NA	NA	NA	NA	NA	NA	NA	NA	NA	NA	NA	NA	NA	NA	NA	NA	NA	NA	NA	NA	NA	NA	NA	NA	NA	NA	NA
0.45_318.8340m/z	NA	NA	NA	NA	NA	NA	NA	NA	NA	NA	NA	NA	NA	NA	NA	NA	NA	NA	NA	NA	NA	NA	NA	NA	NA	NA	NA	NA	NA	NA	NA	NA	NA	NA	NA	NA	NA	NA	NA	NA	NA	NA	NA	NA	NA	NA	NA	NA	NA
0.45_320.0163m/z	NA	0.020469844	NA	NA	NA	NA	0.024653333	NA	NA	NA	NA	NA	NA	0.025727348	0.01200045	NA	NA	NA	0.018762832	NA	0.026232617	0.024675949	0.034716923	NA	NA	NA	0.013360469	NA	0.019622682	NA	NA	NA	NA	NA	NA	NA	0.019707626	0.021968218	NA	NA	NA	NA	NA	NA	0.02122655	NA	NA	NA	NA
0.45_320.1865m/z	NA	NA	NA	NA	NA	NA	NA	NA	NA	NA	NA	NA	NA	NA	NA	NA	NA	NA	NA	NA	NA	NA	NA	NA	NA	NA	NA	NA	NA	NA	NA	NA	NA	NA	NA	NA	NA	NA	NA	NA	NA	NA	NA	NA	NA	NA	NA	NA	NA
0.45_327.8896n	NA	NA	NA	NA	NA	NA	NA	NA	NA	NA	NA	NA	NA	NA	NA	NA	NA	NA	NA	NA	NA	NA	NA	NA	NA	NA	NA	NA	NA	NA	NA	NA	NA	NA	NA	NA	NA	NA	NA	NA	NA	NA	NA	NA	NA	NA	NA	NA	NA
0.45_329.0614m/z	NA	NA	NA	NA	NA	NA	NA	NA	NA	NA	NA	NA	NA	NA	NA	NA	NA	NA	NA	NA	NA	NA	NA	NA	NA	NA	NA	NA	NA	NA	NA	NA	NA	NA	NA	NA	NA	NA	NA	NA	NA	NA	NA	NA	NA	NA	NA	NA	NA
0.45_331.9530n	NA	NA	NA	NA	NA	NA	NA	NA	NA	NA	NA	NA	NA	NA	NA	NA	NA	NA	NA	NA	NA	NA	NA	NA	NA	NA	NA	NA	NA	NA	NA	NA	NA	NA	NA	NA	NA	NA	NA	NA	NA	NA	NA	NA	NA	NA	NA	NA	NA
0.45_332.8089m/z	NA	NA	NA	NA	NA	NA	NA	NA	NA	NA	NA	NA	NA	0.014774346	0.008739844	NA	NA	NA	0.014308022	NA	NA	0.020058534	NA	0.013845509	NA	NA	NA	NA	NA	NA	NA	NA	NA	NA	0.011427631	NA	0.024448332	0.016617931	NA	0.01248819	NA	NA	NA	NA	NA	NA	0.008235532	NA	NA
0.45_342.1027m/z	NA	NA	NA	NA	NA	NA	NA	NA	NA	NA	NA	NA	NA	NA	NA	NA	NA	NA	NA	NA	NA	NA	NA	NA	NA	NA	NA	NA	NA	NA	NA	NA	NA	NA	NA	NA	NA	NA	NA	NA	NA	NA	NA	NA	NA	NA	NA	NA	NA
0.45_344.1164m/z	NA	NA	NA	NA	NA	NA	NA	NA	NA	NA	NA	NA	NA	NA	NA	NA	NA	NA	NA	NA	NA	NA	NA	NA	NA	NA	NA	NA	NA	NA	NA	NA	NA	NA	NA	NA	NA	NA	NA	NA	NA	NA	NA	NA	NA	NA	NA	NA	NA
0.45_348.1553m/z	NA	0.008589587	NA	NA	NA	NA	0.005089074	NA	NA	NA	NA	NA	NA	NA	0.006417662	NA	NA	NA	0.004687541	NA	NA	NA	NA	0.004622356	NA	NA	NA	NA	NA	NA	NA	NA	NA	NA	0.004384466	NA	NA	NA	NA	NA	NA	NA	NA	NA	0.016203312	NA	NA	NA	NA
0.45_353.9460m/z	NA	NA	NA	NA	NA	NA	NA	NA	NA	NA	NA	NA	NA	NA	NA	NA	NA	NA	NA	NA	NA	NA	NA	NA	NA	NA	NA	NA	NA	NA	NA	NA	NA	NA	NA	NA	NA	NA	NA	NA	NA	NA	NA	NA	NA	NA	NA	NA	NA
0.45_355.1342n	NA	NA	NA	NA	NA	NA	NA	NA	NA	NA	NA	NA	NA	NA	NA	NA	NA	NA	NA	NA	NA	NA	NA	NA	NA	NA	NA	NA	NA	NA	NA	NA	NA	NA	NA	NA	NA	NA	NA	NA	NA	NA	NA	NA	NA	NA	NA	NA	NA
0.45_362.1072n	NA	NA	NA	NA	NA	NA	NA	NA	NA	NA	NA	NA	NA	NA	NA	NA	NA	NA	NA	NA	NA	NA	NA	NA	NA	NA	NA	NA	NA	NA	NA	NA	NA	NA	NA	NA	NA	NA	NA	NA	NA	NA	NA	NA	NA	NA	NA	NA	NA
0.45_364.1436m/z	NA	NA	NA	NA	NA	NA	NA	NA	NA	NA	NA	NA	NA	NA	NA	NA	NA	NA	NA	NA	NA	NA	NA	NA	NA	NA	NA	NA	NA	NA	NA	NA	NA	NA	NA	NA	NA	NA	NA	NA	NA	NA	NA	NA	NA	NA	NA	NA	NA
0.45_368.1170m/z	NA	NA	NA	NA	NA	NA	NA	NA	NA	NA	NA	NA	NA	NA	NA	NA	NA	NA	NA	NA	NA	NA	NA	NA	NA	NA	NA	NA	NA	NA	NA	NA	NA	NA	NA	NA	NA	NA	NA	NA	NA	NA	NA	NA	NA	NA	NA	NA	NA
0.45_377.9184n	NA	NA	NA	NA	NA	NA	NA	NA	NA	NA	NA	NA	NA	NA	NA	NA	NA	NA	NA	NA	NA	NA	NA	NA	NA	NA	NA	NA	NA	NA	NA	NA	NA	NA	NA	NA	NA	NA	NA	NA	NA	NA	NA	NA	NA	NA	NA	NA	NA
0.45_400.1383m/z	NA	NA	NA	NA	NA	NA	NA	NA	NA	NA	NA	NA	NA	NA	NA	NA	NA	NA	NA	NA	NA	NA	NA	NA	NA	NA	NA	NA	NA	NA	NA	NA	NA	NA	NA	NA	NA	NA	NA	NA	NA	NA	NA	NA	NA	NA	NA	NA	NA
0.45_400.9072m/z	NA	NA	NA	NA	NA	NA	NA	NA	NA	NA	NA	NA	NA	-0.009101796	NA	NA	NA	NA	NA	NA	NA	NA	NA	NA	NA	NA	-0.006952285	NA	NA	NA	NA	NA	NA	NA	NA	NA	NA	NA	NA	NA	NA	NA	NA	NA	NA	NA	-0.017321008	NA	NA
0.45_402.0706m/z	NA	0.014432334	NA	NA	NA	NA	0.015190559	NA	NA	NA	NA	NA	NA	NA	0.009011326	NA	NA	NA	NA	NA	NA	0.01740729	NA	0.009234775	NA	NA	NA	NA	NA	NA	0.025216639	NA	NA	NA	0.014774957	NA	NA	NA	NA	NA	NA	NA	NA	NA	NA	NA	NA	NA	NA
0.45_410.1285m/z	NA	NA	NA	NA	NA	NA	NA	NA	NA	NA	NA	-0.124565624	NA	NA	-0.00810232	NA	NA	NA	NA	NA	NA	NA	NA	-0.013836442	NA	NA	-0.008650404	NA	-0.021117378	NA	NA	NA	NA	NA	NA	NA	NA	NA	NA	NA	NA	NA	NA	NA	-0.021694878	NA	NA	NA	NA
0.45_413.8043n	NA	NA	NA	NA	NA	NA	NA	NA	NA	NA	NA	NA	NA	NA	NA	NA	NA	NA	NA	NA	NA	NA	NA	0.009873928	NA	NA	NA	NA	NA	NA	NA	NA	NA	NA	NA	NA	NA	NA	NA	NA	NA	NA	NA	NA	NA	NA	NA	NA	NA
0.45_430.8639m/z	NA	NA	NA	NA	NA	NA	NA	NA	NA	NA	NA	NA	NA	NA	0.009105562	NA	NA	NA	NA	NA	NA	NA	NA	NA	NA	NA	NA	NA	NA	NA	NA	NA	NA	NA	NA	NA	NA	NA	NA	NA	NA	NA	NA	NA	NA	NA	NA	NA	NA
0.45_469.0829m/z	NA	NA	NA	NA	NA	NA	NA	NA	NA	NA	NA	NA	NA	NA	NA	-0.018429353	NA	NA	NA	NA	NA	NA	NA	NA	NA	NA	-0.010039742	NA	NA	NA	NA	NA	NA	NA	NA	NA	NA	-0.012213199	NA	NA	NA	NA	NA	NA	NA	NA	NA	NA	NA
0.45_500.8717m/z	NA	NA	NA	NA	NA	NA	NA	NA	NA	NA	NA	NA	NA	NA	NA	NA	NA	NA	NA	NA	NA	NA	NA	NA	NA	NA	NA	NA	NA	NA	NA	NA	NA	NA	NA	NA	NA	NA	NA	NA	NA	NA	NA	NA	NA	NA	NA	NA	NA
0.45_500.8815m/z	NA	NA	NA	NA	NA	NA	NA	NA	NA	NA	NA	NA	NA	NA	NA	NA	NA	NA	NA	NA	NA	NA	NA	NA	NA	NA	NA	NA	NA	NA	NA	NA	NA	NA	NA	NA	NA	NA	NA	NA	NA	NA	NA	NA	NA	NA	NA	NA	NA
0.45_525.9880m/z	NA	NA	NA	NA	NA	NA	NA	NA	NA	NA	NA	NA	NA	NA	NA	NA	NA	NA	NA	NA	NA	NA	NA	NA	NA	NA	NA	NA	NA	NA	NA	NA	NA	NA	NA	NA	NA	NA	NA	NA	NA	NA	NA	NA	NA	NA	NA	NA	NA
0.45_552.7474m/z	NA	NA	NA	NA	NA	NA	NA	NA	NA	NA	NA	NA	NA	NA	NA	NA	NA	NA	NA	NA	NA	NA	NA	NA	NA	NA	NA	NA	NA	NA	NA	NA	NA	NA	NA	NA	NA	NA	NA	NA	NA	NA	NA	NA	NA	NA	NA	NA	NA
0.45_556.8681m/z	NA	-0.008928397	NA	NA	NA	NA	NA	NA	NA	NA	NA	NA	NA	-0.008506371	NA	NA	NA	NA	NA	NA	NA	NA	NA	NA	NA	NA	-0.006164732	NA	NA	NA	NA	NA	NA	NA	-0.006570872	NA	NA	NA	NA	NA	NA	NA	NA	NA	NA	NA	NA	NA	NA
0.45_572.8395m/z	NA	NA	NA	NA	NA	NA	NA	NA	NA	NA	NA	NA	NA	NA	NA	NA	NA	NA	NA	NA	NA	NA	NA	NA	NA	NA	NA	NA	NA	NA	NA	NA	NA	NA	NA	NA	NA	NA	NA	NA	NA	NA	NA	NA	NA	NA	NA	NA	NA
0.45_589.8211m/z	NA	NA	NA	NA	NA	NA	NA	NA	NA	NA	NA	NA	NA	NA	NA	NA	NA	NA	NA	NA	NA	NA	NA	NA	NA	NA	NA	NA	NA	NA	NA	NA	NA	NA	NA	NA	NA	NA	NA	NA	NA	NA	NA	NA	NA	NA	NA	NA	NA
0.45_692.4414m/z	NA	NA	NA	NA	NA	NA	NA	NA	NA	NA	NA	NA	NA	NA	NA	NA	NA	NA	NA	NA	NA	NA	NA	NA	NA	NA	NA	NA	NA	NA	NA	NA	NA	NA	NA	NA	NA	NA	NA	NA	NA	NA	NA	NA	NA	NA	NA	NA	NA
0.45_727.9644m/z	NA	0.007531129	NA	NA	0.113754401	NA	0.012184968	NA	NA	NA	NA	NA	NA	0.005758525	NA	NA	NA	NA	0.007515484	NA	NA	NA	0.020459031	0.004529594	NA	NA	-0.000815571	NA	NA	0.024998265	NA	0.089167012	NA	NA	-0.002307008	NA	0.004460541	NA	NA	NA	NA	NA	0.044568391	NA	NA	NA	0.017672297	NA	NA
0.45_736.4683m/z	NA	NA	NA	NA	NA	NA	NA	NA	NA	NA	NA	NA	NA	NA	0.00941191	NA	NA	NA	NA	NA	NA	NA	NA	NA	NA	NA	NA	NA	NA	NA	NA	NA	NA	NA	NA	NA	NA	NA	NA	NA	NA	NA	NA	NA	NA	NA	NA	NA	NA
0.45_812.6402m/z	NA	NA	NA	NA	NA	NA	NA	NA	NA	NA	NA	NA	NA	NA	NA	NA	NA	NA	NA	NA	NA	NA	0.012965977	NA	NA	NA	NA	NA	NA	NA	NA	NA	NA	NA	-0.016868706	NA	NA	NA	NA	NA	NA	NA	NA	NA	-0.012079806	NA	NA	NA	NA
0.46_102.0242m/z	NA	NA	NA	NA	NA	NA	NA	-0.098494907	NA	NA	NA	NA	NA	NA	NA	-0.019727281	NA	NA	NA	NA	NA	NA	NA	NA	NA	NA	NA	NA	NA	NA	NA	NA	NA	NA	NA	NA	NA	NA	NA	NA	NA	NA	NA	NA	NA	NA	NA	NA	NA
0.46_102.9684m/z	NA	NA	NA	NA	NA	NA	NA	NA	NA	NA	NA	NA	NA	NA	NA	NA	NA	NA	NA	NA	NA	NA	NA	NA	NA	NA	NA	NA	NA	NA	NA	NA	NA	NA	NA	NA	NA	NA	NA	NA	NA	NA	NA	NA	NA	NA	NA	NA	NA
0.46_105.0037m/z	NA	NA	NA	NA	NA	NA	NA	NA	NA	NA	NA	NA	NA	NA	NA	NA	NA	NA	NA	NA	NA	NA	NA	NA	NA	NA	NA	NA	NA	NA	NA	NA	NA	NA	NA	NA	NA	NA	NA	NA	NA	NA	NA	NA	NA	NA	NA	NA	NA
0.46_112.0084m/z	NA	-0.012273374	NA	NA	NA	NA	-0.011895946	NA	NA	NA	NA	NA	NA	NA	NA	NA	NA	NA	NA	NA	NA	NA	NA	NA	NA	NA	-0.004863447	NA	NA	NA	NA	NA	NA	NA	NA	NA	NA	-0.009756315	NA	-0.011290877	NA	NA	NA	NA	NA	NA	NA	NA	NA
0.46_112.0110m/z	NA	-0.015087028	NA	NA	NA	NA	NA	-0.01639303	NA	NA	NA	NA	NA	-0.012753935	NA	NA	NA	NA	NA	NA	NA	-0.011469335	NA	-0.006053088	NA	NA	-0.006604723	NA	NA	NA	NA	NA	NA	NA	-0.010647239	NA	-0.008155011	-0.012400292	NA	-0.012901601	NA	NA	NA	NA	-0.014025935	NA	NA	NA	NA
0.46_124.0384m/z	NA	-0.016063035	NA	NA	NA	NA	NA	NA	NA	NA	NA	NA	NA	-0.01437569	-0.009650897	NA	NA	NA	NA	NA	NA	NA	NA	-0.00979988	NA	NA	-0.007381288	NA	NA	NA	NA	NA	NA	NA	-0.011124306	NA	NA	NA	NA	NA	NA	NA	NA	NA	NA	NA	NA	NA	NA
0.46_126.9901m/z	NA	NA	NA	NA	NA	NA	NA	NA	NA	NA	NA	NA	NA	NA	NA	NA	NA	NA	NA	NA	NA	NA	NA	NA	NA	NA	NA	NA	NA	NA	NA	NA	NA	NA	NA	NA	NA	NA	NA	NA	NA	NA	NA	NA	NA	NA	NA	NA	NA
0.46_127.9828m/z	NA	0.019206767	NA	NA	NA	NA	0.019260879	NA	NA	NA	NA	NA	NA	NA	0.018048256	0.020726859	NA	NA	0.027381692	NA	0.027143461	0.022326944	NA	NA	NA	NA	0.021971306	NA	NA	0.034591821	NA	NA	NA	NA	0.023177975	NA	NA	NA	NA	NA	NA	NA	NA	NA	NA	NA	NA	NA	NA
0.46_128.0008n	NA	NA	NA	NA	NA	NA	NA	NA	NA	NA	NA	NA	NA	NA	NA	NA	NA	NA	NA	NA	NA	NA	NA	NA	NA	NA	NA	NA	NA	NA	NA	NA	NA	NA	NA	NA	NA	NA	NA	NA	NA	NA	NA	NA	NA	NA	NA	NA	NA
0.46_128.0149m/z	NA	NA	NA	NA	NA	NA	NA	NA	NA	NA	NA	NA	NA	NA	NA	NA	NA	NA	NA	NA	NA	NA	NA	NA	NA	NA	NA	NA	NA	NA	NA	NA	NA	NA	NA	NA	NA	NA	NA	NA	NA	NA	NA	NA	NA	NA	NA	NA	NA
0.46_130.0204m/z	NA	NA	NA	NA	NA	NA	NA	NA	NA	NA	NA	NA	NA	NA	NA	NA	NA	NA	NA	NA	NA	-0.009453452	NA	NA	NA	NA	NA	NA	NA	NA	NA	NA	NA	NA	NA	NA	NA	NA	NA	NA	NA	NA	NA	NA	NA	NA	NA	NA	NA
0.46_136.0083m/z	NA	-0.009153001	NA	NA	NA	NA	NA	NA	NA	NA	NA	NA	NA	NA	NA	NA	NA	NA	NA	NA	NA	NA	NA	NA	NA	NA	NA	NA	NA	NA	NA	NA	NA	NA	NA	NA	NA	NA	NA	NA	NA	NA	NA	NA	NA	NA	NA	NA	NA
0.46_140.0074m/z	NA	NA	NA	NA	NA	NA	NA	NA	NA	NA	NA	NA	NA	NA	NA	NA	NA	NA	NA	NA	NA	NA	NA	NA	NA	NA	NA	NA	NA	NA	NA	NA	NA	NA	NA	NA	NA	NA	NA	NA	NA	NA	NA	NA	NA	NA	NA	NA	NA
0.46_144.9884m/z	NA	NA	NA	NA	NA	NA	NA	NA	NA	NA	NA	NA	NA	NA	NA	NA	NA	NA	NA	NA	NA	NA	NA	NA	NA	NA	NA	NA	NA	NA	NA	NA	NA	NA	NA	NA	NA	NA	NA	NA	NA	NA	NA	NA	NA	NA	NA	NA	NA
0.46_147.0231m/z	NA	NA	NA	NA	NA	NA	NA	NA	NA	NA	NA	NA	NA	NA	NA	NA	NA	NA	NA	NA	NA	NA	NA	NA	NA	NA	NA	NA	NA	NA	NA	NA	NA	NA	NA	NA	NA	NA	NA	NA	NA	NA	NA	NA	NA	NA	NA	NA	NA
0.46_152.0310m/z	NA	-0.010594715	NA	NA	NA	NA	NA	NA	NA	NA	NA	NA	NA	NA	NA	NA	NA	NA	NA	NA	NA	-0.00777327	NA	NA	NA	NA	NA	NA	NA	NA	NA	NA	NA	NA	-0.007318198	NA	NA	NA	NA	-0.008197636	NA	NA	NA	NA	NA	NA	NA	NA	NA
0.46_156.0400m/z	NA	0.024109484	NA	NA	NA	NA	NA	NA	NA	NA	NA	NA	NA	NA	0.008764313	NA	NA	NA	NA	NA	NA	NA	NA	NA	NA	NA	NA	NA	NA	NA	NA	NA	NA	NA	0.016521714	NA	0.021806002	NA	NA	NA	NA	NA	NA	NA	NA	NA	NA	NA	NA
0.46_168.0004m/z	NA	-0.012450687	NA	NA	NA	NA	NA	NA	NA	NA	NA	NA	NA	NA	NA	NA	NA	NA	NA	NA	NA	NA	-0.022583465	NA	NA	NA	-0.007554974	NA	NA	NA	NA	NA	NA	NA	-0.009420233	NA	NA	NA	NA	NA	NA	NA	NA	NA	NA	NA	NA	NA	NA
0.46_172.9765m/z	NA	NA	NA	NA	NA	NA	NA	NA	NA	NA	NA	NA	NA	NA	NA	NA	NA	NA	NA	NA	NA	NA	NA	NA	NA	NA	NA	NA	NA	NA	NA	NA	NA	NA	NA	NA	NA	NA	NA	NA	NA	NA	NA	NA	NA	NA	NA	NA	NA
0.46_195.9887m/z	NA	-0.009582394	NA	NA	NA	NA	NA	NA	NA	NA	NA	NA	NA	NA	-0.006071596	NA	NA	NA	NA	NA	NA	-0.009407955	NA	-0.00638109	NA	NA	-0.007601397	NA	NA	NA	NA	NA	NA	NA	-0.007836773	NA	NA	NA	NA	NA	NA	NA	NA	NA	NA	NA	NA	NA	NA
0.46_197.9306n	NA	NA	NA	NA	NA	NA	NA	NA	NA	NA	NA	NA	NA	NA	NA	NA	NA	NA	NA	NA	NA	NA	NA	NA	NA	NA	NA	NA	NA	NA	NA	NA	NA	NA	NA	NA	NA	NA	NA	NA	NA	NA	NA	NA	NA	NA	NA	NA	NA
0.46_202.9298m/z	NA	NA	NA	NA	NA	NA	NA	NA	NA	NA	NA	NA	NA	NA	NA	NA	NA	NA	NA	NA	NA	NA	NA	NA	NA	NA	NA	NA	NA	NA	NA	NA	NA	NA	NA	NA	NA	NA	NA	NA	NA	NA	NA	NA	NA	NA	NA	NA	NA
0.46_213.9087n	NA	NA	NA	NA	NA	NA	NA	NA	NA	NA	NA	NA	NA	NA	0.007027598	NA	NA	NA	NA	NA	NA	NA	NA	0.006137134	NA	NA	NA	NA	NA	NA	NA	NA	NA	NA	NA	NA	NA	NA	NA	NA	NA	NA	NA	NA	NA	NA	NA	NA	NA
0.46_224.0385m/z	NA	NA	NA	NA	NA	NA	NA	NA	NA	NA	NA	NA	NA	NA	NA	NA	NA	NA	NA	NA	NA	NA	NA	NA	NA	NA	NA	NA	NA	NA	NA	NA	NA	NA	NA	NA	NA	NA	NA	NA	NA	NA	NA	NA	NA	NA	NA	NA	NA
0.46_226.9912m/z	NA	NA	NA	NA	NA	NA	NA	NA	NA	NA	NA	NA	NA	NA	NA	NA	NA	NA	NA	NA	NA	NA	NA	NA	NA	NA	NA	NA	NA	NA	NA	NA	NA	NA	NA	NA	NA	NA	NA	NA	NA	NA	NA	NA	NA	NA	NA	NA	NA
0.46_256.9348m/z	NA	NA	NA	NA	NA	NA	NA	NA	NA	NA	NA	NA	NA	NA	NA	NA	NA	NA	NA	NA	NA	NA	NA	NA	NA	NA	NA	NA	NA	NA	NA	NA	NA	NA	NA	NA	NA	NA	NA	NA	NA	NA	NA	NA	NA	NA	NA	NA	NA
0.46_261.0004m/z	NA	NA	NA	NA	NA	NA	NA	NA	NA	NA	NA	NA	NA	NA	NA	NA	NA	NA	NA	NA	NA	NA	NA	NA	NA	NA	NA	NA	NA	NA	NA	NA	NA	NA	NA	NA	NA	NA	NA	NA	NA	NA	NA	NA	NA	NA	NA	NA	NA
0.46_264.9749m/z	NA	NA	NA	NA	NA	NA	NA	NA	NA	NA	NA	NA	NA	NA	NA	NA	NA	NA	NA	NA	NA	NA	NA	NA	NA	NA	NA	NA	NA	NA	NA	NA	NA	NA	NA	NA	NA	NA	NA	NA	NA	NA	NA	NA	NA	NA	NA	NA	NA
0.46_268.0097m/z	NA	NA	NA	NA	NA	NA	NA	NA	NA	NA	NA	NA	NA	NA	NA	NA	NA	NA	NA	NA	NA	NA	NA	-0.006405669	NA	NA	-0.003946946	NA	NA	NA	NA	NA	NA	NA	-0.006808582	NA	NA	NA	NA	NA	NA	NA	NA	NA	NA	NA	NA	NA	NA
0.46_276.0521m/z	NA	0.027330102	NA	NA	NA	NA	0.026049965	0.197785131	NA	NA	NA	NA	NA	0.033252848	0.018306235	NA	NA	NA	0.028455656	NA	0.03185221	0.029336106	NA	NA	NA	NA	0.016930298	NA	0.027153152	NA	NA	NA	NA	NA	0.024372738	NA	NA	0.030590054	NA	0.023625716	NA	NA	NA	NA	0.030217164	NA	NA	NA	NA
0.46_281.9896m/z	NA	NA	NA	NA	NA	NA	NA	NA	NA	NA	NA	NA	NA	NA	NA	NA	NA	NA	NA	NA	NA	NA	NA	NA	NA	NA	NA	NA	NA	NA	NA	NA	NA	NA	NA	NA	NA	NA	NA	NA	NA	NA	NA	NA	NA	NA	NA	NA	NA
0.46_285.0249m/z	NA	NA	NA	NA	NA	NA	NA	NA	NA	NA	NA	NA	NA	NA	NA	NA	NA	NA	NA	NA	NA	NA	-0.024262882	NA	NA	NA	NA	NA	NA	NA	NA	NA	NA	NA	-0.009002866	NA	NA	NA	NA	NA	NA	NA	NA	NA	NA	NA	NA	NA	NA
0.46_293.1540n	NA	NA	NA	NA	NA	NA	NA	NA	NA	NA	NA	NA	NA	NA	NA	NA	NA	NA	NA	NA	NA	NA	NA	0.003201116	NA	NA	NA	NA	NA	NA	NA	NA	NA	NA	NA	NA	NA	NA	NA	NA	NA	NA	NA	NA	NA	NA	NA	NA	NA
0.46_312.9263m/z	NA	NA	NA	NA	NA	NA	NA	NA	NA	NA	NA	NA	NA	NA	NA	NA	NA	NA	NA	NA	NA	NA	NA	NA	NA	NA	NA	NA	NA	NA	NA	NA	NA	NA	NA	NA	NA	NA	NA	NA	NA	NA	NA	NA	NA	NA	NA	NA	NA
0.46_321.0001m/z	NA	NA	NA	NA	NA	NA	NA	NA	NA	NA	NA	NA	NA	NA	0.008251426	NA	NA	NA	NA	NA	0.017404836	NA	NA	NA	NA	NA	NA	NA	NA	NA	NA	NA	NA	NA	NA	NA	0.018876519	NA	NA	NA	NA	NA	NA	NA	NA	NA	NA	NA	NA
0.46_322.9799m/z	NA	NA	NA	NA	NA	NA	0.016114201	NA	NA	NA	NA	NA	NA	NA	0.010323001	NA	NA	NA	0.01366383	NA	0.019518405	NA	NA	0.009189054	NA	NA	NA	NA	NA	NA	0.02413403	NA	NA	NA	NA	NA	NA	NA	NA	NA	NA	NA	NA	NA	NA	NA	NA	NA	NA
0.46_325.0891m/z	NA	NA	NA	NA	NA	NA	NA	NA	NA	NA	NA	NA	NA	NA	NA	NA	NA	NA	NA	NA	NA	NA	NA	NA	NA	NA	NA	NA	NA	NA	NA	NA	NA	NA	NA	NA	NA	NA	NA	NA	NA	NA	NA	NA	NA	NA	NA	NA	NA
0.46_354.9485m/z	NA	-0.010466292	NA	NA	NA	NA	NA	NA	NA	NA	NA	NA	NA	NA	NA	NA	NA	NA	NA	NA	NA	NA	NA	NA	NA	NA	NA	NA	NA	NA	NA	NA	NA	NA	NA	NA	NA	NA	NA	NA	NA	NA	NA	NA	NA	NA	-0.018488027	NA	NA
0.46_402.0729m/z	NA	NA	NA	NA	NA	NA	NA	NA	NA	NA	NA	NA	NA	NA	0.010422631	NA	NA	NA	NA	NA	NA	NA	NA	NA	NA	NA	NA	NA	NA	NA	NA	NA	NA	NA	NA	NA	NA	NA	NA	NA	NA	NA	NA	NA	NA	NA	NA	NA	NA
0.46_444.8733m/z	NA	NA	NA	NA	NA	NA	NA	NA	NA	NA	NA	NA	NA	NA	NA	NA	NA	NA	NA	NA	NA	NA	NA	NA	NA	NA	NA	NA	NA	NA	NA	NA	NA	NA	NA	NA	NA	NA	NA	NA	NA	NA	NA	NA	NA	NA	NA	NA	NA
0.46_449.2138m/z	NA	NA	NA	NA	NA	NA	NA	NA	NA	NA	NA	NA	NA	NA	NA	NA	NA	NA	NA	NA	NA	NA	NA	NA	NA	NA	-0.011036797	NA	NA	NA	NA	NA	NA	NA	NA	NA	NA	NA	NA	NA	NA	NA	NA	NA	NA	NA	NA	NA	NA
0.46_455.9022m/z	NA	NA	NA	NA	NA	NA	NA	NA	NA	NA	NA	NA	NA	NA	NA	NA	NA	NA	NA	NA	NA	NA	NA	NA	NA	NA	NA	NA	NA	NA	NA	NA	NA	NA	NA	NA	NA	NA	NA	NA	NA	NA	NA	NA	NA	NA	NA	NA	NA
0.46_459.8600m/z	NA	NA	NA	NA	NA	NA	NA	NA	NA	NA	NA	NA	NA	-0.014067739	NA	NA	NA	NA	NA	NA	NA	-0.008385851	-0.016135729	NA	NA	NA	-0.008012632	NA	NA	NA	NA	NA	NA	NA	NA	NA	-0.007815905	NA	NA	NA	NA	NA	NA	NA	NA	NA	NA	NA	NA
0.46_499.8788m/z	NA	NA	NA	NA	NA	NA	NA	NA	NA	NA	NA	NA	NA	NA	NA	NA	NA	NA	NA	NA	NA	NA	NA	NA	NA	NA	NA	NA	NA	NA	NA	NA	NA	NA	NA	NA	NA	NA	NA	NA	NA	NA	NA	NA	NA	NA	NA	NA	NA
0.46_515.8503m/z	NA	NA	NA	NA	NA	NA	0.013487917	NA	NA	NA	NA	NA	NA	NA	NA	NA	NA	NA	NA	NA	NA	NA	NA	NA	NA	NA	NA	NA	NA	NA	NA	NA	NA	NA	NA	NA	NA	NA	NA	0.018500439	NA	NA	NA	NA	NA	NA	NA	NA	NA
0.46_574.8365m/z	NA	-0.015105261	NA	NA	NA	NA	NA	NA	NA	NA	NA	NA	NA	-0.008620336	NA	NA	NA	NA	NA	NA	NA	-0.009188209	NA	-0.006086608	NA	NA	-0.009520875	NA	NA	NA	NA	NA	NA	NA	-0.010736278	NA	NA	-0.007598698	NA	-0.012070228	NA	NA	NA	NA	NA	NA	NA	NA	NA
0.46_83.0130m/z	NA	NA	NA	NA	NA	NA	NA	NA	NA	NA	NA	NA	NA	NA	NA	NA	NA	NA	NA	NA	NA	NA	NA	NA	NA	NA	NA	NA	NA	NA	NA	NA	NA	NA	NA	NA	NA	NA	NA	NA	NA	NA	NA	NA	NA	NA	NA	NA	NA
0.46_88.9499m/z	NA	NA	NA	NA	NA	NA	NA	NA	NA	NA	NA	NA	NA	NA	NA	NA	NA	NA	NA	NA	NA	NA	NA	NA	NA	NA	NA	NA	NA	NA	NA	NA	NA	NA	NA	NA	NA	NA	NA	NA	NA	NA	NA	NA	NA	NA	NA	NA	NA
0.46_97.9922m/z	NA	-0.011988867	NA	NA	NA	NA	NA	NA	NA	NA	NA	NA	NA	NA	NA	NA	NA	NA	NA	NA	NA	NA	-0.007943523	NA	NA	NA	NA	NA	NA	NA	NA	NA	NA	NA	-0.007356254	NA	NA	NA	NA	NA	NA	NA	NA	NA	NA	NA	NA	NA	NA
0.46_98.9848m/z	NA	-0.01476415	NA	NA	NA	NA	NA	NA	NA	NA	NA	NA	NA	NA	NA	NA	NA	NA	NA	NA	NA	NA	NA	NA	NA	NA	NA	NA	NA	NA	NA	NA	NA	NA	NA	NA	NA	NA	NA	NA	NA	NA	NA	NA	NA	NA	NA	NA	NA
0.47_100.0783m/z	NA	NA	NA	NA	NA	NA	NA	NA	NA	NA	NA	NA	NA	NA	NA	NA	NA	NA	NA	NA	NA	NA	NA	NA	NA	NA	0.009327015	NA	NA	NA	NA	NA	NA	NA	NA	NA	NA	NA	NA	NA	NA	NA	NA	NA	NA	NA	NA	NA	NA
0.47_1035.0007m/z	NA	0.010834049	NA	NA	NA	NA	NA	NA	NA	NA	NA	NA	NA	NA	NA	NA	NA	NA	NA	NA	NA	NA	NA	0.014714193	NA	NA	NA	NA	0.020057787	NA	NA	NA	NA	NA	NA	NA	NA	NA	NA	NA	NA	NA	NA	NA	NA	NA	NA	NA	NA
0.47_124.0755m/z	NA	NA	NA	NA	NA	NA	NA	NA	NA	NA	NA	NA	NA	NA	NA	NA	NA	NA	NA	NA	NA	NA	NA	NA	NA	NA	NA	NA	NA	NA	NA	NA	NA	NA	NA	NA	NA	NA	NA	NA	NA	NA	NA	NA	NA	NA	NA	NA	NA
0.47_159.1472m/z	NA	NA	NA	NA	NA	NA	NA	NA	NA	NA	NA	NA	NA	NA	NA	NA	NA	NA	NA	NA	NA	NA	NA	NA	NA	NA	0.013320984	NA	NA	NA	NA	NA	NA	NA	0.0109807	NA	NA	NA	NA	NA	NA	NA	NA	NA	NA	NA	NA	NA	NA
0.47_196.0330m/z	NA	NA	NA	NA	NA	NA	NA	NA	NA	NA	NA	NA	NA	NA	-0.006531627	NA	NA	NA	NA	NA	NA	NA	NA	NA	NA	NA	-0.001473544	NA	-0.006434527	NA	NA	NA	NA	NA	NA	NA	NA	NA	NA	NA	NA	NA	NA	NA	NA	NA	NA	NA	NA
0.47_198.9419m/z	NA	-0.012372863	NA	NA	NA	NA	NA	NA	NA	NA	NA	NA	NA	NA	NA	NA	NA	NA	NA	NA	NA	NA	NA	NA	NA	NA	-0.003286357	NA	NA	NA	NA	NA	NA	NA	-0.008238248	NA	NA	NA	NA	NA	NA	NA	NA	NA	NA	NA	NA	NA	NA
0.47_204.9555m/z	NA	NA	NA	NA	NA	NA	NA	NA	NA	NA	NA	NA	NA	NA	NA	NA	NA	NA	NA	NA	NA	NA	NA	NA	NA	NA	-0.010815327	NA	NA	NA	NA	NA	NA	NA	-0.017111918	NA	NA	NA	NA	NA	NA	NA	NA	NA	NA	NA	NA	NA	NA
0.47_220.9341m/z	NA	NA	NA	NA	NA	NA	NA	NA	NA	NA	NA	NA	NA	NA	NA	NA	NA	NA	NA	NA	NA	NA	NA	NA	NA	NA	NA	NA	NA	NA	NA	NA	NA	NA	NA	NA	NA	NA	NA	NA	NA	NA	NA	NA	NA	NA	NA	NA	NA
0.47_227.9568n	NA	NA	NA	NA	NA	NA	NA	NA	NA	NA	NA	NA	NA	NA	NA	NA	NA	NA	NA	NA	NA	NA	NA	NA	NA	NA	NA	NA	NA	NA	NA	NA	NA	NA	NA	NA	NA	NA	NA	NA	NA	NA	NA	NA	NA	NA	NA	NA	NA
0.47_231.0653m/z	NA	NA	NA	NA	NA	NA	NA	NA	NA	NA	NA	NA	NA	NA	NA	NA	NA	NA	NA	NA	NA	NA	NA	NA	NA	NA	NA	NA	NA	NA	NA	NA	NA	NA	NA	NA	NA	NA	NA	0.018067381	NA	NA	NA	NA	NA	NA	NA	NA	NA
0.47_252.9751m/z	NA	NA	NA	NA	NA	NA	NA	NA	NA	NA	NA	NA	NA	NA	NA	NA	NA	NA	NA	NA	NA	NA	NA	NA	NA	NA	NA	NA	NA	NA	NA	NA	NA	NA	NA	NA	NA	NA	NA	NA	NA	NA	NA	NA	NA	NA	NA	NA	NA
0.47_272.9398m/z	NA	NA	NA	NA	NA	NA	NA	NA	NA	NA	NA	NA	NA	NA	NA	NA	NA	NA	NA	NA	NA	NA	NA	NA	NA	NA	NA	NA	NA	NA	NA	NA	NA	NA	NA	NA	NA	NA	NA	NA	NA	NA	NA	NA	NA	NA	NA	NA	NA
0.47_272.9443m/z	NA	NA	NA	NA	NA	NA	NA	NA	NA	NA	NA	NA	NA	NA	NA	NA	NA	NA	NA	NA	NA	NA	NA	NA	NA	NA	NA	NA	NA	NA	NA	NA	NA	NA	NA	NA	NA	NA	NA	NA	NA	NA	NA	NA	NA	NA	NA	NA	NA
0.47_278.0026m/z	NA	NA	NA	NA	NA	NA	NA	NA	NA	NA	NA	NA	NA	NA	NA	NA	NA	NA	NA	NA	NA	NA	NA	NA	NA	NA	NA	NA	NA	NA	NA	NA	NA	NA	NA	NA	NA	NA	NA	NA	NA	NA	NA	NA	NA	NA	NA	NA	NA
0.47_282.9043m/z	NA	NA	NA	NA	NA	NA	NA	NA	NA	NA	NA	NA	NA	NA	0.011922396	NA	NA	NA	NA	NA	NA	NA	NA	NA	NA	NA	NA	NA	NA	NA	NA	NA	NA	NA	NA	NA	NA	NA	NA	NA	NA	NA	NA	NA	NA	NA	NA	NA	NA
0.47_284.9196m/z	NA	NA	NA	NA	NA	NA	NA	NA	NA	NA	NA	NA	NA	NA	NA	NA	NA	NA	NA	NA	NA	NA	NA	NA	NA	NA	NA	NA	NA	NA	NA	NA	NA	NA	-0.009377201	NA	NA	NA	NA	-0.011336961	NA	NA	NA	NA	NA	NA	NA	NA	NA
0.47_292.1549m/z	NA	NA	NA	NA	NA	NA	0.012392708	NA	NA	NA	NA	NA	NA	0.009122911	0.026749564	NA	NA	NA	0.010639211	NA	NA	0.013186509	NA	0.00889497	NA	NA	NA	NA	NA	0.027190244	NA	NA	NA	NA	0.008588875	NA	NA	NA	NA	0.006354349	NA	NA	NA	NA	0.010299284	NA	0.019014298	NA	NA
0.47_294.1701m/z	NA	NA	NA	NA	NA	NA	NA	NA	NA	NA	NA	NA	NA	NA	NA	NA	NA	NA	NA	NA	NA	NA	NA	NA	NA	NA	NA	NA	NA	NA	NA	NA	NA	NA	NA	NA	NA	NA	NA	NA	NA	NA	NA	NA	NA	NA	NA	NA	NA
0.47_299.0376m/z	NA	NA	NA	NA	NA	NA	NA	NA	NA	NA	NA	NA	NA	NA	-0.010930796	NA	NA	NA	NA	NA	NA	NA	NA	NA	NA	NA	NA	NA	NA	NA	NA	NA	NA	NA	NA	NA	NA	-0.01666815	NA	NA	NA	NA	NA	NA	NA	NA	NA	NA	NA
0.47_311.9237n	NA	NA	NA	NA	NA	NA	NA	NA	NA	NA	NA	NA	NA	NA	NA	NA	NA	NA	NA	NA	NA	NA	NA	NA	NA	NA	NA	NA	NA	NA	NA	NA	NA	NA	NA	NA	NA	NA	NA	NA	NA	NA	NA	NA	NA	NA	NA	NA	NA
0.47_318.9338m/z	NA	NA	NA	NA	NA	NA	NA	NA	NA	NA	NA	NA	NA	NA	NA	NA	NA	NA	NA	NA	NA	NA	NA	NA	NA	NA	NA	NA	NA	NA	NA	NA	NA	NA	NA	NA	NA	NA	NA	NA	NA	NA	NA	NA	NA	NA	NA	NA	NA
0.47_320.8673m/z	NA	NA	NA	NA	NA	NA	NA	NA	NA	NA	NA	NA	NA	0.013914182	0.015802528	NA	NA	NA	NA	NA	NA	0.019341713	0.034137806	0.014979418	NA	NA	0.015439692	NA	0.016086949	NA	0.039845564	NA	NA	NA	0.0131726	NA	0.015270685	0.017978223	NA	NA	NA	NA	NA	NA	0.010383581	NA	0.033067489	0.039155363	NA
0.47_333.1237m/z	NA	NA	NA	NA	NA	NA	NA	NA	NA	NA	NA	NA	NA	NA	NA	NA	NA	NA	NA	NA	NA	NA	NA	NA	NA	NA	NA	NA	NA	NA	NA	NA	NA	NA	NA	NA	NA	NA	NA	NA	NA	NA	NA	NA	NA	NA	NA	NA	NA
0.47_338.1329m/z	NA	NA	NA	NA	NA	NA	NA	NA	NA	NA	NA	NA	NA	NA	0.008879805	NA	NA	NA	NA	NA	NA	0.001343945	NA	NA	NA	NA	NA	NA	NA	NA	NA	NA	NA	NA	NA	NA	NA	NA	NA	NA	NA	NA	NA	NA	NA	NA	NA	NA	NA
0.47_349.0464m/z	NA	NA	NA	NA	NA	NA	NA	NA	NA	NA	NA	NA	NA	NA	NA	NA	NA	NA	NA	NA	NA	NA	NA	NA	NA	NA	NA	NA	NA	NA	NA	NA	NA	NA	NA	NA	NA	NA	NA	NA	NA	NA	NA	NA	NA	NA	NA	NA	NA
0.47_356.9073m/z	NA	NA	NA	NA	NA	NA	NA	NA	NA	NA	NA	NA	NA	NA	NA	NA	NA	NA	NA	NA	NA	NA	NA	NA	NA	NA	NA	NA	NA	NA	NA	NA	NA	NA	NA	NA	NA	NA	NA	NA	NA	NA	NA	NA	NA	NA	NA	NA	NA
0.47_372.8792m/z	NA	NA	NA	NA	NA	NA	NA	NA	NA	NA	NA	NA	NA	NA	NA	NA	NA	NA	NA	NA	NA	NA	NA	NA	NA	NA	NA	NA	NA	NA	NA	NA	NA	NA	NA	NA	NA	NA	NA	NA	NA	NA	NA	NA	NA	NA	NA	NA	NA
0.47_374.1281m/z	NA	NA	NA	NA	NA	NA	NA	NA	NA	NA	NA	NA	NA	NA	0.00779501	NA	NA	NA	NA	NA	NA	NA	NA	0.00539185	NA	NA	NA	NA	NA	NA	NA	NA	NA	NA	NA	NA	NA	NA	NA	NA	NA	NA	NA	NA	NA	NA	NA	NA	NA
0.47_375.1238m/z	NA	NA	NA	NA	NA	NA	NA	NA	NA	NA	NA	NA	NA	NA	0.009966954	NA	NA	NA	NA	NA	NA	NA	NA	0.009426528	NA	NA	NA	NA	NA	NA	NA	NA	NA	NA	NA	NA	NA	NA	NA	NA	NA	NA	NA	NA	NA	NA	NA	NA	NA
0.47_375.1440m/z	NA	NA	NA	NA	NA	NA	NA	NA	NA	NA	NA	NA	NA	NA	NA	NA	NA	NA	NA	NA	NA	NA	NA	0.001976899	NA	NA	NA	NA	NA	NA	NA	NA	NA	NA	NA	NA	NA	NA	NA	NA	NA	NA	NA	NA	NA	NA	NA	NA	NA
0.47_395.1034n	NA	NA	NA	NA	NA	NA	NA	NA	NA	NA	NA	NA	NA	NA	0.007300173	NA	NA	NA	NA	NA	NA	NA	NA	NA	NA	NA	NA	NA	NA	NA	NA	NA	NA	NA	NA	NA	NA	NA	NA	NA	NA	NA	NA	NA	NA	NA	NA	NA	NA
0.47_402.8996m/z	NA	NA	NA	NA	NA	NA	NA	NA	NA	NA	NA	NA	NA	NA	NA	NA	NA	NA	NA	NA	NA	NA	NA	NA	NA	NA	NA	NA	NA	NA	NA	NA	NA	NA	NA	NA	NA	NA	NA	NA	NA	NA	NA	NA	NA	NA	NA	NA	NA
0.47_409.0545m/z	NA	NA	NA	NA	NA	NA	NA	NA	NA	NA	NA	NA	NA	NA	NA	NA	NA	NA	NA	NA	NA	NA	NA	NA	NA	NA	NA	NA	NA	NA	NA	NA	NA	NA	NA	NA	NA	NA	NA	NA	NA	NA	NA	NA	NA	NA	NA	NA	NA
0.47_412.0815m/z	NA	NA	NA	NA	NA	NA	NA	NA	NA	NA	NA	NA	NA	NA	NA	NA	NA	NA	NA	NA	NA	NA	NA	NA	NA	NA	NA	NA	NA	NA	NA	NA	NA	NA	NA	NA	NA	NA	NA	NA	NA	NA	NA	NA	NA	NA	NA	NA	NA
0.47_412.7738m/z	NA	NA	NA	NA	NA	NA	NA	NA	NA	NA	NA	NA	NA	NA	0.009881452	NA	NA	NA	NA	NA	NA	NA	NA	NA	NA	NA	NA	NA	NA	NA	NA	NA	NA	NA	NA	NA	NA	NA	NA	NA	NA	NA	NA	NA	NA	NA	NA	NA	NA
0.47_416.0767m/z	NA	NA	NA	NA	NA	NA	NA	NA	NA	NA	NA	NA	NA	NA	NA	NA	NA	NA	NA	NA	NA	0.013151019	NA	NA	NA	NA	NA	NA	NA	NA	NA	NA	NA	NA	NA	NA	NA	NA	NA	NA	NA	NA	NA	NA	NA	NA	NA	NA	NA
0.47_417.8708n	NA	NA	NA	NA	NA	NA	NA	NA	NA	NA	NA	NA	NA	NA	NA	NA	NA	NA	NA	NA	NA	NA	NA	NA	NA	NA	NA	NA	NA	NA	NA	NA	NA	NA	NA	NA	NA	NA	NA	NA	NA	NA	NA	NA	NA	NA	NA	NA	NA
0.47_419.1074m/z	NA	NA	NA	NA	NA	NA	NA	NA	NA	NA	NA	NA	NA	NA	0.005777065	NA	NA	NA	NA	NA	NA	NA	NA	0.005620098	NA	NA	NA	NA	NA	NA	NA	NA	NA	NA	NA	NA	NA	NA	NA	NA	NA	NA	NA	NA	0.004212487	NA	NA	NA	NA
0.47_435.0696m/z	NA	NA	NA	NA	NA	NA	NA	NA	NA	NA	NA	NA	NA	NA	NA	NA	NA	NA	NA	NA	NA	NA	NA	NA	NA	NA	NA	NA	NA	NA	NA	NA	NA	NA	NA	NA	NA	NA	NA	NA	NA	NA	NA	NA	NA	NA	NA	NA	NA
0.47_485.8605n	NA	NA	NA	NA	NA	NA	NA	NA	NA	NA	NA	NA	NA	NA	NA	NA	NA	NA	NA	NA	NA	NA	NA	NA	NA	NA	NA	NA	NA	NA	NA	NA	NA	NA	NA	NA	NA	NA	NA	NA	NA	NA	NA	NA	NA	NA	NA	NA	NA
0.47_492.8839m/z	NA	-0.030021621	NA	-0.043773698	NA	-0.22256714	-0.016797566	NA	NA	NA	0.006269161	NA	NA	NA	-0.012960754	-0.035840794	NA	NA	NA	NA	NA	-0.01735805	NA	-0.011951552	NA	NA	-0.012502643	NA	NA	NA	NA	NA	NA	NA	-0.018074831	NA	-0.018630366	-0.020066416	-0.067984458	-0.025393591	NA	NA	NA	NA	NA	NA	NA	NA	NA
0.47_654.7305m/z	NA	NA	NA	NA	-0.086945581	NA	-0.02281576	NA	-0.099540645	NA	NA	-0.048528089	NA	NA	NA	-0.020647429	NA	NA	NA	NA	-0.032636223	NA	NA	-0.012107505	-0.106821598	NA	-0.018499726	NA	-0.017160561	-0.009863417	NA	NA	NA	NA	-0.021148614	NA	-0.020364667	-0.02483345	NA	-0.023177045	NA	-0.084781848	NA	NA	-0.028193522	NA	-0.034177875	NA	NA
0.47_781.9947m/z	NA	NA	NA	NA	NA	NA	NA	NA	NA	NA	NA	NA	NA	NA	NA	NA	NA	NA	NA	NA	NA	NA	NA	NA	NA	NA	NA	NA	NA	NA	NA	NA	NA	NA	-0.004944558	NA	-0.013266867	NA	NA	NA	NA	NA	NA	NA	NA	NA	NA	NA	NA
0.47_79.9798n	NA	NA	NA	NA	NA	NA	NA	NA	NA	NA	NA	NA	NA	NA	NA	NA	NA	NA	NA	NA	NA	NA	NA	NA	NA	NA	NA	NA	NA	NA	NA	NA	NA	NA	NA	NA	NA	NA	NA	NA	NA	NA	NA	NA	NA	NA	NA	NA	NA
0.47_86.9929m/z	NA	-0.014467695	NA	NA	NA	NA	NA	NA	NA	NA	NA	NA	NA	NA	NA	NA	NA	NA	NA	NA	NA	-0.010933655	NA	NA	NA	NA	-0.008621297	NA	NA	NA	NA	NA	NA	NA	-0.010191897	NA	NA	NA	NA	NA	NA	NA	NA	NA	NA	NA	NA	NA	NA
0.47_96.0438m/z	NA	NA	NA	NA	NA	NA	NA	NA	NA	NA	NA	NA	NA	NA	NA	NA	NA	NA	NA	NA	NA	NA	NA	NA	NA	NA	NA	NA	NA	NA	NA	NA	NA	NA	0.001423626	NA	NA	NA	NA	NA	NA	NA	NA	NA	NA	NA	NA	NA	NA
0.48_100.0762m/z	NA	-0.009442414	NA	NA	NA	NA	NA	NA	NA	NA	NA	NA	NA	-0.013840425	-0.006331724	NA	NA	NA	-0.008566955	NA	NA	-0.010630631	NA	-0.010067737	NA	NA	-0.009307747	NA	NA	NA	NA	NA	NA	NA	NA	NA	-0.008576253	NA	NA	-0.022800803	NA	NA	NA	NA	NA	NA	NA	NA	NA
0.48_134.0637m/z	NA	NA	NA	NA	NA	NA	NA	NA	NA	NA	NA	NA	NA	NA	NA	NA	NA	NA	NA	NA	NA	NA	NA	NA	NA	NA	NA	NA	NA	NA	NA	NA	NA	NA	NA	NA	NA	NA	NA	NA	NA	NA	NA	NA	NA	NA	NA	NA	NA
0.48_152.0701m/z	NA	NA	NA	NA	NA	NA	NA	NA	NA	NA	NA	NA	NA	NA	NA	NA	NA	NA	NA	NA	NA	NA	NA	NA	NA	NA	NA	NA	NA	NA	NA	NA	NA	NA	NA	NA	NA	NA	NA	NA	NA	NA	NA	NA	NA	NA	NA	NA	NA
0.48_153.0712m/z	NA	NA	NA	NA	NA	NA	NA	NA	NA	NA	NA	NA	NA	NA	0.01772879	NA	NA	NA	NA	NA	NA	NA	NA	NA	NA	NA	NA	NA	NA	NA	NA	NA	NA	NA	NA	NA	NA	NA	NA	NA	NA	NA	NA	NA	NA	NA	NA	NA	NA
0.48_219.9636m/z	NA	NA	NA	NA	NA	NA	NA	NA	NA	NA	NA	NA	NA	NA	NA	NA	NA	NA	NA	NA	NA	NA	NA	NA	NA	NA	NA	NA	NA	NA	NA	NA	NA	NA	NA	NA	NA	NA	NA	NA	NA	NA	NA	NA	NA	NA	NA	NA	NA
0.48_232.0278m/z	NA	NA	NA	NA	NA	NA	NA	NA	NA	NA	NA	NA	NA	NA	NA	NA	NA	NA	NA	NA	NA	NA	NA	NA	NA	NA	NA	NA	NA	NA	NA	NA	NA	NA	NA	NA	NA	NA	NA	NA	NA	NA	NA	NA	NA	NA	NA	NA	NA
0.48_236.0797n	NA	NA	NA	NA	NA	NA	NA	NA	NA	NA	NA	NA	NA	NA	NA	NA	NA	NA	NA	NA	NA	-0.000159732	NA	NA	NA	NA	-0.005060375	NA	NA	-0.008063645	NA	NA	NA	NA	0.00045717	NA	NA	NA	NA	NA	NA	NA	NA	NA	NA	NA	NA	NA	NA
0.48_253.0035n	NA	NA	NA	NA	NA	NA	NA	NA	NA	NA	NA	NA	NA	NA	NA	NA	NA	NA	NA	NA	NA	NA	NA	NA	NA	NA	NA	NA	NA	NA	NA	NA	NA	NA	NA	NA	NA	NA	NA	NA	NA	NA	NA	NA	NA	NA	NA	NA	NA
0.48_254.0083m/z	NA	NA	NA	NA	NA	NA	NA	NA	NA	NA	NA	NA	NA	NA	NA	NA	NA	NA	NA	NA	NA	NA	NA	NA	NA	NA	-0.006275054	NA	NA	NA	NA	NA	NA	NA	NA	NA	NA	NA	NA	NA	NA	NA	NA	NA	NA	NA	NA	NA	NA
0.48_275.9896m/z	NA	NA	NA	NA	NA	NA	NA	NA	NA	NA	NA	NA	NA	NA	NA	NA	NA	NA	NA	NA	NA	NA	NA	NA	NA	NA	NA	NA	NA	NA	NA	NA	NA	NA	NA	NA	NA	NA	NA	NA	NA	NA	NA	NA	NA	NA	NA	NA	NA
0.48_288.2155m/z	NA	NA	NA	NA	NA	NA	NA	NA	NA	NA	NA	NA	NA	NA	0.028651591	NA	NA	NA	0.022121421	NA	NA	NA	NA	NA	NA	NA	NA	NA	NA	NA	NA	NA	NA	NA	NA	NA	NA	NA	NA	NA	NA	NA	NA	NA	NA	NA	NA	NA	NA
0.48_288.9195m/z	NA	NA	NA	NA	NA	NA	NA	NA	NA	NA	NA	NA	NA	NA	NA	NA	NA	NA	NA	NA	NA	NA	NA	NA	NA	NA	NA	NA	NA	NA	NA	NA	NA	NA	NA	NA	NA	NA	NA	NA	NA	NA	NA	NA	NA	NA	NA	NA	NA
0.48_304.8937m/z	NA	NA	NA	NA	NA	NA	NA	NA	NA	NA	NA	NA	NA	NA	0.009886471	NA	NA	NA	NA	NA	NA	NA	NA	NA	NA	NA	NA	NA	NA	NA	NA	NA	NA	NA	NA	NA	NA	NA	NA	NA	NA	NA	NA	NA	NA	NA	NA	NA	NA
0.48_312.2151m/z	NA	0.022613862	NA	NA	NA	NA	NA	NA	NA	NA	NA	NA	NA	NA	NA	NA	NA	NA	NA	NA	NA	NA	NA	0.014404369	NA	NA	NA	NA	NA	NA	NA	NA	NA	NA	NA	NA	NA	NA	NA	NA	NA	NA	NA	NA	NA	NA	NA	NA	NA
0.48_314.1353m/z	NA	NA	NA	NA	NA	NA	NA	NA	NA	NA	NA	NA	NA	NA	0.013680082	NA	NA	NA	NA	NA	NA	NA	NA	NA	NA	NA	NA	NA	NA	NA	NA	NA	NA	NA	NA	NA	NA	NA	NA	NA	NA	NA	NA	NA	NA	NA	NA	NA	NA
0.48_322.8658m/z	NA	NA	NA	NA	NA	NA	NA	NA	NA	NA	NA	NA	NA	NA	NA	NA	NA	NA	NA	NA	NA	NA	NA	NA	NA	NA	NA	NA	NA	NA	NA	NA	NA	NA	NA	NA	NA	NA	NA	NA	NA	NA	NA	NA	NA	NA	NA	NA	NA
0.48_380.9039m/z	NA	NA	NA	NA	NA	NA	NA	NA	NA	NA	NA	NA	NA	NA	NA	NA	NA	NA	NA	NA	NA	NA	0.014884911	NA	NA	NA	NA	NA	NA	NA	NA	NA	NA	NA	NA	NA	NA	NA	NA	NA	NA	NA	NA	NA	NA	NA	NA	NA	NA
0.48_424.8923m/z	NA	-0.013303867	NA	-0.063064952	NA	NA	NA	NA	NA	NA	NA	NA	NA	NA	NA	-0.01892385	NA	NA	NA	NA	NA	-0.006016719	NA	NA	NA	NA	-0.002761885	NA	-0.014120582	NA	NA	NA	NA	NA	-0.006963098	NA	NA	NA	NA	NA	NA	NA	NA	NA	NA	NA	NA	NA	NA
0.48_456.8442m/z	NA	NA	NA	NA	NA	NA	NA	NA	NA	NA	NA	NA	NA	0.010142149	0.01370921	NA	NA	NA	NA	NA	NA	0.014565709	NA	0.012766151	NA	NA	0.010031121	NA	0.009981924	NA	NA	NA	NA	NA	NA	NA	0.009975046	0.01743569	NA	NA	NA	NA	NA	NA	0.003559168	NA	0.036436628	NA	NA
0.48_491.9598m/z	NA	-0.029221843	-0.177373348	NA	NA	-0.185825453	-0.023982865	NA	-0.087082061	-0.171802401	NA	-0.080812536	NA	-0.028186034	-0.02713216	-0.026428074	-0.178222314	NA	-0.028727704	NA	-0.035794655	-0.027713835	-0.079598544	-0.018417116	-0.191876654	-0.123531214	-0.021964644	-0.159023216	-0.036502742	-0.025706808	-0.031085265	NA	-0.120270029	NA	-0.012930077	NA	-0.02048354	-0.017405968	-0.160941694	-0.036992926	NA	-0.132605451	-0.020405651	NA	-0.016912543	-0.079193318	-0.054902861	-0.206587042	NA
0.48_672.6995m/z	0.178134872	0.02366016	0.152297806	NA	0.095029083	NA	0.020460081	NA	NA	0.107325807	NA	0.114472692	0.100941805	0.017838759	0.016688348	0.01820281	NA	NA	0.019281571	0.020186637	0.02356421	0.022495645	0.045126823	0.020876741	0.116844184	0.173293683	0.007575805	NA	0.016692689	0.054634101	0.03915622	0.153416656	NA	NA	0.012154497	NA	0.02111968	NA	0.046704655	0.018598461	NA	NA	0.106081472	0.189528802	0.028132465	0.18202703	0.042668997	0.121599753	NA
0.48_99.9920n	NA	NA	NA	NA	NA	NA	NA	NA	NA	NA	NA	NA	NA	NA	NA	NA	NA	NA	NA	NA	NA	NA	NA	NA	NA	NA	NA	NA	NA	NA	NA	NA	NA	NA	NA	NA	NA	NA	NA	NA	NA	NA	NA	NA	NA	NA	NA	NA	NA
0.49_182.0767m/z	NA	NA	NA	NA	NA	NA	NA	NA	NA	NA	NA	NA	NA	NA	NA	NA	NA	NA	NA	NA	NA	NA	NA	NA	NA	NA	NA	NA	NA	NA	NA	NA	NA	NA	NA	NA	NA	NA	NA	NA	NA	NA	NA	NA	NA	NA	NA	NA	NA
0.49_182.0809m/z	NA	NA	NA	NA	NA	NA	NA	NA	NA	NA	NA	NA	NA	NA	NA	NA	NA	NA	NA	NA	NA	NA	NA	NA	NA	NA	NA	NA	NA	NA	NA	NA	NA	NA	NA	NA	NA	NA	NA	NA	NA	NA	NA	NA	NA	NA	NA	NA	NA
0.49_191.0819m/z	NA	NA	NA	NA	NA	NA	NA	NA	NA	NA	NA	NA	NA	NA	NA	NA	NA	NA	NA	NA	NA	NA	NA	NA	NA	NA	NA	NA	NA	NA	NA	NA	NA	NA	NA	NA	NA	NA	NA	NA	NA	NA	NA	NA	NA	NA	NA	NA	NA
0.49_207.0998m/z	NA	NA	NA	NA	NA	NA	NA	NA	NA	NA	NA	NA	NA	NA	NA	NA	NA	NA	0.010310408	NA	NA	NA	NA	0.006766701	NA	NA	0.008363284	NA	NA	NA	NA	NA	NA	NA	0.010271316	NA	NA	NA	NA	0.01069909	NA	NA	NA	NA	NA	NA	NA	NA	NA
0.49_262.0384m/z	NA	NA	NA	NA	NA	NA	NA	NA	NA	NA	NA	NA	NA	NA	NA	NA	NA	NA	NA	NA	NA	NA	NA	NA	NA	NA	NA	NA	NA	NA	NA	NA	NA	NA	NA	NA	NA	NA	NA	NA	NA	NA	NA	NA	NA	NA	NA	NA	NA
0.49_292.1889m/z	NA	NA	NA	NA	NA	NA	NA	NA	NA	NA	NA	NA	NA	NA	NA	NA	NA	NA	NA	NA	NA	NA	NA	NA	NA	NA	NA	NA	NA	NA	NA	NA	NA	NA	NA	NA	NA	NA	NA	NA	NA	NA	NA	NA	NA	NA	NA	NA	NA
0.49_296.8517m/z	NA	NA	NA	NA	NA	NA	NA	NA	NA	NA	NA	NA	NA	NA	0.013695348	NA	NA	NA	NA	NA	NA	NA	NA	0.007578333	NA	NA	NA	NA	NA	NA	NA	NA	NA	NA	NA	NA	NA	NA	NA	NA	NA	NA	NA	NA	0.028355269	NA	NA	NA	NA
0.49_306.9958m/z	NA	0.023487677	NA	NA	NA	NA	0.027615581	NA	NA	NA	NA	NA	NA	0.024752183	0.018906809	NA	NA	NA	0.028862715	0.088742698	0.028071138	0.025652064	0.041986923	0.016564201	NA	NA	0.026310544	NA	0.033170268	0.032401128	NA	NA	NA	NA	0.023126905	NA	NA	0.023840241	NA	NA	NA	NA	NA	NA	0.028386347	NA	0.047574262	NA	NA
0.49_310.8261m/z	NA	NA	NA	NA	NA	NA	NA	NA	NA	NA	NA	NA	NA	NA	NA	NA	NA	NA	NA	NA	NA	NA	NA	NA	NA	NA	NA	NA	NA	NA	NA	NA	NA	NA	NA	NA	NA	NA	NA	NA	NA	NA	NA	NA	NA	NA	NA	NA	NA
0.49_319.0147m/z	NA	NA	NA	NA	NA	NA	NA	NA	NA	NA	NA	NA	NA	NA	0.005598343	NA	NA	NA	NA	NA	NA	NA	NA	NA	NA	NA	NA	NA	NA	NA	NA	NA	NA	NA	-0.005554362	NA	NA	NA	NA	NA	NA	NA	NA	NA	NA	NA	NA	NA	NA
0.49_333.0557m/z	NA	0.018131966	NA	NA	0.11139145	NA	0.007282364	NA	NA	NA	NA	NA	NA	0.013746289	0.007332437	NA	NA	NA	0.015735802	NA	NA	0.010262058	0.011302922	0.014984728	NA	NA	0.006408194	NA	0.013058086	NA	NA	NA	NA	NA	0.017698536	0.156203274	0.010441055	0.011564628	0.114236103	NA	NA	NA	NA	NA	NA	NA	0.016925659	NA	NA
0.49_383.1457m/z	NA	0.006589315	NA	NA	NA	NA	NA	NA	NA	NA	NA	NA	NA	NA	0.011045671	NA	NA	NA	0.006418321	NA	NA	NA	NA	0.005854352	NA	NA	0.009919547	NA	NA	NA	NA	NA	NA	NA	NA	NA	NA	NA	NA	NA	NA	NA	NA	NA	NA	NA	NA	NA	NA
0.49_452.8435m/z	NA	NA	NA	NA	NA	NA	NA	NA	NA	NA	NA	NA	NA	NA	NA	NA	NA	NA	NA	NA	NA	NA	NA	NA	NA	NA	NA	NA	NA	NA	NA	NA	NA	NA	NA	NA	NA	NA	NA	NA	NA	NA	NA	NA	NA	NA	NA	NA	NA
0.49_536.7705m/z	NA	NA	NA	NA	NA	NA	NA	NA	NA	NA	NA	NA	NA	NA	NA	NA	NA	NA	NA	NA	NA	0.00656242	NA	NA	NA	NA	NA	NA	0.016480795	NA	NA	NA	NA	NA	NA	NA	NA	NA	NA	NA	NA	NA	NA	NA	NA	NA	NA	NA	NA
0.49_559.0010m/z	NA	NA	NA	NA	NA	NA	NA	NA	NA	NA	NA	NA	NA	NA	NA	NA	NA	NA	NA	NA	NA	NA	NA	NA	NA	NA	NA	NA	NA	NA	NA	NA	NA	NA	NA	NA	NA	NA	NA	NA	NA	NA	NA	NA	NA	NA	NA	NA	NA
0.49_589.0135m/z	NA	NA	NA	NA	0.05768173	NA	0.015425794	NA	NA	NA	NA	NA	NA	0.017710626	0.01832602	NA	NA	NA	NA	NA	NA	NA	NA	NA	NA	NA	0.011523564	NA	NA	0.015856248	NA	NA	NA	NA	0.014372636	NA	0.020438715	0.015287224	NA	0.018518126	NA	NA	0.039867335	NA	0.022642021	NA	NA	NA	NA
0.49_621.2129m/z	NA	NA	NA	NA	NA	NA	NA	NA	NA	NA	NA	NA	NA	NA	NA	NA	NA	NA	NA	NA	NA	NA	NA	NA	NA	NA	NA	NA	NA	NA	NA	NA	NA	NA	NA	NA	NA	NA	NA	NA	NA	NA	NA	NA	NA	NA	NA	NA	NA
0.49_648.7164m/z	NA	0.007307213	NA	NA	NA	NA	NA	NA	NA	NA	NA	NA	NA	NA	0.006045283	0.025105047	NA	NA	0.007598371	NA	NA	0.018432274	NA	0.009012918	NA	NA	0.012326113	NA	0.023183617	0.050339536	0.041036969	NA	NA	NA	0.007476182	NA	NA	NA	NA	NA	NA	0.090194312	NA	0.069679075	0.006637775	NA	NA	NA	NA
0.49_702.8649m/z	NA	NA	NA	NA	NA	NA	NA	NA	NA	-0.023063525	-0.081951751	NA	NA	NA	NA	NA	NA	NA	NA	NA	NA	NA	NA	NA	NA	NA	NA	NA	NA	NA	NA	NA	NA	NA	NA	NA	NA	NA	NA	NA	NA	NA	NA	NA	NA	NA	NA	NA	NA
0.50_110.0564m/z	NA	NA	NA	NA	NA	NA	NA	NA	NA	NA	NA	NA	NA	NA	NA	NA	NA	NA	NA	NA	NA	NA	NA	NA	NA	NA	NA	NA	NA	NA	NA	NA	NA	NA	NA	NA	NA	NA	NA	NA	NA	NA	NA	NA	NA	NA	NA	NA	NA
0.50_110.0699m/z	NA	-0.048655736	NA	NA	NA	NA	-0.033175321	NA	NA	NA	NA	NA	-0.057999125	-0.035666126	-0.034277404	-0.042087899	NA	NA	-0.039359108	NA	-0.046926168	-0.047094827	-0.045219209	-0.029256291	NA	NA	-0.038900188	NA	-0.053941952	-0.024267097	-0.036832283	NA	NA	NA	-0.033888935	NA	-0.041789371	-0.039288227	NA	-0.053965415	NA	NA	-0.04716514	NA	-0.046231605	NA	NA	NA	NA
0.50_132.0422m/z	NA	NA	NA	NA	NA	NA	NA	NA	NA	NA	NA	NA	NA	NA	NA	NA	NA	NA	NA	NA	NA	NA	NA	NA	NA	NA	NA	NA	NA	NA	NA	NA	NA	NA	NA	NA	NA	NA	NA	NA	NA	NA	NA	NA	NA	NA	NA	NA	NA
0.50_152.0726m/z	NA	NA	NA	NA	NA	NA	NA	NA	NA	NA	NA	NA	NA	NA	NA	NA	NA	NA	NA	NA	NA	NA	NA	NA	NA	NA	NA	NA	NA	NA	NA	NA	NA	NA	NA	NA	NA	NA	NA	NA	NA	NA	NA	NA	NA	NA	NA	NA	NA
0.50_156.0752m/z	NA	-0.048499796	NA	-0.067603181	-0.030295834	NA	-0.033423064	NA	-0.08101964	NA	NA	NA	-0.06515445	-0.035227122	-0.03752465	-0.040623278	NA	NA	-0.039892102	-0.057744334	-0.046162353	-0.04859026	-0.033296697	-0.029375166	NA	NA	-0.041295504	NA	-0.050937722	-0.02830481	-0.044201066	NA	NA	NA	-0.033472022	NA	-0.043745066	-0.039269308	NA	-0.05495565	NA	NA	NA	NA	-0.04832723	NA	NA	NA	NA
0.50_173.8795n	NA	0.014202599	NA	0.015112104	0.085358208	NA	0.011420308	0.026321732	NA	NA	0.07708194	NA	0.100445266	0.013683849	0.013294408	0.022763598	0.103739802	0.106116597	0.014370209	0.028712617	0.026280125	0.022547837	0.040810116	0.014628808	0.044727007	0.02486816	0.011668557	0.140126435	0.017071094	0.018059684	0.018412361	NA	NA	0.05399699	0.017832143	0.214217529	0.017356735	0.019467813	0.026157581	0.019574297	NA	0.031634748	NA	NA	0.012074222	NA	0.025721876	0.029970828	NA
0.50_190.0155m/z	NA	NA	NA	NA	NA	NA	NA	NA	NA	NA	NA	NA	NA	NA	NA	NA	NA	NA	NA	NA	NA	NA	NA	NA	NA	NA	NA	NA	NA	NA	NA	NA	NA	NA	NA	NA	NA	NA	NA	NA	NA	NA	NA	NA	NA	NA	NA	NA	NA
0.50_232.9731n	NA	NA	NA	NA	NA	NA	NA	NA	NA	NA	NA	NA	NA	NA	NA	NA	NA	NA	NA	NA	NA	NA	NA	NA	NA	NA	NA	NA	NA	NA	NA	NA	NA	NA	NA	NA	NA	NA	NA	NA	NA	NA	NA	NA	NA	NA	NA	NA	NA
0.50_236.9798m/z	NA	NA	NA	NA	NA	NA	NA	NA	NA	NA	NA	NA	NA	NA	NA	NA	NA	NA	NA	NA	NA	NA	NA	-0.008426082	NA	NA	NA	NA	NA	NA	NA	NA	NA	NA	NA	NA	NA	NA	NA	NA	NA	NA	NA	NA	NA	NA	NA	NA	NA
0.50_248.8816m/z	NA	NA	NA	NA	NA	NA	NA	NA	NA	NA	NA	NA	NA	NA	NA	NA	NA	NA	NA	NA	NA	NA	NA	NA	NA	NA	NA	NA	NA	NA	NA	NA	NA	NA	NA	NA	NA	NA	NA	NA	NA	NA	NA	NA	NA	NA	NA	NA	NA
0.50_250.9866n	NA	NA	NA	NA	NA	NA	0.015070767	NA	NA	NA	NA	NA	NA	NA	NA	NA	NA	NA	NA	NA	0.019847293	NA	NA	NA	NA	NA	0.010957539	NA	NA	NA	NA	NA	NA	NA	NA	NA	NA	NA	NA	NA	NA	NA	NA	NA	NA	NA	NA	NA	NA
0.50_266.8522m/z	NA	NA	NA	NA	NA	NA	0.004804245	NA	NA	NA	NA	NA	NA	NA	0.006320026	NA	NA	NA	0.010254346	NA	NA	NA	NA	0.007615075	NA	NA	NA	NA	NA	0.015435898	NA	NA	NA	NA	NA	NA	NA	0.008804209	NA	NA	NA	NA	NA	NA	NA	NA	NA	NA	NA
0.50_267.8629n	NA	NA	NA	NA	NA	NA	NA	NA	NA	NA	NA	NA	NA	NA	NA	NA	NA	NA	NA	NA	NA	NA	NA	NA	NA	NA	NA	NA	NA	NA	NA	NA	NA	NA	NA	NA	NA	NA	NA	NA	NA	NA	NA	NA	NA	NA	NA	NA	NA
0.50_283.8628n	NA	NA	NA	NA	NA	NA	NA	NA	NA	NA	NA	NA	NA	NA	NA	NA	NA	NA	NA	NA	NA	NA	NA	NA	NA	NA	NA	NA	NA	NA	NA	NA	NA	NA	NA	NA	NA	NA	NA	NA	NA	NA	NA	NA	NA	NA	NA	NA	NA
0.50_284.8686m/z	NA	NA	NA	NA	NA	NA	NA	NA	NA	NA	NA	NA	NA	NA	NA	NA	NA	NA	NA	NA	NA	-0.015008328	NA	NA	NA	NA	NA	NA	NA	NA	NA	NA	NA	NA	NA	NA	NA	NA	NA	NA	NA	NA	NA	NA	NA	NA	NA	NA	NA
0.50_302.2302m/z	NA	0.027519786	0.095887323	0.156838829	0.207041322	NA	0.026357147	NA	NA	NA	0.143351186	0.080854423	0.138725271	0.037319799	0.027552163	NA	NA	NA	0.02992888	0.12516081	0.04086212	0.029600487	NA	0.028114719	NA	0.051550827	0.026701212	0.163961401	0.032026503	0.085968011	0.07644476	NA	NA	NA	0.030206707	NA	0.035225305	0.039332546	0.101197906	0.046857787	NA	NA	0.026446401	NA	0.029742775	NA	0.068924547	NA	NA
0.50_306.9884m/z	0.184558769	0.033371279	0.127944305	NA	0.097266694	NA	0.029172755	0.062203986	0.144787137	0.096747267	NA	0.082830716	0.123879088	0.033099597	0.023898005	0.033207849	0.297365001	NA	0.032313894	0.113823085	0.028709188	0.025482682	0.057866623	0.020443796	NA	NA	0.028290773	0.211142813	0.037342866	0.075064839	0.106191182	0.22793182	0.164440359	0.230409453	0.02889791	0.163400195	0.023318353	0.033789628	0.065164049	0.023509436	0.200086392	NA	0.090470042	NA	0.037169515	0.16752658	0.056626324	0.111503032	0.190546518
0.50_309.8557n	NA	0.014058826	NA	NA	NA	NA	NA	NA	NA	NA	NA	NA	NA	0.013477416	0.012510974	NA	NA	NA	NA	NA	NA	NA	NA	0.011656512	NA	NA	0.013156072	NA	0.012516102	NA	NA	NA	NA	NA	0.013227895	NA	NA	0.012830938	NA	NA	NA	NA	0.014505271	NA	0.010203818	NA	0.010542523	NA	NA
0.50_315.8105n	NA	0.014613939	NA	NA	NA	NA	0.012862719	0.066293538	NA	NA	NA	0.078672455	NA	NA	0.009189026	NA	NA	NA	0.014727135	NA	0.025131444	0.020470042	0.020903696	0.014186002	NA	NA	0.011012688	NA	0.019005854	NA	0.019944056	NA	NA	NA	0.012914212	NA	0.01412913	0.014664869	0.067052163	0.013742564	NA	0.093640455	0.024845254	NA	NA	NA	0.03624615	NA	NA
0.50_368.8831m/z	NA	NA	NA	NA	NA	NA	NA	NA	NA	NA	NA	NA	NA	NA	NA	NA	NA	NA	NA	NA	NA	NA	NA	NA	NA	NA	NA	NA	NA	NA	NA	NA	NA	NA	NA	NA	NA	NA	NA	NA	NA	NA	NA	NA	NA	NA	NA	NA	NA
0.50_383.8039n	NA	NA	NA	NA	NA	NA	NA	NA	NA	NA	NA	NA	NA	NA	NA	NA	NA	NA	NA	NA	NA	NA	NA	NA	NA	NA	NA	NA	NA	NA	NA	NA	NA	NA	NA	NA	NA	NA	NA	NA	NA	NA	NA	NA	NA	NA	NA	NA	NA
0.50_384.8570m/z	NA	NA	NA	NA	NA	NA	NA	NA	NA	NA	NA	NA	NA	NA	NA	NA	NA	NA	NA	NA	NA	NA	NA	NA	NA	NA	NA	NA	NA	NA	NA	NA	NA	NA	NA	NA	NA	NA	NA	NA	NA	NA	NA	NA	NA	NA	NA	NA	NA
0.50_390.8126m/z	NA	-0.010295688	NA	NA	NA	NA	NA	NA	NA	NA	NA	NA	NA	NA	NA	NA	NA	NA	NA	NA	NA	NA	NA	NA	NA	NA	NA	NA	NA	NA	NA	NA	NA	NA	NA	NA	NA	NA	NA	NA	NA	NA	NA	NA	NA	NA	NA	NA	NA
0.50_413.1381m/z	NA	-0.058333474	NA	NA	NA	NA	-0.064175423	NA	NA	NA	NA	NA	NA	-0.049775816	-0.056859954	-0.063636576	NA	NA	-0.05201028	NA	-0.064100297	-0.053555106	-0.043466887	-0.040596692	NA	NA	-0.050263493	NA	-0.065572094	-0.071718487	NA	NA	NA	NA	-0.054071238	NA	-0.047659678	-0.051428661	NA	-0.062423036	NA	NA	-0.069010722	NA	-0.068508358	NA	-0.044961469	-0.133812056	NA
0.50_416.8045m/z	NA	0.01645395	NA	NA	0.011740194	NA	0.015808922	NA	NA	NA	NA	NA	NA	0.017510811	0.015827895	0.020353255	NA	NA	0.019459139	NA	0.028128	0.033585387	0.007167436	0.019327817	NA	NA	0.017797724	0.088879067	0.017361797	0.008264621	0.010100732	NA	NA	0.018238272	0.017550776	NA	0.020013931	0.022441389	-0.01069136	0.015907313	NA	NA	NA	0.036923984	0.014457333	NA	0.025797962	NA	NA
0.50_432.7761m/z	NA	NA	NA	NA	0.031813039	NA	NA	NA	NA	NA	NA	NA	0.082396037	0.006315148	0.012154963	0.01349708	NA	NA	0.008763105	0.064157457	0.015794629	NA	NA	0.006091758	NA	NA	0.006773786	NA	0.00479296	0.005214429	NA	NA	NA	0.070555185	NA	NA	0.014512949	NA	NA	0.013509716	NA	NA	NA	NA	NA	0.086277485	0.024020995	0.066788719	NA
0.50_436.8672m/z	NA	NA	NA	NA	NA	NA	NA	NA	NA	NA	NA	NA	NA	NA	NA	NA	NA	NA	NA	NA	NA	-0.018635269	NA	NA	NA	NA	NA	NA	NA	NA	NA	NA	NA	NA	NA	NA	NA	NA	NA	NA	NA	NA	NA	NA	NA	NA	NA	NA	NA
0.50_438.7383m/z	NA	0.012320111	NA	NA	NA	NA	0.005908088	NA	NA	NA	NA	NA	NA	NA	NA	NA	NA	NA	0.007697537	NA	0.013421342	NA	NA	NA	NA	NA	NA	NA	NA	NA	NA	NA	NA	NA	NA	NA	NA	0.007799318	NA	NA	NA	NA	0.011774471	NA	NA	NA	NA	NA	NA
0.50_464.7539m/z	NA	NA	NA	NA	NA	NA	NA	NA	NA	NA	NA	NA	NA	NA	-0.017147355	NA	NA	NA	NA	NA	NA	NA	NA	NA	NA	NA	NA	NA	NA	NA	NA	NA	NA	NA	-0.0187708	NA	NA	NA	NA	-0.019415232	NA	NA	NA	NA	NA	NA	NA	NA	NA
0.50_468.8182m/z	NA	NA	NA	NA	NA	NA	NA	NA	NA	NA	NA	NA	NA	NA	NA	NA	NA	NA	NA	NA	NA	NA	NA	NA	NA	NA	NA	NA	NA	NA	NA	NA	NA	NA	NA	NA	NA	NA	NA	NA	NA	NA	NA	NA	NA	NA	NA	NA	NA
0.50_484.7913m/z	NA	NA	NA	NA	NA	NA	NA	NA	NA	NA	NA	NA	NA	NA	NA	NA	NA	NA	NA	NA	NA	NA	NA	-0.011917377	NA	NA	NA	NA	NA	NA	NA	NA	NA	NA	NA	NA	NA	NA	NA	NA	NA	NA	NA	NA	NA	NA	NA	NA	NA
0.50_490.7505m/z	NA	NA	NA	NA	NA	NA	NA	NA	NA	NA	NA	NA	NA	NA	NA	NA	NA	NA	NA	NA	NA	NA	NA	NA	NA	NA	NA	NA	NA	NA	NA	NA	NA	NA	NA	NA	NA	NA	NA	NA	NA	NA	NA	NA	NA	NA	NA	NA	NA
0.50_497.8412n	NA	NA	NA	NA	NA	NA	-0.01663186	NA	NA	NA	NA	NA	NA	NA	NA	NA	NA	NA	NA	-0.037478639	NA	-0.018543945	NA	-0.015979802	NA	NA	NA	NA	NA	NA	NA	NA	NA	NA	NA	NA	-0.018079799	NA	NA	NA	NA	NA	NA	NA	NA	NA	NA	NA	NA
0.50_526.7772m/z	NA	NA	NA	NA	NA	NA	NA	NA	NA	NA	NA	NA	NA	NA	NA	NA	NA	NA	NA	NA	NA	NA	NA	NA	NA	NA	-0.010123939	NA	NA	NA	NA	NA	NA	NA	NA	NA	NA	NA	NA	NA	NA	NA	NA	NA	-0.011532692	NA	NA	NA	NA
0.50_532.7423m/z	NA	NA	NA	NA	NA	NA	NA	NA	NA	NA	NA	NA	NA	NA	NA	NA	NA	NA	NA	NA	NA	NA	NA	NA	NA	NA	NA	NA	NA	NA	NA	NA	NA	NA	NA	NA	NA	NA	NA	NA	NA	NA	NA	NA	NA	NA	NA	NA	NA
0.50_542.7565m/z	NA	0.017676103	NA	NA	NA	NA	0.010766298	NA	NA	NA	NA	0.052119205	NA	0.014077684	0.006613085	NA	NA	NA	0.013545615	NA	NA	NA	NA	0.012708647	NA	NA	0.006574799	NA	NA	NA	0.039569277	NA	NA	NA	0.019131118	NA	NA	NA	NA	NA	NA	NA	NA	NA	NA	NA	NA	NA	NA
0.50_548.7198m/z	NA	-0.014736318	NA	NA	NA	NA	NA	NA	NA	NA	NA	NA	NA	NA	NA	NA	NA	NA	NA	NA	NA	NA	NA	NA	NA	NA	NA	NA	NA	NA	NA	NA	NA	NA	NA	NA	-0.016984236	NA	NA	NA	NA	NA	NA	NA	NA	NA	NA	NA	NA
0.50_550.7450m/z	NA	NA	NA	NA	NA	NA	NA	NA	NA	NA	NA	NA	NA	NA	NA	NA	NA	NA	NA	NA	NA	NA	NA	NA	NA	NA	NA	NA	NA	NA	NA	NA	NA	NA	NA	NA	0.020145745	NA	NA	NA	NA	NA	NA	NA	NA	NA	NA	NA	NA
0.50_558.7342m/z	NA	NA	NA	NA	NA	NA	NA	NA	NA	NA	NA	NA	NA	0.008789642	0.005707771	NA	NA	NA	NA	NA	NA	NA	NA	NA	NA	NA	NA	NA	0.006732182	NA	NA	NA	NA	NA	NA	NA	NA	0.006727414	NA	NA	NA	NA	NA	NA	NA	NA	NA	NA	NA
0.50_626.7255m/z	NA	NA	NA	NA	NA	NA	NA	NA	NA	NA	NA	NA	NA	NA	0.008517582	0.010398291	NA	NA	NA	NA	NA	NA	NA	0.009865649	NA	NA	0.009774451	NA	0.00572029	0.036869312	NA	NA	NA	NA	0.0123067	NA	NA	NA	NA	0.012202505	NA	NA	NA	NA	NA	NA	NA	NA	NA
0.50_668.7052m/z	NA	NA	NA	NA	NA	NA	NA	NA	NA	NA	NA	NA	NA	NA	NA	NA	NA	NA	NA	NA	NA	NA	NA	NA	NA	NA	NA	NA	NA	NA	NA	NA	NA	NA	NA	NA	NA	NA	NA	NA	NA	NA	NA	NA	NA	NA	NA	NA	NA
0.50_684.6983m/z	NA	NA	NA	NA	NA	NA	NA	NA	NA	NA	NA	NA	NA	NA	NA	NA	NA	NA	NA	NA	NA	NA	NA	NA	NA	NA	NA	NA	NA	NA	NA	NA	NA	NA	NA	NA	NA	NA	NA	NA	NA	NA	NA	NA	NA	NA	NA	NA	NA
0.50_700.6788m/z	NA	NA	NA	NA	NA	NA	NA	NA	NA	NA	NA	NA	NA	NA	NA	NA	NA	NA	NA	NA	NA	NA	NA	0.005545775	NA	NA	NA	NA	NA	NA	NA	NA	NA	NA	NA	NA	NA	NA	NA	NA	NA	NA	NA	NA	NA	NA	NA	NA	NA
0.50_710.6852m/z	NA	NA	NA	NA	0.133969931	NA	NA	NA	NA	NA	NA	NA	NA	0.010347305	0.011882093	0.013607861	NA	NA	NA	NA	NA	NA	NA	NA	NA	NA	0.010632039	NA	0.005358178	NA	NA	NA	NA	NA	0.012169397	NA	0.01274413	NA	NA	NA	NA	NA	NA	NA	NA	NA	0.020800745	NA	NA
0.50_716.6464m/z	NA	NA	NA	NA	NA	NA	NA	NA	NA	NA	NA	NA	NA	NA	NA	NA	NA	NA	NA	NA	NA	NA	NA	NA	NA	NA	NA	NA	NA	NA	NA	NA	NA	NA	NA	NA	NA	NA	NA	NA	NA	NA	NA	NA	NA	NA	NA	NA	NA
0.50_726.6650m/z	NA	NA	NA	NA	NA	NA	NA	NA	NA	NA	NA	NA	NA	0.009165265	NA	NA	NA	NA	NA	NA	0.01181407	NA	NA	NA	NA	NA	0.009209697	NA	NA	NA	NA	NA	NA	NA	NA	NA	NA	NA	NA	NA	NA	NA	NA	NA	NA	NA	NA	NA	NA
0.50_746.7177m/z	NA	NA	NA	NA	NA	NA	NA	NA	NA	NA	NA	NA	NA	NA	NA	NA	NA	NA	0.021469409	NA	NA	NA	NA	0.011817	NA	NA	NA	NA	NA	NA	NA	NA	NA	NA	NA	NA	NA	NA	NA	NA	NA	NA	NA	NA	NA	NA	NA	NA	NA
0.50_752.6869m/z	NA	NA	NA	NA	NA	NA	NA	NA	NA	NA	NA	NA	NA	NA	NA	NA	NA	NA	NA	NA	NA	NA	NA	NA	NA	NA	NA	NA	NA	NA	NA	NA	NA	NA	NA	NA	NA	NA	NA	NA	NA	NA	NA	NA	NA	NA	NA	NA	NA
0.50_862.6429m/z	NA	NA	NA	NA	NA	NA	NA	NA	NA	NA	NA	NA	NA	NA	0.008958368	NA	NA	NA	NA	NA	NA	NA	NA	NA	NA	NA	NA	NA	0.022528613	NA	NA	NA	NA	NA	0.020163745	NA	NA	NA	0.090457437	NA	NA	NA	NA	NA	NA	NA	NA	NA	NA
0.51_110.0599m/z	NA	NA	NA	NA	NA	NA	NA	NA	NA	NA	NA	NA	NA	NA	NA	NA	NA	NA	NA	NA	NA	NA	NA	-0.006941865	NA	NA	NA	NA	NA	NA	NA	NA	NA	NA	NA	NA	NA	NA	NA	NA	NA	NA	NA	NA	NA	NA	NA	NA	NA
0.51_126.0540m/z	NA	NA	NA	NA	NA	NA	NA	NA	NA	NA	NA	NA	NA	NA	NA	NA	NA	NA	NA	NA	NA	NA	NA	NA	NA	NA	NA	NA	NA	NA	NA	NA	NA	NA	NA	NA	NA	NA	NA	NA	NA	NA	NA	NA	NA	NA	NA	NA	NA
0.51_140.0692m/z	NA	NA	NA	NA	NA	NA	-0.013141979	NA	NA	NA	NA	NA	NA	NA	NA	NA	NA	NA	NA	NA	NA	NA	NA	NA	NA	NA	NA	NA	NA	NA	NA	NA	NA	NA	NA	NA	NA	NA	NA	NA	NA	NA	NA	NA	NA	NA	NA	NA	NA
0.51_164.9190m/z	NA	NA	NA	NA	NA	NA	-0.019307557	NA	NA	NA	NA	NA	NA	NA	NA	NA	NA	NA	NA	NA	-0.027586133	NA	NA	-0.018233533	NA	NA	NA	NA	NA	NA	NA	NA	NA	NA	-0.023933834	NA	NA	NA	NA	NA	NA	NA	NA	NA	NA	NA	NA	NA	NA
0.51_254.8978m/z	NA	NA	NA	NA	NA	NA	NA	NA	NA	NA	NA	NA	NA	NA	NA	NA	NA	NA	NA	NA	NA	NA	NA	NA	NA	NA	NA	NA	NA	NA	NA	NA	NA	NA	NA	NA	NA	NA	NA	NA	NA	NA	NA	NA	NA	NA	NA	NA	NA
0.51_271.2056m/z	-0.221793438	-0.065592685	-0.118177663	-0.126155449	-0.165848982	-0.193640588	-0.072742462	-0.171212317	-0.164853687	-0.119058997	NA	-0.231806973	-0.158333502	-0.064586388	-0.062347902	-0.065304527	-0.21376374	-0.155113394	-0.058706705	-0.115147908	-0.072860482	-0.058801411	-0.110796707	-0.048590294	-0.164548678	-0.074077516	-0.058575278	-0.147500312	-0.07156382	-0.130929919	-0.107224524	-0.148995863	-0.158762963	-0.236451362	-0.062306492	-0.075861898	-0.0578056	-0.06600559	-0.162977812	-0.076620691	-0.107098745	-0.081096506	-0.096198544	-0.297578769	-0.070550393	-0.068583337	-0.108549424	-0.162184607	-0.139729091
0.51_280.8293m/z	NA	0.014971035	0.111307333	0.064282068	0.014385183	NA	0.020700571	0.036148162	NA	0.051274424	NA	0.084548543	0.058740372	0.019025172	0.015588212	0.024799253	NA	NA	0.016016578	0.030469534	0.019157378	0.02784386	0.019953918	0.018890869	NA	NA	0.015169223	0.099215733	0.022146775	0.010291459	0.026883059	0.335485966	0.148545971	0.092911476	0.018732462	NA	0.02059246	0.024841746	0.011341488	0.017571195	NA	0.037315641	0.056813053	0.235965113	0.017714624	0.160189611	0.037905473	0.037043345	0.029263525
0.51_309.0013m/z	0.325196018	0.040604015	0.151220848	0.1628089	0.104196429	0.339644074	0.036758641	0.119861401	0.197027621	0.119974786	0.331950121	0.167550612	0.159449761	0.04122893	0.029164673	0.041869322	0.266525909	0.396125891	0.041663717	0.130088111	0.041127632	0.034624517	0.104451008	0.030050903	0.535713575	0.25643474	0.033075435	0.306308239	0.046605654	0.092521289	0.142886135	0.127711836	0.275846101	0.255731182	0.035384097	0.190174108	0.036082046	0.038919371	0.156836801	0.036468798	0.365137444	0.178399857	0.133689783	0.500712541	0.039053493	0.348930595	0.090924302	0.145706138	0.307309939
0.51_332.2411m/z	NA	NA	NA	NA	NA	NA	NA	NA	NA	NA	NA	NA	NA	NA	NA	NA	NA	NA	NA	NA	NA	NA	NA	NA	NA	NA	NA	NA	NA	NA	NA	NA	NA	NA	NA	NA	NA	NA	NA	NA	NA	NA	NA	NA	NA	NA	NA	NA	NA
0.51_341.8023n	NA	NA	NA	NA	NA	NA	NA	NA	NA	NA	NA	NA	NA	NA	0.005958468	NA	NA	NA	NA	NA	NA	NA	NA	0.010076278	NA	NA	NA	NA	NA	NA	NA	NA	NA	NA	NA	NA	NA	0.018722466	NA	NA	NA	NA	NA	NA	NA	NA	NA	NA	NA
0.51_349.1850m/z	NA	NA	NA	NA	NA	NA	NA	NA	NA	NA	NA	NA	NA	NA	0.001916816	NA	NA	NA	NA	NA	NA	NA	NA	NA	NA	NA	NA	NA	NA	NA	NA	NA	NA	NA	NA	NA	NA	NA	NA	NA	NA	NA	NA	NA	NA	NA	NA	NA	NA
0.51_416.3448m/z	NA	0.031983814	0.090598578	0.079083747	0.110530216	NA	0.011269395	0.067977386	0.010110353	NA	NA	0.138959067	NA	0.025291366	0.012355611	0.022645939	0.108194656	0.012639094	0.010932004	0.067667671	0.023313502	0.014367275	0.008299376	0.022077772	NA	0.133676485	0.009965118	NA	0.024352075	0.041285688	NA	NA	0.060992334	NA	0.016650086	0.167324373	0.015781889	NA	0.044105683	0.019099661	NA	0.114536484	0.054134361	NA	0.01583006	0.059232022	0.008136552	NA	NA
0.51_432.2028m/z	NA	NA	NA	NA	NA	NA	NA	NA	NA	NA	NA	NA	NA	NA	NA	NA	NA	NA	NA	NA	NA	NA	NA	NA	NA	NA	NA	NA	NA	NA	NA	NA	NA	NA	NA	NA	NA	NA	NA	NA	NA	NA	NA	NA	NA	NA	NA	NA	NA
0.51_432.2093m/z	NA	NA	NA	NA	NA	NA	NA	NA	NA	NA	NA	NA	NA	NA	NA	NA	NA	NA	NA	NA	NA	NA	NA	NA	NA	NA	NA	NA	NA	NA	NA	NA	NA	NA	NA	NA	NA	NA	NA	NA	NA	NA	NA	NA	NA	NA	NA	NA	NA
0.51_442.8091m/z	NA	NA	NA	NA	NA	NA	NA	NA	NA	NA	NA	NA	NA	-0.009945584	NA	NA	NA	NA	NA	NA	NA	NA	NA	NA	NA	NA	NA	NA	NA	NA	NA	NA	NA	NA	NA	NA	NA	NA	NA	NA	NA	NA	NA	NA	NA	NA	NA	NA	NA
0.51_458.8097m/z	NA	NA	NA	NA	NA	NA	NA	NA	NA	NA	NA	NA	NA	NA	NA	NA	NA	NA	NA	NA	-0.013863506	NA	NA	-0.007985327	NA	NA	-0.009546243	-0.163724814	NA	NA	NA	NA	NA	NA	NA	NA	NA	NA	NA	NA	NA	NA	NA	NA	NA	NA	NA	NA	NA
0.51_483.7342n	NA	NA	NA	NA	NA	NA	NA	NA	NA	NA	0.06766788	NA	NA	NA	0.007288335	NA	NA	NA	0.013419266	NA	0.01872337	NA	NA	0.011582809	0.124381998	0.08523047	NA	NA	NA	0.038113675	NA	NA	0.126579468	NA	NA	NA	NA	0.015486075	0.003263331	NA	NA	NA	NA	NA	NA	NA	0.0114387	NA	NA
0.51_498.1150m/z	NA	-0.059832411	NA	NA	-0.049911172	NA	-0.061339584	-0.091078696	NA	NA	NA	NA	NA	-0.057065928	-0.057104298	-0.062044916	NA	NA	-0.055516201	-0.083157339	NA	-0.047520468	-0.102096131	-0.033451235	NA	NA	-0.047441175	NA	-0.06675454	-0.082654569	-0.031042955	NA	NA	NA	-0.056987151	NA	-0.047256916	-0.047868731	NA	-0.058548571	NA	-0.051232763	-0.055363658	NA	-0.066119768	NA	-0.02984657	NA	NA
0.51_506.7606m/z	NA	0.016778435	NA	NA	NA	NA	NA	NA	NA	NA	NA	NA	NA	NA	0.010476453	NA	NA	NA	NA	NA	NA	0.023116106	0.00930523	0.010024248	NA	NA	NA	NA	NA	NA	NA	NA	NA	NA	0.012238211	NA	0.013335366	NA	NA	NA	NA	NA	NA	NA	0.01652951	NA	NA	NA	NA
0.51_526.7679m/z	NA	NA	NA	NA	NA	NA	NA	NA	NA	NA	NA	NA	NA	NA	NA	NA	NA	NA	NA	NA	NA	NA	NA	NA	NA	NA	NA	NA	NA	NA	NA	NA	NA	NA	0.023569976	NA	NA	NA	NA	NA	NA	NA	NA	NA	NA	NA	NA	NA	NA
0.51_648.6888m/z	NA	0.027208351	NA	NA	0.074819	NA	0.014682452	NA	0.048751051	0.068894022	NA	0.040625324	-0.01468142	0.017632638	0.009294389	0.022939737	NA	NA	0.022849152	NA	0.029954057	0.023861351	0.02067781	0.016512111	0.117210551	0.107055998	0.008488776	NA	0.027057696	NA	0.055846974	NA	NA	0.122541983	0.018098888	NA	0.021174395	0.015231139	NA	0.016535281	NA	0.102312846	NA	NA	NA	NA	0.033680025	NA	NA
0.51_693.6953n	NA	0.024617335	NA	NA	NA	NA	NA	NA	NA	NA	NA	NA	NA	NA	0.0124027	NA	NA	NA	0.022179259	NA	NA	0.02723752	NA	0.019141261	NA	NA	NA	NA	NA	NA	NA	NA	NA	NA	0.02087171	NA	0.020622284	NA	NA	NA	NA	NA	NA	NA	NA	NA	NA	NA	NA
0.51_794.6475m/z	NA	NA	NA	NA	NA	NA	NA	NA	NA	NA	NA	NA	NA	NA	0.00672035	NA	NA	NA	NA	NA	NA	NA	NA	NA	NA	NA	NA	NA	NA	NA	NA	NA	NA	NA	NA	NA	NA	NA	NA	NA	NA	NA	NA	NA	NA	NA	NA	NA	NA
0.51_93.0431m/z	-0.179241444	-0.0564572	-0.177278848	-0.118397473	-0.151251538	-0.059729851	-0.035508149	-0.192255834	-0.133027434	-0.175735216	-0.168539753	-0.179681932	-0.225437539	-0.040475303	-0.040316156	-0.04058985	-0.092521231	-0.244189459	-0.048005412	-0.085831463	-0.059826748	-0.049397899	-0.065488831	-0.035973132	-0.197186754	-0.154479278	-0.046439364	-0.221486582	-0.057417517	-0.04747825	-0.07008083	-0.305630709	-0.136662841	-0.147633612	-0.038313363	-0.125596928	-0.047507714	-0.046323737	-0.151591662	-0.053154039	-0.148244953	-0.084230234	-0.097357751	-0.082103051	-0.056624074	-0.142185804	-0.07696756	-0.133188356	-0.125833288
0.52_152.0658m/z	NA	NA	NA	NA	NA	NA	NA	NA	NA	NA	NA	NA	NA	NA	0.010969626	NA	NA	NA	NA	NA	NA	NA	NA	NA	NA	NA	NA	NA	NA	NA	NA	NA	NA	NA	NA	NA	NA	NA	NA	NA	NA	NA	NA	NA	NA	NA	NA	NA	NA
0.52_168.0616m/z	NA	NA	NA	NA	NA	NA	NA	NA	NA	NA	NA	NA	NA	NA	0.009313849	NA	NA	NA	NA	NA	NA	NA	NA	NA	NA	NA	NA	NA	NA	NA	NA	NA	NA	NA	0.015109989	NA	NA	NA	NA	NA	NA	NA	NA	NA	NA	NA	NA	NA	NA
0.52_181.0826m/z	NA	0.034776018	NA	NA	NA	NA	0.031069836	NA	NA	NA	NA	NA	NA	0.032262552	0.019132098	NA	NA	NA	NA	NA	0.038570014	NA	NA	0.021707186	NA	NA	0.021140339	NA	NA	NA	NA	NA	NA	NA	NA	NA	NA	0.035469136	NA	NA	NA	NA	NA	NA	NA	NA	NA	NA	NA
0.52_188.1504n	NA	NA	NA	NA	NA	NA	NA	NA	NA	NA	NA	NA	NA	NA	0.009421897	NA	NA	NA	NA	NA	NA	NA	NA	NA	NA	NA	NA	NA	NA	NA	NA	NA	NA	NA	NA	NA	NA	NA	NA	NA	NA	NA	NA	NA	NA	NA	NA	NA	NA
0.52_200.0390m/z	NA	NA	NA	NA	NA	NA	-0.015561663	NA	NA	NA	NA	NA	NA	NA	-0.012888162	-0.02634974	NA	NA	NA	NA	NA	-0.019344727	NA	-0.019244722	NA	NA	-0.013812498	NA	-0.027275699	NA	NA	NA	NA	NA	NA	NA	NA	NA	NA	NA	NA	-0.092536853	NA	NA	NA	NA	NA	NA	NA
0.52_243.1079m/z	NA	0.048922615	0.023748545	0.060281181	0.007355268	0.050085602	0.03616385	0.038436471	0.034640608	NA	0.037175174	0.057417732	0.039541834	0.04509468	0.032800581	0.037637003	0.053393425	0.041596887	0.037227445	0.028122404	0.039568466	0.042855845	0.022950219	0.029056813	0.009980165	0.090944448	0.033634051	0.110633856	0.048130716	0.111700984	0.061549717	NA	0.099704582	0.07212124	0.04826126	0.089404506	0.032068477	0.052461606	0.011512228	0.048128606	NA	0.087185034	0.089767861	0.032655361	0.045194877	0.100994269	0.058770263	0.082695352	NA
0.52_281.0344n	NA	0.038314477	NA	NA	0.081305018	0.182225198	0.030004721	0.098779331	0.030121232	NA	0.153209847	0.084807426	NA	0.023161601	0.026525219	0.033788341	NA	0.123617547	0.040608146	0.071435207	0.030868662	0.034642477	0.067563823	0.028392231	NA	0.11668393	0.022365368	0.194480354	0.026251733	0.080774102	0.055120402	NA	NA	NA	0.0327201	NA	0.023615067	0.02620465	NA	0.03040426	NA	0.037680132	NA	NA	0.027616246	0.217448273	0.051036454	0.080102873	NA
0.52_338.2302m/z	NA	NA	NA	NA	NA	NA	NA	NA	NA	NA	NA	NA	NA	NA	NA	NA	NA	NA	NA	NA	NA	NA	NA	NA	NA	NA	NA	NA	NA	NA	NA	NA	NA	NA	NA	NA	NA	NA	NA	NA	NA	NA	NA	NA	NA	NA	NA	NA	NA
0.52_348.9953m/z	NA	0.018670446	NA	NA	NA	NA	NA	NA	NA	NA	NA	NA	NA	NA	0.009394587	NA	NA	NA	NA	NA	NA	NA	NA	0.007290352	NA	NA	NA	NA	NA	NA	NA	NA	NA	NA	NA	NA	NA	NA	NA	NA	NA	NA	NA	NA	NA	NA	NA	NA	NA
0.52_356.2396m/z	NA	NA	NA	NA	NA	NA	NA	NA	NA	NA	NA	NA	NA	NA	NA	NA	NA	NA	NA	NA	NA	NA	NA	NA	NA	NA	NA	NA	NA	NA	NA	NA	NA	NA	NA	NA	NA	NA	NA	NA	NA	NA	NA	NA	NA	NA	NA	NA	NA
0.52_365.1723m/z	NA	NA	NA	NA	NA	NA	NA	NA	NA	NA	NA	NA	NA	NA	0.019784282	NA	NA	NA	NA	NA	NA	0.019977206	0.022036444	NA	NA	NA	NA	NA	NA	NA	NA	NA	NA	NA	NA	NA	NA	NA	NA	0.023742779	NA	NA	NA	NA	NA	NA	NA	NA	NA
0.52_367.1617m/z	NA	-0.050634971	NA	NA	-0.090453223	NA	-0.045857773	NA	-0.110627322	NA	NA	-0.104337521	NA	-0.037924272	-0.037036498	-0.045712991	NA	NA	-0.043777417	NA	-0.049810712	-0.043027595	-0.06951064	-0.03666424	NA	NA	-0.036652465	NA	-0.05090535	-0.091502138	-0.066355809	NA	-0.239785046	NA	-0.040192145	NA	-0.045224189	-0.045442573	NA	-0.057793725	NA	NA	-0.0893964	NA	-0.052223422	NA	-0.039065028	NA	NA
0.52_379.2175n	NA	0.025778441	NA	NA	NA	NA	0.02676859	NA	NA	NA	NA	0.125563989	NA	0.033287448	0.022405869	0.023807409	0.108002303	NA	0.024702934	NA	0.017587631	0.028050874	NA	0.020697968	NA	NA	0.015755631	NA	0.019626715	0.078939031	NA	NA	NA	NA	0.028438428	NA	0.021576935	0.036757519	NA	0.016526448	NA	NA	NA	NA	NA	NA	0.039306792	0.094033341	NA
0.52_406.1873m/z	NA	NA	NA	NA	NA	NA	NA	NA	NA	NA	NA	NA	NA	NA	NA	NA	NA	NA	NA	NA	NA	NA	NA	NA	NA	NA	NA	NA	NA	NA	NA	NA	NA	NA	NA	NA	NA	NA	NA	NA	NA	NA	NA	NA	NA	NA	NA	NA	NA
0.52_415.1533m/z	NA	-0.039231813	NA	NA	NA	NA	-0.04423093	NA	-0.055722271	NA	NA	NA	NA	-0.039715489	-0.037831057	-0.044754994	NA	NA	-0.043189752	NA	-0.050224771	-0.036266038	-0.042832276	-0.030660542	NA	NA	-0.033033575	NA	-0.054085464	NA	-0.033368648	NA	NA	NA	-0.044663326	NA	-0.038026057	-0.043703564	NA	-0.051677613	NA	NA	-0.087263584	NA	-0.049802399	NA	-0.060912375	NA	NA
0.52_416.1699m/z	NA	-0.033026119	NA	NA	NA	NA	-0.033997055	NA	NA	NA	NA	NA	NA	-0.030461549	-0.02876303	NA	NA	NA	-0.03266981	NA	-0.041320699	-0.033342923	-0.013835775	-0.025757206	NA	NA	-0.027308778	NA	-0.050136568	NA	NA	NA	NA	NA	-0.039362293	NA	-0.031845998	-0.032212474	NA	NA	NA	NA	NA	NA	-0.03878791	NA	-0.017576072	NA	NA
0.52_456.1807m/z	NA	-0.047950469	-0.250944036	-0.133853789	-0.025349971	-0.15415309	-0.049010958	-0.042131871	-0.028806872	-0.28455028	-0.090936449	NA	-0.172901625	-0.040918466	-0.04581213	-0.050235616	-0.070080536	-0.15823125	-0.049595102	-0.094495441	-0.053869746	-0.043347402	-0.085505516	-0.036390602	-0.094217829	-0.093457727	-0.045330212	-0.143872002	-0.063578365	-0.116246957	-0.079117601	-0.098913226	-0.177815888	-0.176600567	-0.04458033	-0.165939372	-0.042821638	-0.046560956	-0.091590742	-0.054104749	-0.176640316	-0.037126929	-0.076935004	-0.249490576	-0.055999221	-0.13777912	-0.076738486	-0.213916943	-0.184466872
0.52_500.1299m/z	NA	-0.038820009	NA	NA	NA	NA	-0.045834544	NA	NA	NA	NA	NA	NA	NA	-0.032810668	-0.036493838	NA	NA	-0.03290828	-0.065914898	NA	-0.028461952	-0.01282709	NA	NA	NA	-0.036027951	NA	-0.053527482	NA	-0.0502431	NA	NA	NA	-0.03097293	NA	NA	-0.030115817	NA	-0.041872104	NA	NA	-0.039056851	NA	-0.052063955	NA	NA	NA	NA
0.53_100.0723m/z	NA	NA	NA	NA	NA	NA	NA	NA	NA	NA	NA	NA	NA	NA	NA	NA	NA	NA	NA	NA	NA	NA	NA	NA	NA	NA	NA	NA	NA	NA	NA	NA	NA	NA	NA	NA	NA	NA	NA	NA	NA	NA	NA	NA	NA	NA	NA	NA	NA
0.53_102.0782n	NA	NA	NA	NA	NA	NA	NA	NA	NA	NA	NA	NA	NA	NA	-0.011626832	NA	NA	NA	NA	NA	NA	NA	NA	NA	NA	NA	NA	NA	NA	NA	NA	NA	NA	NA	NA	NA	NA	NA	NA	NA	NA	NA	NA	NA	NA	NA	NA	NA	NA
0.53_102.0886m/z	NA	NA	NA	NA	NA	NA	NA	NA	NA	NA	NA	NA	NA	NA	NA	NA	NA	NA	NA	NA	NA	NA	NA	NA	NA	NA	NA	NA	NA	NA	NA	NA	NA	NA	NA	NA	NA	NA	NA	NA	NA	NA	NA	NA	NA	NA	NA	NA	NA
0.53_104.0776m/z	NA	0.014918756	NA	NA	NA	NA	NA	NA	NA	NA	NA	NA	NA	NA	NA	NA	NA	NA	0.010288656	NA	NA	NA	NA	NA	NA	NA	NA	NA	NA	NA	NA	NA	NA	NA	NA	NA	NA	NA	NA	NA	NA	NA	NA	NA	NA	NA	NA	NA	NA
0.53_110.0667m/z	NA	NA	NA	NA	NA	NA	NA	NA	NA	NA	NA	NA	NA	NA	NA	NA	NA	NA	NA	NA	NA	NA	NA	NA	NA	NA	NA	NA	NA	NA	NA	NA	NA	NA	NA	NA	NA	NA	NA	NA	NA	NA	NA	NA	NA	NA	NA	NA	NA
0.53_110.0694m/z	NA	NA	NA	NA	NA	NA	NA	NA	NA	NA	NA	NA	NA	NA	NA	NA	NA	NA	-0.019382242	NA	NA	NA	NA	-0.014238179	NA	NA	NA	NA	NA	NA	NA	NA	NA	NA	NA	NA	NA	NA	NA	NA	NA	NA	NA	NA	NA	NA	NA	NA	NA
0.53_111.0762m/z	NA	NA	NA	NA	NA	NA	NA	NA	NA	NA	NA	NA	NA	NA	NA	NA	NA	NA	-0.016112706	NA	NA	NA	NA	NA	NA	NA	NA	NA	NA	NA	NA	NA	NA	NA	NA	NA	NA	NA	NA	NA	NA	NA	NA	NA	NA	NA	NA	NA	NA
0.53_123.0674n	NA	NA	NA	NA	NA	NA	NA	NA	NA	NA	NA	NA	NA	NA	NA	NA	NA	NA	NA	NA	NA	NA	NA	NA	NA	NA	NA	NA	NA	NA	NA	NA	NA	NA	NA	NA	NA	NA	NA	NA	NA	NA	NA	NA	NA	NA	NA	NA	NA
0.53_126.0993m/z	NA	NA	NA	NA	NA	NA	NA	NA	NA	NA	NA	NA	NA	NA	NA	NA	NA	NA	NA	NA	NA	NA	NA	NA	NA	NA	NA	NA	NA	NA	NA	NA	NA	NA	NA	NA	NA	NA	NA	NA	NA	NA	NA	NA	NA	NA	NA	NA	NA
0.53_126.1010m/z	NA	NA	NA	NA	NA	NA	NA	NA	NA	NA	NA	NA	NA	NA	NA	NA	NA	NA	NA	NA	NA	NA	NA	NA	NA	NA	NA	NA	NA	NA	NA	NA	NA	NA	NA	NA	NA	NA	NA	NA	NA	NA	NA	NA	NA	NA	NA	NA	NA
0.53_130.0830m/z	NA	NA	NA	NA	NA	NA	NA	NA	NA	NA	NA	NA	NA	NA	-0.016142889	NA	NA	NA	NA	NA	NA	NA	NA	-0.017092491	NA	NA	-0.016908195	NA	NA	NA	NA	NA	NA	NA	NA	NA	NA	-0.023180527	NA	NA	NA	NA	NA	NA	NA	NA	NA	NA	NA
0.53_130.0883m/z	NA	NA	NA	NA	NA	NA	NA	NA	NA	NA	NA	NA	NA	-0.016027423	NA	NA	NA	NA	-0.019236943	NA	NA	NA	NA	NA	NA	NA	NA	NA	NA	NA	NA	NA	NA	NA	NA	NA	NA	NA	NA	NA	NA	NA	NA	NA	NA	NA	NA	NA	NA
0.53_144.1348m/z	NA	NA	NA	NA	NA	NA	NA	NA	NA	NA	NA	NA	NA	NA	NA	NA	NA	NA	NA	NA	NA	NA	NA	NA	NA	NA	NA	NA	NA	NA	NA	NA	NA	NA	NA	NA	NA	NA	NA	NA	NA	NA	NA	NA	NA	NA	NA	NA	NA
0.53_144.1384m/z	NA	-0.018117366	NA	NA	NA	NA	-0.025641727	NA	NA	NA	NA	NA	NA	-0.01753382	-0.017144607	NA	NA	NA	NA	NA	-0.019756281	NA	NA	-0.016173795	NA	NA	-0.016926725	NA	NA	NA	NA	NA	NA	NA	-0.020157573	NA	-0.016221414	-0.020395563	NA	NA	NA	NA	NA	NA	NA	NA	-0.019618678	NA	NA
0.53_169.0519m/z	NA	0.00691129	NA	NA	NA	NA	NA	NA	NA	NA	NA	NA	NA	0.010563446	0.003786047	NA	NA	NA	NA	NA	NA	NA	NA	NA	NA	NA	NA	NA	NA	NA	NA	NA	NA	NA	0.008801788	NA	0.004562038	NA	NA	NA	NA	NA	NA	NA	NA	NA	NA	NA	NA
0.53_171.1465m/z	-0.206689837	-0.015496166	NA	NA	-0.075713778	NA	NA	NA	NA	NA	NA	-0.081695781	NA	NA	-0.012639298	-0.020094581	NA	NA	NA	NA	-0.016322495	-0.017058437	-0.028011291	-0.014230798	NA	-0.092766432	-0.015414521	NA	-0.014567313	NA	-0.018113128	NA	NA	NA	-0.01373465	NA	NA	-0.015046701	NA	-0.01643332	NA	-0.131954235	NA	NA	-0.014713693	NA	NA	NA	NA
0.53_171.1487m/z	NA	-0.013458973	NA	NA	-0.104937522	-0.126759664	-0.016600318	NA	-0.022699808	NA	-0.141684833	NA	-0.114378722	-0.013957984	-0.010866271	-0.023208011	-0.115131252	-0.199622153	-0.020196375	NA	-0.022146259	NA	-0.019787833	-0.007561029	NA	-0.116709291	-0.008663743	NA	NA	NA	-0.00755663	-0.122268836	-0.190264013	NA	-0.0206745	NA	NA	-0.016225664	NA	NA	NA	NA	-0.035450426	NA	NA	NA	-0.039290553	NA	NA
0.53_178.0572m/z	NA	NA	NA	NA	NA	NA	-0.021212239	NA	NA	NA	NA	NA	NA	NA	-0.015863421	-0.03078304	NA	NA	-0.019736374	NA	NA	-0.025606379	-0.054190193	-0.024217343	NA	NA	-0.019267935	NA	-0.026038405	NA	NA	NA	NA	NA	NA	NA	NA	NA	NA	NA	NA	NA	NA	NA	-0.020778844	NA	NA	NA	NA
0.53_184.0242n	NA	NA	NA	NA	NA	NA	NA	NA	NA	NA	NA	NA	NA	NA	0.009481061	NA	NA	NA	NA	NA	NA	NA	NA	0.010023085	NA	NA	NA	NA	NA	NA	NA	NA	NA	NA	NA	NA	NA	NA	NA	NA	NA	NA	NA	NA	NA	NA	NA	NA	NA
0.53_184.1058m/z	NA	NA	NA	NA	-0.057861061	NA	-0.018076249	-0.134506192	NA	-0.104567774	NA	-0.050093749	NA	NA	-0.013927326	-0.016753036	NA	NA	-0.015031054	NA	-0.015805374	-0.016334399	NA	-0.009438074	NA	NA	-0.015502337	NA	-0.011069343	NA	NA	-0.122953393	NA	NA	NA	NA	-0.010859936	-0.01222246	NA	-0.019600312	NA	-0.038181468	NA	NA	-0.016230294	NA	NA	NA	NA
0.53_185.0357m/z	NA	NA	NA	NA	NA	NA	NA	NA	NA	NA	NA	NA	NA	NA	0.010178816	NA	NA	NA	NA	NA	NA	NA	NA	NA	NA	NA	NA	NA	NA	NA	NA	NA	NA	NA	NA	NA	NA	NA	NA	NA	NA	NA	NA	NA	NA	NA	NA	NA	NA
0.53_185.9564m/z	NA	NA	NA	NA	NA	NA	NA	NA	NA	NA	NA	NA	NA	NA	0.015558818	NA	NA	NA	NA	NA	NA	NA	NA	NA	NA	NA	NA	NA	NA	NA	NA	NA	NA	NA	NA	NA	NA	NA	NA	NA	NA	NA	NA	NA	NA	NA	NA	NA	NA
0.53_188.2140m/z	NA	NA	NA	NA	NA	NA	NA	NA	NA	NA	NA	NA	NA	NA	NA	NA	NA	NA	NA	NA	NA	NA	NA	NA	NA	NA	NA	NA	NA	NA	NA	NA	NA	NA	NA	NA	NA	-0.008602118	NA	NA	NA	NA	NA	NA	NA	NA	NA	NA	NA
0.53_189.1586m/z	NA	-0.020543888	NA	NA	NA	NA	-0.028284716	NA	NA	NA	NA	NA	NA	-0.02581599	-0.0220156	NA	NA	NA	-0.024999972	NA	-0.025541915	-0.024091248	-0.023726643	-0.020277076	NA	-0.134868022	-0.02170157	NA	-0.022487616	NA	NA	NA	NA	NA	-0.028315495	NA	-0.020675516	-0.027031418	NA	NA	NA	NA	-0.043081184	NA	NA	NA	-0.016887147	NA	NA
0.53_189.2091m/z	NA	NA	NA	NA	NA	NA	NA	NA	NA	NA	NA	NA	NA	NA	NA	NA	NA	NA	NA	NA	NA	NA	NA	NA	NA	NA	NA	NA	NA	NA	NA	NA	NA	NA	NA	NA	NA	NA	NA	NA	NA	NA	NA	NA	NA	NA	NA	NA	NA
0.53_194.0308m/z	NA	NA	NA	NA	NA	NA	NA	NA	NA	NA	NA	NA	NA	NA	NA	NA	NA	NA	NA	NA	NA	NA	NA	NA	NA	NA	NA	NA	NA	NA	NA	NA	NA	NA	NA	NA	NA	NA	NA	NA	NA	NA	NA	NA	NA	NA	NA	NA	NA
0.53_203.1372m/z	NA	NA	NA	NA	NA	NA	NA	NA	NA	NA	NA	NA	NA	NA	NA	NA	NA	NA	NA	NA	NA	NA	NA	NA	NA	NA	NA	NA	NA	NA	NA	NA	NA	NA	NA	NA	NA	NA	NA	NA	NA	NA	NA	NA	NA	NA	NA	NA	NA
0.53_245.9808n	NA	NA	NA	NA	NA	NA	NA	NA	NA	NA	NA	NA	NA	NA	NA	NA	NA	NA	NA	NA	NA	NA	NA	NA	NA	NA	NA	NA	NA	NA	NA	NA	NA	NA	NA	NA	NA	NA	NA	NA	NA	NA	NA	NA	NA	NA	NA	NA	NA
0.53_246.1752m/z	NA	-0.013757043	NA	-0.167262055	NA	-0.253666717	-0.018123138	NA	-0.100420878	NA	NA	-0.110358211	NA	-0.02407968	-0.012505405	NA	NA	NA	-0.026628792	NA	-0.020884629	NA	-0.02505297	-0.013318436	NA	-0.11814722	-0.012444077	NA	-0.014228551	NA	NA	NA	NA	NA	-0.027832118	NA	-0.023391858	-0.019710037	-0.127714033	NA	NA	NA	-0.051428798	NA	-0.017325559	NA	-0.012824756	-0.100302149	NA
0.53_252.0284m/z	NA	NA	NA	NA	NA	NA	NA	NA	NA	NA	NA	NA	NA	NA	0.011938613	NA	NA	NA	NA	NA	NA	0.008554397	NA	NA	NA	NA	0.010869158	NA	NA	NA	NA	NA	NA	NA	0.014759154	NA	NA	NA	NA	NA	NA	NA	NA	NA	NA	NA	NA	NA	NA
0.53_260.0585m/z	NA	0.032398424	NA	NA	NA	NA	0.022357674	NA	NA	NA	NA	NA	NA	0.027169512	0.025644649	0.027438656	NA	NA	0.030037817	NA	0.029009181	0.026954123	NA	0.018794929	NA	NA	0.02240108	NA	NA	0.024566609	NA	NA	NA	NA	0.027995295	NA	NA	NA	NA	0.025940275	NA	NA	NA	NA	0.025381199	NA	0.017168675	NA	NA
0.53_261.0637m/z	NA	0.039560004	NA	NA	NA	NA	0.02911706	NA	0.091608677	NA	NA	NA	NA	0.032800127	0.030185427	0.030603209	NA	NA	0.035045658	NA	0.037029461	0.031403812	NA	0.026603614	NA	NA	0.028835114	NA	0.026958528	0.048428081	NA	NA	NA	NA	0.033782571	NA	0.023424192	0.024105547	NA	0.030716294	NA	0.106757778	NA	NA	0.029918032	NA	0.060378727	NA	NA
0.53_263.0933m/z	NA	0.035985073	NA	NA	NA	NA	0.028746666	NA	NA	NA	NA	0.058488019	NA	0.029803501	0.016487893	0.035542454	NA	NA	0.030369618	0.095944453	0.031215774	0.035042064	NA	0.019292743	NA	NA	0.014410109	NA	0.027652032	NA	0.034937129	NA	NA	NA	0.026960937	0.100749628	0.04242977	0.029138385	0.063701956	0.03256139	NA	NA	0.035635993	NA	0.028562895	NA	NA	0.085496597	NA
0.53_265.1382m/z	NA	NA	NA	NA	NA	NA	NA	NA	NA	NA	NA	NA	NA	NA	NA	NA	NA	NA	NA	NA	NA	NA	NA	0.016811817	NA	NA	NA	NA	NA	NA	NA	NA	NA	NA	NA	NA	NA	NA	NA	NA	NA	NA	NA	NA	NA	NA	NA	NA	NA
0.53_309.1642m/z	NA	NA	NA	NA	NA	NA	NA	NA	NA	NA	NA	NA	NA	NA	NA	NA	NA	NA	NA	NA	NA	NA	NA	NA	NA	NA	NA	NA	NA	NA	NA	NA	NA	NA	NA	NA	NA	NA	NA	NA	NA	NA	NA	NA	NA	NA	NA	NA	NA
0.53_327.2138n	NA	NA	NA	NA	NA	NA	NA	NA	NA	NA	NA	NA	NA	NA	NA	NA	NA	NA	NA	NA	NA	0.018644585	0.00506817	NA	NA	NA	NA	NA	NA	NA	NA	NA	NA	NA	NA	NA	NA	0.01986213	NA	NA	NA	NA	NA	NA	NA	NA	NA	NA	NA
0.53_355.1520m/z	NA	NA	NA	NA	NA	NA	NA	NA	NA	NA	NA	NA	-0.147492337	-0.016199027	NA	NA	NA	NA	-0.014058888	NA	NA	NA	NA	NA	NA	NA	-0.004961781	NA	NA	NA	NA	NA	NA	NA	NA	NA	NA	NA	NA	-0.020577083	NA	NA	NA	NA	NA	NA	NA	NA	NA
0.53_370.0839m/z	0.018258466	0.037604775	0.087881995	0.091984152	0.092735624	0.045841385	0.011581186	0.100041395	0.13603916	0.072856985	0.140223685	0.163907802	0.023514721	0.025612226	0.037901445	0.033532757	NA	0.131718253	0.03590428	0.051961717	0.040830998	0.020837444	0.074037627	0.031521564	0.190746165	0.090008877	0.021691546	0.086073253	0.029526003	0.073474088	0.091653625	0.062700093	0.108470531	0.137074709	0.023130483	0.137052972	0.035283142	0.021827267	0.049687006	0.032185183	0.108063488	0.085259141	0.038616332	0.108180427	0.021751735	0.094646203	0.068307656	0.10920444	0.149710108
0.53_429.1309m/z	-0.250821755	-0.080906837	-0.268517308	-0.176955764	-0.237041793	-0.252853811	-0.075785545	-0.203500269	-0.148402678	-0.246194831	-0.208545877	-0.121551553	-0.357373492	-0.074674593	-0.068167301	-0.079623857	-0.226025187	-0.09217409	-0.076399015	-0.184506812	-0.085519519	-0.077718026	-0.146291969	-0.063946483	-0.161007287	-0.186261445	-0.069499786	-0.31673412	-0.09123397	-0.140979794	-0.154958744	-0.179953266	-0.251767435	NA	-0.07330167	-0.183266263	-0.073340214	-0.075013469	-0.211925225	-0.081650929	-0.309299572	-0.200335131	-0.153894637	-0.255573999	-0.087083699	-0.172772667	-0.142448749	-0.20936986	-0.173941548
0.53_430.1395m/z	-0.226583307	-0.070781864	NA	-0.133262278	-0.123635097	-0.129437238	-0.064227961	-0.052182486	-0.146285945	-0.129783844	-0.178755361	-0.10881466	-0.190930945	-0.059270556	-0.062715621	-0.071697597	-0.225109131	-0.196526355	-0.060125196	-0.152246579	-0.077374611	-0.067941703	-0.085233925	-0.060950795	-0.195606552	-0.152885847	-0.061705285	-0.13843519	-0.083033287	-0.145152546	-0.121594703	-0.250446977	NA	-0.145101181	-0.068517035	-0.160381895	-0.061957551	-0.066366982	-0.194000094	-0.065411887	NA	-0.183256497	-0.076585908	NA	-0.076408639	-0.214177454	-0.121219651	-0.191907717	-0.149290624
0.53_438.9258m/z	NA	0.016943246	NA	NA	NA	NA	NA	NA	NA	NA	NA	NA	NA	NA	NA	NA	NA	NA	NA	NA	NA	NA	NA	0.014951789	NA	NA	NA	NA	NA	NA	NA	NA	NA	NA	0.021146776	NA	NA	NA	NA	NA	NA	NA	NA	NA	NA	NA	NA	NA	NA
0.53_502.2949m/z	NA	NA	NA	NA	NA	NA	NA	NA	NA	NA	NA	NA	NA	NA	NA	NA	NA	NA	NA	NA	NA	NA	NA	-0.00314633	NA	NA	NA	NA	NA	NA	NA	NA	NA	NA	NA	NA	NA	NA	NA	NA	NA	NA	NA	NA	NA	NA	NA	NA	NA
0.53_581.2212n	NA	NA	NA	NA	NA	NA	NA	NA	NA	NA	NA	NA	NA	NA	NA	NA	NA	NA	NA	NA	NA	NA	NA	NA	NA	NA	NA	NA	NA	NA	NA	NA	NA	NA	NA	NA	NA	NA	NA	NA	NA	NA	NA	NA	NA	NA	NA	NA	NA
0.53_61.0899n	NA	-0.020870753	NA	NA	NA	NA	NA	NA	NA	NA	NA	NA	NA	NA	-0.01378486	NA	NA	NA	NA	NA	NA	NA	-0.035626178	-0.009816135	NA	NA	-0.01579758	NA	NA	NA	NA	NA	NA	NA	NA	NA	NA	NA	NA	NA	NA	NA	NA	NA	NA	NA	NA	NA	NA
0.53_643.1671m/z	NA	0.018333484	NA	NA	NA	NA	0.017024924	NA	NA	NA	NA	NA	NA	NA	NA	0.020212906	NA	NA	0.018509442	NA	0.015696331	0.014421265	NA	0.01102504	NA	NA	NA	NA	NA	NA	NA	NA	NA	NA	0.017812993	NA	NA	0.015157683	0.061477377	0.02815819	NA	NA	NA	NA	0.014879517	NA	0.021154859	NA	NA
0.53_83.0566m/z	NA	0.014237959	0.087532864	NA	NA	NA	0.017983696	NA	0.058122222	NA	0.144860205	NA	NA	0.024853709	0.012779887	0.019851755	0.111549165	0.17787793	0.013501399	NA	0.013932731	0.011813432	0.0279132	0.014021583	NA	NA	0.001884889	NA	0.00455655	NA	0.026395186	NA	0.103063853	NA	0.008566971	NA	0.014884642	0.009611411	0.119266935	0.009306499	NA	0.060215978	0.02095743	NA	0.002710471	NA	0.029797264	NA	NA
0.53_84.0805m/z	NA	NA	NA	NA	NA	NA	NA	NA	NA	NA	NA	NA	NA	-0.015062957	NA	NA	NA	NA	-0.018085976	NA	-0.021947423	NA	NA	NA	NA	NA	NA	NA	NA	NA	NA	NA	NA	NA	-0.017480715	NA	NA	NA	NA	NA	NA	NA	NA	NA	NA	NA	NA	NA	NA
0.53_87.0681n	NA	NA	NA	NA	NA	NA	NA	NA	NA	NA	NA	NA	NA	NA	NA	NA	NA	NA	NA	NA	NA	NA	NA	NA	NA	NA	NA	NA	NA	NA	NA	NA	NA	NA	NA	NA	NA	NA	NA	NA	NA	NA	NA	NA	NA	NA	NA	NA	NA
0.53_93.0426m/z	NA	-0.02360512	NA	NA	NA	NA	-0.02618124	NA	NA	NA	NA	NA	NA	-0.022463071	-0.020340946	-0.027522372	NA	NA	-0.028916422	NA	NA	NA	NA	-0.025914749	NA	NA	-0.018465664	NA	NA	NA	NA	NA	NA	NA	NA	NA	NA	-0.021747147	NA	NA	NA	NA	NA	NA	NA	NA	NA	NA	NA
0.53_93.0438m/z	NA	-0.012078372	NA	NA	NA	NA	NA	NA	NA	NA	NA	NA	NA	NA	NA	NA	NA	NA	NA	NA	NA	NA	NA	-0.008857309	NA	NA	NA	NA	NA	NA	NA	NA	NA	NA	NA	NA	NA	NA	NA	NA	NA	NA	NA	NA	NA	NA	NA	NA	NA
0.53_95.0580m/z	NA	NA	NA	NA	NA	NA	NA	NA	NA	NA	NA	NA	NA	NA	NA	NA	NA	NA	NA	NA	NA	NA	NA	-0.010929288	NA	NA	NA	NA	NA	NA	NA	NA	NA	NA	NA	NA	NA	NA	NA	NA	NA	NA	NA	NA	NA	NA	NA	NA	NA
0.53_97.0755m/z	NA	NA	NA	NA	NA	NA	NA	NA	NA	NA	NA	NA	NA	NA	NA	NA	NA	NA	NA	NA	NA	NA	NA	NA	NA	NA	NA	NA	NA	NA	NA	NA	NA	NA	NA	NA	NA	NA	NA	NA	NA	NA	NA	NA	NA	NA	NA	NA	NA
0.54_104.1053m/z	0.207515676	0.041469938	NA	NA	0.071290314	NA	0.027227366	0.06478465	NA	NA	0.058279866	0.060794267	NA	0.03869769	0.035638041	0.039567062	0.046948507	NA	0.028711812	0.13995582	0.044385627	0.026690613	0.073312384	0.045652358	0.146009844	NA	0.02644188	NA	0.023883307	0.037031099	0.045987264	0.114311168	NA	NA	0.029819222	0.083962102	0.039529504	0.047167281	0.091232482	0.041070289	NA	0.056122285	0.084672068	NA	0.037354938	0.173055203	0.083383276	0.141037811	NA
0.54_104.1360m/z	NA	0.032786854	NA	NA	NA	NA	NA	NA	NA	NA	NA	NA	NA	0.024410078	0.018208218	0.027873492	NA	NA	0.019476559	NA	NA	NA	0.006020032	0.027403382	NA	NA	NA	NA	NA	NA	NA	NA	NA	NA	0.017945829	NA	0.028759109	0.029321664	0.010465441	0.029085884	NA	NA	NA	NA	NA	NA	0.017065152	NA	NA
0.54_104.1395m/z	NA	NA	NA	NA	NA	NA	NA	NA	NA	NA	NA	NA	NA	NA	NA	NA	NA	NA	NA	NA	NA	NA	NA	NA	NA	NA	NA	NA	NA	NA	NA	NA	NA	NA	NA	NA	NA	NA	NA	NA	NA	NA	NA	NA	NA	NA	NA	NA	NA
0.54_104.1410m/z	NA	NA	NA	NA	NA	NA	NA	NA	NA	NA	NA	NA	NA	NA	NA	NA	NA	NA	NA	NA	NA	NA	NA	NA	NA	NA	-0.005333405	NA	-0.005323008	NA	NA	NA	NA	NA	NA	NA	NA	NA	NA	NA	NA	NA	NA	NA	NA	NA	NA	NA	NA
0.54_110.0720m/z	NA	NA	NA	NA	NA	NA	NA	NA	NA	NA	NA	NA	NA	NA	NA	NA	NA	NA	NA	NA	NA	NA	NA	NA	NA	NA	NA	NA	NA	NA	NA	NA	NA	NA	NA	NA	NA	NA	NA	NA	NA	NA	NA	NA	NA	NA	NA	NA	NA
0.54_144.0964m/z	NA	NA	NA	NA	NA	NA	NA	NA	NA	NA	NA	NA	NA	NA	0.013304458	NA	NA	NA	NA	NA	NA	NA	NA	0.013156592	NA	NA	NA	NA	NA	NA	NA	NA	NA	NA	NA	NA	NA	NA	NA	NA	NA	NA	NA	NA	NA	NA	NA	NA	NA
0.54_156.0772m/z	NA	NA	NA	NA	NA	NA	NA	NA	NA	NA	NA	NA	NA	NA	NA	NA	NA	NA	NA	NA	NA	NA	NA	NA	NA	NA	NA	NA	NA	NA	NA	NA	NA	NA	NA	NA	NA	NA	NA	NA	NA	NA	NA	NA	NA	NA	NA	NA	NA
0.54_171.0960m/z	NA	NA	NA	NA	NA	NA	NA	NA	NA	NA	NA	NA	NA	NA	NA	NA	NA	NA	NA	NA	NA	NA	NA	NA	NA	NA	NA	NA	NA	NA	NA	NA	NA	NA	NA	NA	NA	NA	NA	NA	NA	NA	NA	NA	NA	NA	NA	NA	NA
0.54_276.0508m/z	NA	NA	NA	NA	NA	NA	NA	NA	NA	NA	NA	NA	NA	NA	0.015457912	0.021810702	NA	NA	NA	NA	NA	0.015488399	0.038308634	0.013338059	NA	NA	0.012905679	NA	0.016232366	NA	NA	NA	NA	NA	0.008580844	NA	0.007905995	NA	NA	0.012175699	NA	NA	0.029531969	NA	0.012500171	NA	NA	NA	NA
0.54_289.1480m/z	NA	0.022349779	NA	NA	NA	NA	0.018164879	NA	NA	0.174707489	0.156448924	NA	NA	NA	0.011871582	0.016846804	NA	NA	0.012096487	0.045641878	0.02086234	0.020742099	NA	0.016823431	NA	NA	0.012356393	NA	NA	0.037541868	0.03503459	NA	NA	NA	0.015228886	NA	0.02147652	0.020472827	NA	0.021764299	NA	NA	0.056421813	NA	0.021902416	NA	0.033234868	NA	NA
0.54_296.1215m/z	NA	NA	NA	NA	NA	NA	NA	NA	NA	NA	NA	NA	NA	NA	NA	NA	NA	NA	NA	NA	NA	NA	NA	0.010769362	NA	NA	NA	NA	NA	NA	NA	NA	NA	NA	NA	NA	NA	NA	NA	NA	NA	NA	NA	NA	NA	NA	NA	NA	NA
0.54_333.1369m/z	NA	-0.013688024	NA	NA	NA	NA	NA	NA	NA	NA	NA	NA	NA	NA	NA	NA	NA	NA	NA	NA	NA	NA	NA	NA	NA	NA	-0.007681588	NA	NA	NA	NA	NA	NA	NA	NA	NA	NA	NA	NA	NA	NA	NA	NA	NA	NA	NA	NA	NA	NA
0.54_358.1287m/z	NA	NA	NA	0.130991341	NA	NA	0.018030969	NA	NA	NA	NA	0.051139971	NA	NA	0.016006148	NA	NA	NA	0.017314603	0.029934684	0.017696717	0.021019633	NA	0.015288729	0.06679357	NA	0.015190535	NA	NA	0.042026832	NA	NA	NA	NA	NA	NA	0.016761727	0.019787536	0.080603287	NA	NA	NA	NA	NA	0.016402532	NA	0.027987417	NA	NA
0.54_373.1490n	NA	NA	NA	NA	NA	NA	NA	NA	NA	NA	NA	NA	NA	NA	-0.006411554	NA	NA	NA	NA	NA	NA	NA	NA	NA	NA	NA	NA	NA	NA	NA	NA	NA	NA	NA	NA	NA	NA	NA	NA	NA	NA	NA	NA	NA	NA	NA	NA	NA	NA
0.54_389.1615m/z	NA	NA	NA	NA	NA	NA	NA	NA	NA	NA	NA	NA	NA	NA	-0.005450444	NA	NA	NA	-0.005763945	NA	NA	NA	NA	-0.00821376	NA	NA	-0.007976291	NA	NA	NA	NA	NA	NA	NA	NA	NA	NA	NA	NA	NA	NA	NA	NA	NA	NA	NA	-0.005513369	NA	NA
0.54_404.9450m/z	NA	NA	NA	NA	NA	NA	NA	NA	NA	NA	NA	NA	NA	NA	0.012832624	NA	NA	NA	NA	NA	NA	NA	NA	0.012667708	NA	NA	0.014814238	NA	NA	NA	NA	NA	NA	NA	NA	NA	NA	NA	NA	NA	NA	NA	NA	NA	NA	NA	NA	NA	NA
0.54_408.7949m/z	NA	NA	NA	NA	NA	NA	NA	NA	NA	NA	NA	NA	NA	NA	NA	NA	NA	NA	NA	NA	NA	NA	NA	NA	NA	NA	NA	NA	NA	NA	NA	NA	NA	NA	NA	NA	NA	NA	NA	NA	NA	NA	NA	NA	NA	NA	NA	NA	NA
0.54_416.9511m/z	NA	NA	NA	NA	NA	NA	0.012671536	NA	NA	NA	NA	NA	NA	NA	NA	NA	NA	NA	NA	NA	NA	0.016600286	NA	NA	NA	NA	NA	NA	NA	NA	NA	NA	NA	NA	NA	NA	NA	NA	NA	NA	NA	NA	NA	NA	NA	NA	NA	NA	NA
0.54_449.3127n	NA	NA	NA	NA	NA	NA	NA	0.075880364	NA	NA	NA	NA	NA	0.014985193	0.010212134	NA	NA	NA	0.007622596	NA	NA	NA	0.014770673	0.011104364	NA	NA	0.01029801	NA	0.015220906	NA	NA	NA	NA	NA	0.015695329	NA	NA	0.015918191	NA	NA	NA	NA	NA	NA	NA	NA	NA	NA	0.137930568
0.54_472.9311m/z	NA	NA	NA	NA	NA	NA	NA	NA	NA	NA	NA	NA	NA	NA	NA	NA	NA	NA	NA	NA	NA	NA	NA	0.015383814	NA	NA	0.012904274	NA	NA	NA	NA	NA	NA	NA	0.018251894	NA	0.017275934	NA	NA	NA	NA	NA	NA	NA	NA	NA	NA	NA	NA
0.54_484.3011m/z	0.154219896	0.045887538	NA	0.159945251	0.026993444	NA	0.046702166	NA	0.095090442	0.076550183	0.059427723	0.087578328	0.050093016	0.056513008	0.044138785	0.063028887	0.184668639	0.034668708	0.054388598	0.092687929	0.060677811	0.054721368	0.116702366	0.043517312	0.060138401	NA	0.036135504	0.162902406	0.046592489	0.090618895	0.080055942	0.14858061	0.073792748	NA	0.043139617	0.087523593	0.050178608	0.051026404	0.095223279	0.058423836	0.159565873	0.020760647	0.072418666	0.077750763	0.065908532	0.295874942	0.07931288	0.143937943	0.139720613
0.54_582.9386m/z	NA	0.029484324	NA	NA	NA	NA	0.023789337	0.067856308	NA	NA	NA	0.090001606	NA	0.040377982	0.018297436	0.027689994	NA	0.106752626	0.022585685	0.058551838	0.033970659	0.035237827	0.013975593	0.019912907	NA	NA	NA	NA	0.030311485	0.055486933	0.06763456	NA	NA	NA	0.02422864	0.132487985	NA	NA	NA	0.022435412	0.096507973	NA	NA	NA	0.033989267	NA	0.015472587	NA	NA
0.55_100.0533m/z	NA	NA	NA	NA	NA	NA	NA	NA	NA	NA	NA	NA	NA	NA	NA	NA	NA	NA	NA	NA	NA	NA	NA	NA	NA	NA	NA	NA	NA	NA	NA	NA	NA	NA	NA	NA	NA	NA	NA	NA	NA	NA	NA	NA	NA	NA	NA	NA	NA
0.55_100.0757m/z	NA	-0.008633101	NA	NA	NA	NA	NA	NA	NA	NA	NA	NA	NA	NA	-0.006947672	NA	NA	NA	NA	NA	NA	NA	-0.033764837	-0.014659573	NA	NA	-0.007967518	NA	NA	NA	-0.016566875	NA	NA	NA	NA	NA	NA	NA	NA	NA	NA	NA	NA	NA	NA	NA	NA	NA	NA
0.55_102.0505m/z	NA	NA	NA	NA	NA	NA	NA	NA	NA	NA	NA	NA	NA	NA	0.005588548	NA	NA	NA	NA	NA	NA	0.008782885	0.003844734	0.012162201	NA	NA	0.009817001	NA	NA	NA	NA	NA	NA	NA	NA	NA	NA	0.014338206	NA	0.007702666	NA	NA	NA	NA	0.010683482	NA	NA	0.123163009	NA
0.55_102.0532m/z	NA	NA	NA	NA	NA	NA	NA	NA	NA	NA	NA	NA	NA	NA	NA	NA	NA	NA	NA	NA	NA	NA	NA	NA	NA	NA	NA	NA	NA	NA	NA	NA	NA	NA	NA	NA	NA	NA	NA	NA	NA	NA	NA	NA	NA	NA	NA	NA	NA
0.55_116.1050m/z	NA	-0.004448782	NA	NA	NA	NA	-0.004889038	NA	NA	NA	NA	NA	NA	NA	NA	NA	NA	NA	-0.009379309	NA	NA	NA	NA	NA	NA	NA	-0.001851443	NA	NA	NA	NA	-0.110006542	NA	NA	-0.006078956	NA	NA	NA	NA	NA	NA	NA	NA	NA	NA	NA	NA	NA	NA
0.55_117.1081m/z	NA	NA	NA	NA	NA	NA	-0.006982282	-0.079270955	NA	NA	NA	NA	NA	NA	NA	NA	NA	NA	NA	NA	NA	NA	NA	NA	NA	NA	-0.006342108	NA	NA	NA	NA	-0.122442942	NA	NA	-0.006654701	NA	NA	-0.009822054	NA	NA	NA	NA	NA	NA	NA	NA	-0.016920098	NA	NA
0.55_123.0053m/z	NA	NA	NA	NA	NA	NA	NA	NA	NA	NA	NA	NA	NA	NA	NA	NA	NA	NA	NA	NA	NA	NA	NA	NA	NA	NA	NA	NA	NA	NA	NA	NA	NA	NA	NA	NA	NA	NA	NA	NA	NA	NA	NA	NA	NA	NA	NA	NA	NA
0.55_123.0063m/z	NA	NA	NA	NA	NA	NA	NA	NA	NA	NA	NA	NA	NA	NA	NA	NA	NA	NA	NA	NA	NA	NA	NA	NA	NA	NA	NA	NA	NA	NA	NA	NA	NA	NA	NA	NA	NA	NA	NA	NA	NA	NA	NA	NA	NA	NA	NA	NA	NA
0.55_134.1180m/z	NA	NA	NA	NA	NA	NA	NA	NA	NA	NA	NA	NA	NA	-0.02232176	-0.011816723	-0.024928368	NA	NA	NA	-0.026967671	NA	-0.026598581	NA	NA	NA	-0.094394098	-0.023481298	NA	-0.017749134	NA	NA	NA	NA	NA	-0.022210972	NA	-0.020699038	NA	NA	-0.020246864	NA	NA	-0.039644414	NA	-0.028113	NA	NA	NA	NA
0.55_148.0936m/z	NA	0.014780878	NA	NA	NA	NA	0.015155441	NA	NA	NA	NA	NA	NA	NA	NA	0.031909559	NA	NA	0.024680929	NA	NA	NA	NA	NA	NA	NA	0.013050277	NA	NA	NA	NA	NA	NA	NA	0.018894151	NA	0.019557402	0.02234288	NA	NA	NA	NA	0.004878572	NA	NA	NA	NA	NA	NA
0.55_149.0994m/z	NA	NA	NA	NA	NA	NA	NA	NA	NA	NA	NA	NA	NA	NA	NA	NA	NA	NA	NA	NA	NA	NA	NA	NA	NA	NA	0.01582124	NA	NA	NA	NA	NA	NA	NA	NA	NA	0.021200584	NA	NA	NA	NA	NA	NA	NA	NA	NA	NA	NA	NA
0.55_152.0349m/z	NA	NA	NA	NA	NA	NA	NA	NA	NA	NA	NA	NA	NA	NA	0.011737699	NA	NA	NA	NA	NA	NA	NA	NA	NA	NA	NA	NA	NA	NA	NA	NA	NA	NA	NA	NA	NA	NA	NA	NA	NA	NA	NA	NA	NA	NA	NA	NA	NA	NA
0.55_165.0716m/z	NA	NA	NA	NA	NA	NA	NA	NA	NA	NA	NA	NA	NA	NA	-0.004066091	NA	NA	NA	NA	NA	NA	-0.010696204	NA	NA	NA	NA	NA	NA	NA	NA	NA	NA	NA	NA	NA	NA	NA	NA	NA	NA	NA	NA	NA	NA	NA	NA	NA	NA	NA
0.55_170.0907m/z	NA	NA	NA	NA	NA	NA	NA	NA	NA	NA	NA	NA	NA	NA	NA	NA	NA	NA	NA	NA	NA	NA	NA	NA	NA	NA	NA	NA	NA	NA	NA	NA	NA	NA	NA	NA	NA	NA	NA	NA	NA	NA	NA	NA	NA	NA	NA	NA	NA
0.55_176.0815m/z	NA	-0.016005836	NA	NA	NA	NA	-0.019519032	NA	NA	NA	NA	NA	NA	-0.021860193	-0.017078133	-0.018834784	NA	NA	NA	NA	NA	-0.01963017	NA	-0.026009306	NA	NA	-0.019588846	NA	-0.017213617	NA	-0.021074077	NA	NA	NA	NA	NA	NA	-0.019653297	-0.106211881	NA	NA	NA	NA	NA	NA	NA	-0.038856286	NA	NA
0.55_189.1001n	NA	NA	NA	NA	NA	NA	NA	NA	NA	NA	NA	NA	NA	NA	NA	NA	NA	NA	NA	NA	NA	NA	NA	NA	NA	NA	NA	NA	NA	NA	NA	NA	NA	NA	NA	NA	NA	NA	NA	NA	NA	NA	NA	NA	0.006498471	NA	NA	NA	NA
0.55_190.1044m/z	NA	NA	NA	NA	NA	NA	NA	NA	NA	NA	NA	NA	NA	NA	NA	NA	NA	NA	NA	NA	NA	NA	NA	NA	NA	NA	NA	NA	NA	NA	NA	NA	NA	NA	NA	NA	NA	NA	NA	NA	NA	NA	NA	NA	NA	NA	NA	NA	NA
0.55_201.0481m/z	NA	NA	NA	NA	NA	NA	NA	NA	NA	NA	NA	NA	NA	NA	-0.008910936	NA	NA	NA	NA	NA	NA	NA	NA	NA	NA	NA	NA	NA	NA	NA	NA	NA	NA	NA	-0.017269857	NA	NA	NA	NA	NA	NA	NA	NA	NA	NA	NA	NA	NA	NA
0.55_213.0429m/z	NA	NA	NA	NA	NA	NA	NA	NA	NA	NA	NA	NA	NA	NA	NA	NA	NA	NA	NA	NA	NA	NA	NA	NA	NA	NA	NA	NA	NA	NA	NA	NA	NA	NA	NA	NA	NA	NA	NA	NA	NA	NA	NA	NA	NA	NA	NA	NA	NA
0.55_214.1208m/z	NA	NA	NA	NA	NA	NA	NA	NA	NA	NA	NA	NA	NA	NA	-0.014569919	NA	NA	NA	NA	NA	NA	NA	NA	-0.018607116	NA	NA	-0.012736498	NA	NA	NA	NA	NA	NA	NA	NA	NA	NA	NA	NA	NA	NA	NA	NA	NA	NA	NA	NA	NA	NA
0.55_222.0791m/z	NA	NA	NA	NA	NA	NA	NA	NA	NA	NA	NA	NA	NA	NA	0.006497453	NA	NA	NA	NA	NA	NA	NA	NA	NA	NA	NA	NA	NA	NA	NA	NA	NA	NA	NA	NA	NA	NA	NA	NA	NA	NA	NA	NA	NA	NA	NA	NA	NA	NA
0.55_224.1375m/z	NA	NA	NA	NA	NA	NA	NA	NA	NA	NA	NA	NA	NA	NA	NA	NA	NA	NA	NA	NA	NA	NA	NA	NA	NA	NA	NA	NA	NA	NA	NA	NA	NA	NA	NA	NA	NA	NA	NA	NA	NA	NA	NA	NA	NA	NA	NA	NA	NA
0.55_227.9663m/z	NA	NA	NA	NA	NA	NA	-0.020193962	NA	NA	NA	NA	NA	NA	-0.027060371	-0.016683203	NA	NA	NA	-0.030794541	NA	NA	NA	-0.013786826	NA	NA	NA	-0.021382609	NA	NA	NA	NA	NA	NA	NA	NA	NA	NA	NA	NA	NA	NA	NA	NA	NA	NA	NA	NA	NA	NA
0.55_228.9727m/z	NA	NA	NA	NA	NA	NA	-0.021030166	NA	NA	NA	NA	NA	NA	-0.027994059	-0.01586199	NA	NA	NA	-0.027759942	NA	NA	NA	NA	NA	NA	NA	-0.019044743	NA	NA	NA	NA	NA	NA	NA	NA	NA	NA	NA	NA	NA	NA	NA	NA	NA	NA	NA	NA	NA	NA
0.55_241.1381m/z	NA	-0.018018576	NA	NA	NA	NA	-0.014093115	NA	NA	NA	NA	NA	NA	NA	-0.003985764	NA	NA	NA	NA	NA	NA	NA	NA	NA	NA	NA	-0.009829035	NA	NA	NA	NA	NA	NA	NA	-0.007014132	NA	NA	NA	NA	NA	NA	NA	NA	NA	NA	NA	NA	NA	NA
0.55_248.0867m/z	NA	NA	NA	NA	NA	NA	NA	NA	NA	NA	NA	NA	NA	NA	NA	NA	NA	NA	NA	NA	NA	NA	NA	NA	NA	NA	NA	NA	NA	NA	NA	NA	NA	NA	NA	NA	NA	NA	NA	NA	NA	NA	NA	NA	NA	NA	NA	NA	NA
0.55_251.1222m/z	NA	NA	NA	NA	NA	NA	NA	NA	NA	NA	NA	NA	NA	NA	NA	NA	NA	NA	NA	NA	NA	NA	NA	NA	NA	NA	NA	NA	NA	NA	NA	NA	NA	NA	NA	NA	NA	NA	NA	NA	NA	NA	NA	NA	NA	NA	NA	NA	NA
0.55_255.0486m/z	NA	NA	NA	NA	NA	NA	NA	NA	NA	NA	NA	NA	NA	NA	NA	NA	NA	NA	NA	NA	NA	NA	NA	0.012811654	NA	NA	NA	NA	NA	NA	NA	NA	NA	NA	NA	NA	NA	NA	NA	0.019650561	NA	NA	NA	NA	NA	NA	NA	NA	NA
0.55_258.1097m/z	NA	NA	NA	NA	NA	NA	NA	NA	NA	NA	NA	NA	NA	-0.018414897	-0.010439741	NA	NA	NA	NA	NA	NA	-0.020406973	NA	NA	NA	NA	NA	NA	NA	NA	NA	NA	NA	NA	NA	NA	-0.021037009	-0.021562875	NA	NA	NA	NA	NA	NA	NA	NA	NA	NA	NA
0.55_260.1953m/z	NA	NA	NA	NA	NA	NA	0.022438481	NA	NA	NA	NA	NA	NA	0.019089359	NA	0.023564334	NA	NA	NA	NA	NA	NA	NA	0.013146288	NA	NA	NA	0.120703679	NA	NA	NA	NA	NA	NA	0.02111525	NA	NA	NA	NA	0.023543473	NA	NA	NA	NA	NA	NA	NA	NA	NA
0.55_270.0618m/z	NA	NA	NA	NA	NA	NA	NA	NA	NA	NA	NA	NA	NA	NA	NA	NA	NA	NA	NA	NA	NA	NA	NA	NA	NA	NA	NA	NA	NA	NA	NA	NA	NA	NA	NA	NA	NA	NA	NA	NA	NA	NA	NA	NA	NA	NA	NA	NA	NA
0.55_272.9691n	NA	NA	NA	NA	NA	NA	NA	NA	NA	NA	NA	NA	NA	NA	-0.0131938	NA	NA	NA	-0.022821087	NA	NA	-0.025124557	-0.040965718	-0.012643263	NA	NA	-0.023982021	NA	NA	NA	NA	NA	NA	NA	-0.025613021	NA	NA	NA	NA	NA	NA	NA	NA	NA	NA	NA	NA	NA	NA
0.55_273.1190m/z	NA	NA	NA	NA	NA	NA	NA	NA	NA	NA	NA	NA	NA	NA	NA	NA	NA	NA	NA	NA	NA	NA	NA	NA	NA	NA	NA	NA	NA	NA	NA	NA	NA	NA	NA	NA	NA	NA	NA	NA	NA	NA	NA	NA	NA	NA	NA	NA	NA
0.55_291.1297m/z	NA	NA	NA	NA	NA	NA	NA	NA	NA	NA	NA	NA	NA	NA	NA	NA	NA	NA	NA	NA	NA	NA	NA	NA	NA	NA	NA	NA	NA	NA	NA	NA	NA	NA	NA	NA	NA	NA	NA	NA	NA	NA	NA	NA	NA	NA	NA	NA	NA
0.55_292.1337m/z	NA	NA	NA	NA	NA	NA	NA	NA	NA	NA	NA	NA	NA	NA	NA	NA	NA	NA	NA	NA	NA	NA	NA	NA	NA	NA	NA	NA	NA	NA	NA	NA	NA	NA	NA	NA	NA	NA	NA	NA	NA	NA	NA	NA	NA	NA	NA	NA	NA
0.55_295.1031m/z	NA	NA	NA	NA	NA	NA	NA	NA	NA	NA	NA	NA	NA	NA	-0.003199067	NA	NA	NA	NA	NA	NA	NA	NA	-0.007133211	NA	NA	-0.008728192	NA	NA	NA	NA	NA	NA	NA	NA	NA	NA	-0.011342439	NA	NA	NA	NA	NA	NA	NA	NA	NA	NA	NA
0.55_299.1361m/z	NA	NA	NA	NA	NA	NA	NA	NA	NA	NA	NA	NA	NA	NA	NA	NA	NA	NA	NA	NA	NA	NA	NA	NA	NA	NA	NA	NA	NA	NA	NA	NA	NA	NA	NA	NA	NA	NA	NA	NA	NA	NA	NA	NA	NA	NA	NA	NA	NA
0.55_338.1433m/z	NA	NA	NA	NA	NA	NA	NA	NA	NA	NA	NA	NA	NA	NA	-0.011235132	NA	NA	NA	NA	NA	NA	-0.017024062	NA	-0.014419449	NA	NA	-0.013378755	NA	NA	NA	NA	NA	NA	NA	NA	NA	NA	NA	NA	NA	NA	NA	NA	NA	NA	NA	NA	NA	NA
0.55_350.2297m/z	NA	NA	NA	NA	NA	NA	NA	NA	NA	NA	NA	NA	NA	NA	NA	NA	NA	NA	NA	NA	NA	NA	NA	NA	NA	NA	NA	NA	NA	NA	NA	NA	NA	NA	NA	NA	NA	NA	NA	NA	NA	NA	NA	NA	NA	NA	NA	NA	NA
0.55_363.9434m/z	NA	NA	NA	NA	NA	NA	-0.019238927	NA	NA	NA	NA	NA	NA	-0.022851322	-0.01254844	-0.029274136	NA	NA	-0.026690563	NA	NA	NA	NA	NA	NA	NA	-0.023435309	NA	NA	NA	NA	NA	NA	NA	NA	NA	NA	NA	NA	NA	NA	NA	NA	NA	NA	NA	NA	NA	NA
0.55_367.1851m/z	NA	NA	NA	NA	NA	NA	NA	NA	NA	NA	NA	NA	NA	NA	0.008232329	NA	NA	NA	NA	NA	NA	NA	NA	NA	NA	NA	NA	NA	NA	NA	NA	NA	NA	NA	NA	NA	NA	NA	NA	NA	NA	NA	NA	NA	NA	NA	NA	NA	NA
0.55_377.1021m/z	NA	-0.014550309	NA	NA	NA	NA	-0.013482354	NA	NA	NA	NA	NA	NA	-0.017591315	NA	NA	NA	NA	-0.016914831	NA	NA	NA	NA	-0.013286248	NA	NA	-0.013149118	NA	-0.018567184	NA	-0.051867652	NA	NA	NA	NA	NA	NA	NA	NA	-0.02135494	NA	NA	NA	NA	NA	NA	NA	-0.098012229	NA
0.55_432.9492m/z	NA	NA	NA	NA	NA	NA	-0.015021624	NA	NA	NA	NA	NA	NA	-0.016468375	-0.008577031	-0.023252534	NA	NA	NA	NA	NA	-0.017540231	-0.025204959	NA	NA	NA	-0.014370446	NA	NA	NA	-0.002300621	NA	NA	NA	NA	NA	NA	NA	NA	NA	NA	NA	NA	NA	-0.015057064	NA	NA	NA	NA
0.55_500.9385m/z	NA	-0.033774972	-0.084147737	-0.106116682	-0.016406613	NA	-0.026478797	0.009010008	NA	-0.131222827	-0.112121552	-0.098842406	NA	-0.030804114	-0.019652496	-0.036200393	-0.0854923	-0.054531864	-0.030201026	NA	-0.031021307	-0.027247637	-0.105782909	-0.015964954	-0.081810224	-0.033052286	-0.024544645	NA	-0.037665007	-0.030133023	-0.062778911	-0.155694656	-0.153617812	NA	-0.040658955	NA	-0.030749765	-0.02783489	NA	-0.033825476	-0.055709801	NA	-0.070100247	NA	-0.027084224	NA	-0.114224166	-0.050672958	-0.073207188
0.55_637.9297m/z	NA	-0.025402106	NA	NA	NA	-0.071840757	-0.026451559	-0.013580614	NA	NA	NA	NA	-0.073535935	-0.028036778	-0.020820127	-0.024901418	NA	-0.078892592	-0.029071731	NA	NA	-0.026261043	-0.018873328	-0.00827063	NA	NA	-0.021724719	NA	NA	-0.026777663	-0.039245767	NA	-0.033017362	NA	NA	NA	-0.023373692	NA	NA	-0.037848303	NA	NA	NA	NA	-0.022389704	-0.10304998	-0.019470692	NA	NA
0.55_74.0580m/z	NA	NA	NA	NA	NA	NA	NA	NA	NA	NA	NA	NA	NA	NA	0.001893015	NA	NA	NA	NA	NA	NA	NA	NA	NA	NA	NA	0.003928083	NA	NA	NA	NA	NA	NA	NA	NA	NA	NA	NA	NA	NA	NA	NA	NA	NA	NA	NA	NA	NA	NA
0.55_842.9101m/z	NA	NA	NA	NA	NA	NA	-0.017141891	NA	NA	NA	NA	NA	NA	NA	-0.013081264	NA	NA	NA	NA	NA	NA	NA	NA	NA	NA	NA	NA	NA	-0.0298075	NA	NA	NA	NA	NA	NA	NA	-0.024169112	NA	NA	NA	NA	NA	NA	NA	NA	NA	-0.015875364	NA	NA
0.55_99.0421n	NA	NA	NA	NA	NA	NA	NA	NA	NA	NA	NA	NA	NA	NA	NA	NA	NA	NA	NA	NA	NA	NA	NA	NA	NA	NA	NA	NA	NA	NA	NA	NA	NA	NA	NA	NA	NA	NA	NA	NA	NA	NA	NA	NA	NA	NA	NA	NA	NA
0.56_101.0320m/z	NA	NA	NA	NA	NA	NA	NA	NA	NA	NA	NA	NA	NA	NA	NA	NA	NA	NA	NA	NA	NA	NA	NA	NA	NA	NA	NA	NA	NA	NA	NA	NA	NA	NA	NA	NA	NA	NA	NA	NA	NA	NA	NA	NA	NA	NA	NA	NA	NA
0.56_104.0690m/z	NA	NA	NA	NA	NA	NA	0.026920932	NA	NA	NA	NA	NA	NA	0.03002852	0.021058402	NA	NA	NA	0.026802612	NA	0.031121596	0.028612692	NA	NA	NA	NA	0.018993579	NA	0.030371499	NA	NA	NA	NA	NA	0.025811654	NA	NA	NA	NA	0.033271241	NA	NA	NA	NA	0.030565333	NA	NA	0.060614425	NA
0.56_111.0426m/z	NA	NA	NA	NA	NA	NA	NA	0.048743315	NA	NA	NA	NA	NA	NA	NA	NA	NA	NA	NA	NA	NA	NA	NA	0.012586818	NA	NA	NA	NA	NA	NA	NA	NA	NA	NA	NA	NA	NA	0.019996565	NA	NA	NA	NA	NA	NA	NA	NA	NA	NA	NA
0.56_119.0609m/z	NA	NA	NA	NA	NA	NA	NA	NA	NA	NA	NA	NA	NA	NA	NA	NA	NA	NA	NA	NA	NA	NA	NA	NA	NA	NA	NA	NA	NA	NA	NA	NA	NA	NA	NA	NA	NA	NA	NA	NA	NA	NA	NA	NA	NA	NA	NA	NA	NA
0.56_119.0631m/z	NA	NA	NA	NA	NA	NA	NA	NA	NA	NA	NA	NA	NA	NA	NA	NA	NA	NA	NA	NA	NA	NA	NA	NA	NA	NA	NA	NA	NA	NA	NA	NA	NA	NA	NA	NA	NA	NA	NA	NA	NA	NA	NA	NA	NA	NA	NA	NA	NA
0.56_122.0606m/z	NA	NA	NA	NA	NA	NA	-0.026293138	NA	NA	NA	NA	NA	NA	NA	-0.00678989	NA	NA	NA	NA	NA	NA	NA	NA	NA	NA	NA	-0.007411005	NA	NA	NA	-0.029249417	NA	NA	NA	NA	NA	-0.008227575	NA	-0.056512678	NA	NA	NA	NA	NA	NA	NA	NA	NA	NA
0.56_127.0402m/z	NA	0.017867962	NA	NA	NA	NA	NA	NA	NA	NA	NA	NA	NA	NA	NA	NA	NA	NA	NA	NA	NA	NA	NA	0.010408928	NA	NA	NA	NA	NA	NA	NA	NA	NA	NA	NA	NA	NA	NA	NA	NA	NA	NA	NA	NA	NA	NA	NA	NA	NA
0.56_130.0609m/z	NA	NA	NA	NA	NA	NA	NA	NA	NA	NA	NA	NA	NA	NA	NA	NA	NA	NA	NA	NA	NA	NA	NA	NA	NA	NA	NA	NA	NA	NA	NA	NA	NA	NA	NA	NA	NA	NA	NA	NA	NA	NA	NA	NA	NA	NA	NA	NA	NA
0.56_137.0691m/z	NA	NA	NA	NA	NA	NA	NA	NA	NA	NA	NA	NA	NA	NA	NA	NA	NA	NA	NA	NA	NA	NA	NA	NA	NA	NA	NA	NA	NA	NA	NA	NA	NA	NA	NA	NA	NA	NA	NA	NA	NA	NA	NA	NA	NA	NA	NA	NA	NA
0.56_140.0661m/z	NA	NA	NA	NA	NA	NA	NA	NA	NA	NA	NA	NA	NA	NA	0.005361282	NA	NA	NA	NA	NA	NA	NA	NA	NA	NA	NA	NA	NA	NA	NA	NA	NA	NA	NA	NA	NA	NA	NA	NA	NA	NA	NA	NA	NA	0.006397277	NA	NA	NA	NA
0.56_141.0574m/z	NA	NA	NA	NA	0.076410605	NA	0.02096174	NA	NA	NA	NA	NA	NA	0.017291317	0.010419192	0.012887794	NA	NA	0.029060889	NA	NA	0.023489524	NA	0.014193447	NA	NA	0.005941224	NA	0.013419906	NA	0.02108387	NA	NA	NA	0.015103106	NA	0.015397834	0.023624274	0.121954372	0.009461999	NA	NA	NA	NA	0.013912585	NA	0.03094362	NA	NA
0.56_148.0577m/z	NA	0.004095456	NA	NA	NA	NA	NA	NA	NA	NA	NA	NA	NA	NA	NA	NA	NA	NA	NA	NA	NA	NA	NA	NA	NA	NA	NA	NA	NA	NA	NA	NA	NA	NA	NA	NA	NA	NA	NA	NA	NA	NA	NA	NA	NA	NA	NA	NA	NA
0.56_155.0109m/z	NA	NA	NA	NA	NA	NA	NA	NA	NA	NA	NA	NA	NA	NA	NA	NA	NA	NA	NA	NA	NA	NA	NA	NA	NA	NA	NA	NA	NA	NA	NA	NA	NA	NA	NA	NA	NA	NA	NA	NA	NA	NA	NA	NA	NA	NA	NA	NA	NA
0.56_162.0732m/z	NA	NA	NA	NA	NA	NA	NA	NA	NA	NA	NA	NA	NA	NA	NA	NA	NA	NA	NA	NA	NA	0.018830546	NA	NA	NA	NA	NA	NA	0.017179491	NA	NA	NA	NA	NA	NA	NA	NA	NA	NA	NA	NA	NA	NA	NA	NA	NA	NA	NA	NA
0.56_164.1159m/z	NA	NA	NA	NA	NA	NA	NA	NA	NA	NA	NA	NA	NA	NA	NA	NA	NA	NA	NA	NA	NA	NA	NA	NA	NA	NA	NA	NA	NA	NA	NA	NA	NA	NA	NA	NA	NA	NA	NA	NA	NA	NA	NA	NA	NA	NA	NA	NA	NA
0.56_165.0770m/z	NA	0.003787836	NA	NA	NA	NA	NA	NA	NA	NA	NA	NA	NA	NA	0.00079724	NA	NA	NA	NA	NA	NA	NA	NA	NA	NA	NA	NA	NA	NA	NA	NA	NA	NA	NA	-0.003717418	NA	-0.00147565	NA	NA	NA	NA	NA	NA	NA	NA	NA	NA	NA	NA
0.56_173.0896m/z	-0.072465598	-0.038069678	NA	NA	NA	-0.126192127	-0.036320651	-0.096804132	NA	-0.078255671	NA	NA	NA	-0.032312931	-0.020644635	-0.035250296	NA	NA	-0.035412764	NA	-0.040642488	-0.027976685	-0.042084115	-0.0207393	NA	-0.109942515	-0.026521052	NA	-0.033559221	-0.042760638	-0.052230625	-0.094497337	NA	NA	-0.030985709	NA	-0.034273219	-0.030430084	NA	-0.035917528	-0.098585224	-0.111068239	-0.037532936	NA	-0.02960204	NA	-0.086638706	-0.09191962	NA
0.56_183.0865m/z	NA	NA	NA	NA	NA	NA	NA	NA	NA	NA	NA	NA	NA	NA	NA	NA	NA	NA	NA	NA	NA	NA	NA	NA	NA	NA	NA	NA	NA	NA	NA	NA	NA	NA	NA	NA	NA	NA	NA	NA	NA	NA	NA	NA	NA	NA	NA	NA	NA
0.56_191.0649m/z	NA	NA	NA	NA	NA	NA	NA	NA	NA	NA	NA	NA	NA	NA	NA	NA	NA	NA	NA	NA	NA	NA	NA	NA	NA	NA	NA	NA	NA	NA	NA	NA	NA	NA	NA	NA	NA	NA	NA	NA	NA	NA	NA	NA	NA	NA	NA	NA	NA
0.56_192.0674m/z	NA	NA	NA	NA	NA	NA	NA	NA	NA	NA	NA	NA	NA	NA	NA	NA	NA	NA	NA	NA	NA	NA	NA	NA	NA	NA	NA	NA	NA	NA	NA	NA	NA	NA	NA	NA	NA	NA	NA	NA	NA	NA	NA	NA	NA	NA	NA	NA	NA
0.56_217.1488m/z	NA	NA	NA	NA	NA	NA	NA	NA	NA	NA	NA	NA	NA	0.024404547	0.014297549	NA	NA	NA	NA	NA	NA	0.007126503	NA	0.016245298	NA	NA	0.022726764	NA	NA	NA	NA	NA	NA	NA	0.020711932	NA	NA	0.025089936	NA	0.021212646	NA	0.090472177	NA	NA	NA	NA	NA	NA	NA
0.56_217.1532m/z	NA	0.013820101	NA	NA	0.138857564	NA	0.0150499	0.053335877	NA	NA	NA	NA	NA	0.020930647	0.0134106	0.018679618	NA	NA	0.018966173	0.063552533	NA	0.005825566	NA	0.015663788	NA	NA	0.018938984	NA	0.016671644	0.038818103	0.020576956	NA	NA	NA	0.027881137	NA	0.016052879	0.022063081	NA	0.022674032	NA	0.097199	0.035738118	NA	0.021653852	NA	0.033864587	0.141897908	NA
0.56_219.0488m/z	NA	0.013596852	NA	NA	NA	NA	NA	NA	NA	NA	NA	NA	NA	NA	0.006439794	NA	NA	NA	0.00776319	NA	NA	NA	NA	0.008014412	NA	NA	0.01485035	NA	NA	NA	NA	NA	NA	NA	0.010199565	NA	NA	NA	NA	NA	NA	NA	NA	NA	NA	NA	NA	NA	NA
0.56_235.1117m/z	NA	NA	NA	NA	NA	NA	-0.012122676	-0.118005711	NA	NA	NA	NA	NA	NA	NA	NA	NA	NA	-0.008482347	-0.134237599	NA	NA	NA	-0.005873296	NA	NA	NA	NA	NA	NA	NA	NA	NA	NA	NA	NA	NA	NA	NA	NA	NA	NA	NA	NA	NA	NA	NA	NA	NA
0.56_261.1315n	NA	0.019147498	NA	NA	0.049109952	NA	NA	NA	0.040550001	NA	NA	0.031660762	NA	0.017857198	0.012353654	0.023744472	NA	NA	0.018672752	NA	0.02462007	0.02188918	0.012650199	0.017369563	NA	NA	0.012587462	NA	0.021686541	NA	NA	NA	NA	NA	0.014365728	NA	0.017438634	0.020143086	NA	NA	NA	NA	NA	NA	0.015386168	NA	0.01262296	NA	NA
0.56_263.1425m/z	NA	NA	NA	NA	NA	NA	NA	NA	NA	NA	NA	NA	NA	0.015988485	0.011787018	0.020687004	NA	NA	NA	NA	NA	0.018140539	NA	0.013848321	NA	NA	0.009373991	NA	0.018001905	NA	NA	NA	NA	NA	NA	NA	NA	NA	NA	NA	NA	NA	NA	NA	NA	NA	NA	NA	NA
0.56_296.1304m/z	NA	NA	NA	-0.053605034	NA	NA	NA	NA	NA	NA	NA	NA	NA	NA	-0.015851749	NA	NA	NA	NA	NA	NA	NA	-0.002108354	NA	NA	NA	-0.013167741	NA	NA	-0.003900981	-0.024492672	NA	NA	NA	-0.010221774	NA	NA	NA	NA	-0.012964987	NA	NA	NA	NA	NA	NA	NA	NA	NA
0.56_303.1703m/z	NA	NA	NA	NA	NA	NA	NA	NA	NA	NA	NA	NA	NA	NA	NA	NA	NA	NA	NA	NA	NA	NA	NA	NA	NA	NA	NA	NA	NA	NA	NA	NA	NA	NA	NA	NA	NA	NA	NA	NA	NA	NA	NA	NA	NA	NA	NA	NA	NA
0.56_314.2313m/z	NA	NA	NA	NA	NA	NA	NA	NA	NA	NA	NA	NA	NA	NA	NA	NA	NA	NA	NA	NA	NA	NA	NA	NA	NA	NA	NA	NA	NA	NA	NA	NA	NA	NA	NA	NA	NA	NA	NA	NA	NA	NA	NA	NA	NA	NA	NA	NA	NA
0.56_339.0127m/z	-0.017718118	0.027984756	NA	NA	NA	NA	0.024179184	NA	NA	NA	0.035926385	NA	NA	0.021674255	0.026667911	NA	0.061299182	NA	0.031818343	0.070973259	0.027562083	0.034937689	NA	0.02091956	NA	0.025592941	0.022850472	NA	NA	0.052381824	0.035347004	NA	NA	NA	0.025984578	NA	0.029910689	0.037308681	0.064031968	0.032053772	NA	0.052538824	NA	0.217828663	0.035063444	NA	0.021152424	NA	NA
0.56_350.2106m/z	NA	NA	NA	NA	NA	NA	0.015419269	NA	NA	NA	NA	NA	NA	NA	NA	NA	NA	NA	NA	NA	NA	NA	NA	NA	NA	NA	0.017858715	NA	NA	NA	NA	NA	NA	NA	NA	NA	NA	NA	NA	NA	NA	NA	NA	NA	NA	NA	NA	NA	NA
0.56_365.1767m/z	NA	NA	NA	NA	NA	NA	NA	NA	NA	NA	NA	NA	NA	0.001353188	0.000319382	NA	NA	NA	-0.001251453	NA	NA	0.007756705	NA	NA	NA	NA	NA	NA	NA	NA	-0.024665999	NA	NA	NA	0.001813699	NA	NA	-0.000920504	NA	-0.003753875	NA	NA	NA	NA	NA	NA	-0.031684854	NA	NA
0.56_397.2219n	NA	NA	NA	NA	NA	NA	0.009487812	NA	NA	NA	NA	NA	NA	0.015898061	0.010185353	NA	NA	NA	0.016551027	NA	NA	NA	NA	NA	NA	NA	NA	NA	NA	0.036174248	NA	NA	NA	NA	NA	NA	NA	NA	NA	NA	NA	NA	NA	NA	NA	NA	NA	NA	NA
0.56_414.3234m/z	NA	NA	NA	NA	NA	NA	NA	NA	NA	NA	NA	NA	NA	NA	0.010426435	NA	NA	NA	0.009382012	NA	NA	NA	NA	NA	NA	NA	NA	NA	NA	NA	NA	NA	NA	NA	NA	NA	NA	NA	NA	NA	NA	NA	NA	NA	NA	NA	NA	NA	NA
0.56_459.1815m/z	NA	-0.070248684	NA	-0.119792398	-0.167528053	-0.096143937	-0.065829143	-0.155260674	-0.109425597	-0.168145937	-0.227843966	-0.092774914	-0.168911233	-0.058008853	-0.064047738	-0.067132524	-0.177629822	-0.136089881	-0.06549266	-0.072919349	-0.064419169	-0.053130395	-0.09761974	-0.046315625	-0.029794865	-0.142983542	-0.053504888	-0.16146379	-0.075612599	-0.138159582	-0.120831891	-0.17736711	NA	-0.140588336	-0.060585094	-0.065886619	-0.057957862	-0.065873462	-0.169291095	-0.066653915	-0.181723864	NA	-0.094791086	NA	-0.074220452	-0.163534321	-0.096888475	-0.100194673	NA
0.56_583.2554m/z	NA	NA	NA	NA	NA	NA	NA	NA	NA	NA	NA	NA	NA	NA	NA	NA	NA	NA	NA	NA	NA	NA	NA	NA	NA	NA	NA	NA	NA	NA	NA	NA	NA	NA	NA	NA	NA	NA	NA	NA	NA	NA	NA	NA	NA	NA	NA	NA	NA
0.56_76.0395m/z	NA	NA	NA	NA	NA	NA	NA	NA	NA	NA	NA	NA	NA	NA	0.008211717	NA	NA	NA	NA	NA	NA	NA	NA	NA	NA	NA	NA	NA	NA	NA	NA	NA	NA	NA	NA	NA	NA	NA	NA	NA	NA	NA	NA	NA	NA	NA	NA	NA	NA
0.56_84.0445m/z	NA	NA	NA	NA	NA	NA	NA	NA	NA	NA	NA	0.055723909	NA	NA	NA	NA	NA	NA	NA	NA	0.014873139	NA	NA	0.008230233	NA	NA	NA	NA	NA	0.006037059	0.049450895	NA	NA	NA	NA	NA	0.017559798	NA	0.028220955	NA	NA	NA	0.015909559	NA	0.015490195	NA	NA	NA	NA
0.56_88.0373m/z	NA	NA	NA	NA	NA	NA	0.019763483	NA	NA	NA	NA	NA	NA	NA	0.012756264	NA	NA	NA	0.015054797	NA	0.022356604	NA	NA	0.011380239	NA	NA	NA	NA	NA	NA	NA	NA	NA	NA	NA	NA	0.022690702	NA	NA	0.022959562	NA	NA	NA	NA	NA	NA	NA	NA	NA
0.56_88.0405m/z	NA	NA	0.065989552	NA	0.078330478	NA	0.030082341	0.105474707	0.043372608	NA	NA	0.002486418	0.03342392	0.028774352	0.021112758	NA	NA	NA	0.029248827	0.072389985	0.040071867	0.025375142	0.016022416	0.018130734	NA	NA	0.023756831	NA	0.029400566	0.017063484	NA	NA	0.068895341	NA	0.016233127	NA	0.03195691	0.034073951	0.030445503	0.03317568	NA	0.052780706	NA	0.182699021	0.034949825	NA	0.035530451	0.128392993	NA
0.56_94.0603m/z	NA	NA	NA	NA	NA	NA	NA	NA	NA	NA	NA	NA	NA	NA	0.004614759	NA	NA	NA	NA	NA	NA	0.005505768	NA	NA	NA	NA	NA	NA	NA	NA	NA	NA	NA	NA	NA	NA	NA	NA	NA	NA	NA	NA	NA	NA	NA	NA	NA	NA	NA
0.56_94.0640m/z	NA	NA	NA	NA	NA	NA	NA	NA	NA	NA	NA	NA	NA	NA	NA	NA	NA	NA	NA	NA	NA	NA	NA	NA	NA	NA	NA	NA	NA	NA	NA	NA	NA	NA	NA	NA	NA	NA	NA	NA	NA	NA	NA	NA	NA	NA	NA	NA	NA
0.56_95.0698n	NA	NA	NA	NA	NA	NA	NA	NA	NA	NA	NA	NA	NA	NA	NA	NA	NA	NA	NA	NA	NA	NA	NA	NA	NA	NA	NA	NA	NA	NA	NA	NA	NA	NA	NA	NA	NA	NA	NA	NA	NA	NA	NA	NA	NA	NA	NA	NA	NA
0.56_97.0263m/z	NA	NA	NA	NA	NA	NA	NA	NA	NA	NA	NA	NA	NA	NA	NA	NA	NA	NA	NA	NA	NA	NA	NA	NA	NA	NA	NA	NA	NA	NA	NA	NA	NA	NA	NA	NA	NA	NA	NA	NA	NA	NA	NA	NA	NA	NA	NA	NA	NA
0.57_106.0849m/z	0.140922711	0.027572321	0.084258529	0.152358474	0.045667773	NA	0.016588266	0.207108341	0.126399585	0.134379118	0.068803872	0.075274841	0.190074536	0.021469015	0.017826768	0.035351599	0.182509834	0.183062045	0.014231602	0.121501917	0.024575242	0.018190231	0.07239351	0.018289473	0.054813243	0.189895086	0.012342699	0.221086447	0.032420749	0.081469662	0.069359749	0.184855677	0.166432282	0.191405129	0.014653335	0.132021893	0.020947274	0.017706523	0.20045865	0.025174875	0.27455272	0.159979287	0.082092219	0.041142459	0.025333587	0.08065073	0.06462929	0.127881773	0.155497835
0.57_112.0499m/z	NA	NA	NA	NA	NA	NA	NA	NA	NA	NA	NA	NA	NA	NA	NA	NA	NA	NA	NA	NA	NA	NA	NA	NA	NA	NA	NA	NA	NA	NA	NA	NA	NA	NA	NA	NA	NA	NA	NA	NA	NA	NA	NA	NA	NA	NA	NA	NA	NA
0.57_118.0848m/z	0.093306206	0.063481554	0.108333987	0.072761306	0.089740909	NA	0.068535382	0.101184429	0.111743097	0.07920758	0.075192557	0.035899923	0.066898806	0.066347449	0.052217292	0.064173396	NA	NA	0.06410982	0.056422037	0.074193471	0.062536133	0.076088257	0.059200679	NA	0.062517251	0.050751842	0.114850149	0.07021771	0.062496289	0.099728966	0.064611176	0.118246764	0.157980659	0.063266918	-0.018284485	0.068659848	0.072474602	0.041881602	0.073240417	NA	0.081716504	0.097231086	0.14589828	0.074748128	NA	0.078289161	0.007049473	0.108583837
0.57_120.1110n	NA	0.027052263	NA	0.100359773	0.033980482	NA	0.024979732	NA	NA	NA	NA	NA	NA	NA	0.019880902	0.025561274	NA	NA	0.023909769	0.079636147	0.023458341	0.021718651	0.014855749	0.017671878	NA	0.152711321	0.021603848	NA	0.024463947	0.016467915	0.039951023	NA	0.077397236	NA	0.021883599	NA	0.027862798	NA	NA	0.028893743	NA	NA	NA	0.144763816	0.025215719	NA	0.002842675	0.030447096	NA
0.57_130.0541m/z	NA	NA	NA	NA	NA	NA	NA	NA	NA	NA	NA	NA	NA	NA	NA	NA	NA	NA	NA	NA	NA	NA	NA	NA	NA	NA	NA	NA	NA	NA	NA	NA	NA	NA	NA	NA	NA	NA	NA	NA	NA	NA	NA	NA	NA	NA	NA	NA	NA
0.57_130.0581m/z	NA	NA	NA	NA	NA	NA	NA	NA	NA	NA	NA	NA	NA	NA	NA	NA	NA	NA	NA	NA	NA	NA	NA	NA	NA	NA	0.008817944	NA	NA	NA	NA	NA	NA	NA	NA	NA	NA	NA	NA	NA	NA	NA	NA	NA	NA	NA	NA	NA	NA
0.57_144.1000m/z	NA	-0.015896447	NA	NA	NA	NA	NA	NA	NA	NA	NA	NA	NA	-0.015460128	-0.009990251	-0.013875767	NA	NA	-0.017757128	NA	NA	NA	NA	-0.016100663	NA	NA	-0.011842748	NA	NA	NA	NA	NA	NA	NA	-0.016497875	NA	NA	NA	NA	NA	NA	NA	NA	NA	NA	NA	NA	NA	NA
0.57_162.1109m/z	NA	NA	NA	NA	NA	NA	NA	NA	NA	NA	NA	NA	NA	NA	NA	NA	NA	NA	NA	NA	NA	NA	NA	NA	NA	NA	NA	NA	NA	NA	NA	NA	NA	NA	NA	NA	NA	NA	NA	NA	NA	NA	NA	NA	NA	NA	NA	NA	NA
0.57_171.0973m/z	NA	NA	NA	NA	NA	NA	NA	NA	NA	NA	NA	NA	NA	-0.010770907	NA	NA	NA	NA	NA	NA	NA	NA	NA	NA	NA	NA	NA	NA	NA	NA	NA	NA	NA	NA	-0.008492299	NA	NA	NA	NA	-0.018108254	NA	NA	NA	NA	NA	NA	NA	NA	NA
0.57_193.1531m/z	NA	0.04895542	NA	NA	NA	NA	0.050002387	NA	NA	NA	NA	NA	NA	0.05038551	0.037244257	0.051077479	NA	NA	0.046221456	NA	0.059457476	0.05009214	0.047149497	0.048016767	NA	NA	0.038456578	NA	0.051683724	0.042552826	0.044772528	NA	NA	NA	0.045441756	NA	0.055452649	0.056254256	NA	NA	NA	NA	0.059972955	NA	0.050460684	NA	0.044033126	NA	NA
0.57_194.1560m/z	NA	0.047964229	NA	0.065026365	0.038994025	NA	0.04614515	NA	NA	NA	NA	NA	NA	0.047019637	0.03666412	0.050901967	NA	NA	0.041486814	0.059611197	0.057234388	0.048414679	0.056321693	0.045541566	NA	0.052006482	0.036200992	NA	0.050166221	0.06073081	0.05221132	NA	NA	NA	0.04164926	NA	0.055827526	0.054699135	NA	0.052905877	NA	NA	0.073766251	NA	0.049336066	0.127038428	0.04764203	NA	NA
0.57_205.0667m/z	NA	NA	NA	NA	NA	NA	0.017401738	NA	NA	NA	NA	NA	NA	NA	NA	NA	NA	NA	NA	NA	NA	NA	NA	0.013922629	NA	NA	NA	NA	NA	NA	NA	NA	NA	NA	NA	NA	NA	NA	NA	NA	NA	NA	NA	NA	NA	NA	NA	NA	NA
0.57_249.0746m/z	NA	NA	NA	NA	NA	NA	NA	NA	NA	NA	NA	NA	NA	NA	NA	NA	NA	NA	NA	NA	NA	NA	NA	0.006735184	NA	NA	0.004878625	NA	NA	NA	NA	NA	NA	NA	NA	NA	NA	0.007878883	NA	NA	NA	NA	NA	NA	0.006119767	NA	0.019009732	NA	NA
0.57_252.1102m/z	NA	NA	NA	NA	NA	NA	NA	NA	NA	NA	NA	NA	NA	NA	NA	NA	NA	NA	NA	NA	NA	NA	NA	NA	NA	NA	NA	NA	NA	NA	NA	NA	NA	NA	NA	NA	NA	NA	NA	NA	NA	NA	NA	NA	NA	NA	NA	NA	NA
0.57_259.1377m/z	NA	NA	NA	NA	NA	NA	NA	NA	NA	NA	NA	NA	NA	NA	NA	NA	NA	NA	NA	NA	NA	NA	NA	NA	NA	NA	NA	NA	NA	NA	NA	NA	NA	NA	NA	NA	NA	NA	NA	NA	NA	NA	NA	NA	NA	NA	NA	NA	NA
0.57_260.1730m/z	NA	NA	NA	NA	NA	NA	NA	NA	NA	NA	NA	NA	NA	NA	NA	NA	NA	NA	NA	NA	NA	NA	NA	NA	NA	NA	NA	NA	NA	NA	NA	NA	NA	NA	NA	NA	NA	NA	NA	NA	NA	NA	NA	NA	NA	NA	NA	NA	NA
0.57_279.1900m/z	NA	NA	NA	NA	NA	NA	NA	NA	NA	NA	NA	NA	NA	NA	NA	NA	NA	NA	NA	NA	NA	NA	NA	NA	NA	NA	0.023043543	NA	NA	NA	NA	NA	NA	NA	NA	NA	NA	NA	NA	NA	NA	NA	NA	NA	NA	NA	NA	NA	NA
0.57_284.1200m/z	NA	0.018999692	NA	NA	0.057863595	NA	0.01446373	0.084589818	0.038258803	NA	NA	0.03785839	NA	0.017977198	0.011414886	0.024695897	NA	NA	0.021652534	NA	0.024839424	0.022557477	0.015353501	0.01666084	NA	NA	0.015829518	NA	0.022146995	NA	NA	NA	NA	NA	0.015389467	NA	0.017328148	0.022792533	0.019033848	0.024825655	NA	0.042619515	NA	NA	0.016046076	NA	0.025259884	NA	0.057663605
0.57_285.1483m/z	NA	NA	NA	NA	NA	NA	NA	NA	NA	NA	NA	NA	NA	NA	NA	NA	NA	NA	NA	NA	NA	NA	NA	NA	NA	NA	NA	NA	NA	NA	NA	NA	NA	NA	NA	NA	NA	NA	NA	NA	NA	NA	NA	NA	NA	NA	NA	NA	NA
0.57_285.1535m/z	NA	NA	NA	NA	NA	NA	NA	NA	NA	NA	NA	NA	NA	NA	NA	NA	NA	NA	NA	NA	NA	NA	NA	NA	NA	NA	NA	NA	NA	NA	NA	NA	NA	NA	NA	NA	NA	NA	NA	NA	NA	NA	NA	NA	NA	NA	NA	NA	NA
0.57_288.1522m/z	NA	NA	NA	NA	NA	NA	NA	NA	NA	NA	NA	NA	NA	NA	NA	NA	NA	NA	NA	NA	NA	NA	NA	NA	NA	NA	NA	NA	NA	NA	NA	NA	NA	NA	NA	NA	NA	NA	NA	NA	NA	NA	NA	NA	NA	NA	NA	NA	NA
0.57_299.1381m/z	NA	NA	NA	NA	NA	NA	NA	NA	NA	NA	NA	NA	NA	NA	NA	NA	NA	NA	NA	NA	NA	NA	NA	NA	NA	NA	NA	NA	NA	NA	NA	NA	NA	NA	NA	NA	NA	NA	NA	NA	NA	NA	NA	NA	NA	NA	NA	NA	NA
0.57_323.2151m/z	NA	0.025060695	NA	0.110154364	0.144997111	NA	0.020966617	0.130886139	0.12558373	NA	NA	NA	0.174431285	0.017879642	0.019595387	0.024301112	0.263121602	NA	0.022833494	0.106600674	0.022634852	0.017911714	NA	0.017487292	NA	0.170471277	0.021020572	NA	0.02431128	0.060436538	0.05680224	0.214718046	NA	NA	0.020301234	0.16147053	0.021776273	0.021699049	0.12892556	0.022549548	0.278619689	NA	0.033067687	NA	0.025456541	NA	0.028252458	0.136125192	NA
0.57_341.0815m/z	NA	NA	NA	NA	NA	NA	NA	NA	NA	NA	NA	NA	NA	NA	NA	NA	NA	NA	NA	NA	NA	NA	NA	NA	NA	NA	NA	NA	NA	NA	NA	NA	NA	NA	NA	NA	NA	NA	NA	NA	NA	NA	NA	NA	NA	NA	NA	NA	NA
0.57_381.0844m/z	NA	NA	NA	NA	NA	NA	NA	NA	0.018239118	0.037879889	NA	NA	NA	NA	0.013185604	0.025804235	NA	NA	NA	NA	0.026632842	0.027049712	NA	0.014932116	NA	NA	0.018416417	NA	0.030584414	NA	NA	NA	NA	NA	NA	NA	NA	0.023377043	NA	NA	NA	0.015637417	NA	NA	0.02829775	NA	NA	NA	NA
0.57_385.0459m/z	NA	NA	NA	NA	NA	NA	NA	NA	NA	NA	NA	NA	NA	NA	NA	NA	NA	NA	NA	NA	NA	NA	NA	NA	NA	NA	NA	NA	NA	NA	NA	NA	NA	NA	NA	NA	NA	NA	NA	NA	NA	NA	NA	NA	NA	NA	NA	NA	NA
0.57_95.0566m/z	NA	NA	NA	NA	NA	NA	NA	NA	NA	NA	NA	NA	NA	NA	-0.009002814	NA	NA	NA	-0.016687709	NA	NA	NA	NA	NA	NA	NA	NA	NA	0.003219893	NA	NA	NA	NA	NA	NA	NA	NA	NA	NA	NA	NA	NA	NA	NA	NA	NA	NA	NA	NA
0.58_113.0590n	NA	NA	NA	NA	NA	NA	NA	NA	NA	NA	NA	NA	NA	NA	NA	NA	NA	NA	NA	NA	NA	NA	NA	NA	NA	NA	NA	NA	NA	NA	NA	NA	NA	NA	NA	NA	NA	NA	NA	NA	NA	NA	NA	NA	NA	NA	NA	NA	NA
0.58_113.9984m/z	NA	NA	NA	NA	NA	NA	-0.013203641	NA	-0.089415107	NA	NA	NA	NA	NA	-0.007093266	NA	NA	NA	NA	NA	NA	-0.011408631	0.019147615	NA	NA	NA	NA	NA	NA	NA	NA	NA	NA	NA	NA	NA	NA	NA	NA	-0.015978008	NA	NA	NA	NA	NA	NA	-0.014907447	NA	NA
0.58_115.0963m/z	NA	NA	NA	NA	NA	NA	NA	NA	NA	NA	NA	NA	NA	NA	NA	NA	NA	NA	NA	NA	NA	NA	NA	NA	NA	NA	NA	NA	NA	NA	NA	NA	NA	NA	NA	NA	NA	NA	NA	NA	NA	NA	NA	NA	NA	NA	NA	NA	NA
0.58_115.1000m/z	NA	NA	NA	NA	-0.074015072	NA	-0.024474547	NA	-0.055983042	NA	NA	-0.102176599	NA	-0.024314637	-0.016604167	-0.021386314	NA	-0.172268584	-0.023145441	-0.074755972	-0.021332667	-0.014550932	NA	-0.021300108	NA	NA	-0.022875767	NA	-0.011100911	-0.017422671	NA	NA	NA	NA	-0.013418637	-0.159992688	NA	-0.026008558	NA	NA	NA	NA	NA	NA	-0.024018506	NA	NA	NA	NA
0.58_115.1014m/z	NA	NA	NA	NA	NA	NA	-0.017691202	NA	NA	NA	NA	NA	NA	NA	-0.009712366	NA	NA	NA	NA	NA	NA	NA	NA	NA	NA	NA	NA	NA	NA	NA	NA	NA	NA	NA	NA	NA	NA	NA	NA	NA	NA	NA	NA	NA	NA	NA	NA	NA	NA
0.58_115.1107m/z	NA	NA	NA	NA	NA	NA	NA	NA	NA	NA	NA	NA	NA	NA	-0.001987573	NA	NA	NA	-0.009883409	NA	-0.019575046	-0.012532677	NA	-0.009322414	NA	NA	NA	NA	NA	NA	NA	NA	NA	NA	-0.009490943	NA	NA	NA	NA	-0.00907689	NA	NA	NA	NA	NA	NA	NA	NA	NA
0.58_115.1203m/z	NA	NA	NA	NA	NA	NA	NA	NA	NA	NA	NA	NA	NA	NA	NA	NA	NA	NA	NA	NA	NA	NA	NA	NA	NA	NA	0.007955766	NA	NA	NA	NA	NA	NA	NA	NA	NA	NA	NA	NA	NA	NA	NA	0.015524627	NA	NA	NA	NA	NA	NA
0.58_115.1457m/z	NA	-0.020964933	NA	NA	NA	NA	-0.015941993	NA	NA	NA	NA	NA	NA	-0.016525791	-0.015638117	NA	NA	NA	-0.012643791	-0.02077182	NA	-0.017912471	NA	NA	NA	NA	NA	NA	NA	NA	NA	NA	NA	NA	-0.021282848	NA	NA	-0.020424523	NA	NA	NA	NA	NA	NA	-0.021559397	NA	NA	NA	NA
0.58_118.1645m/z	0.020667976	0.068167004	0.207612763	0.083937553	0.157951624	0.272830917	0.074000751	0.155975286	0.143035871	0.128176222	0.160253879	0.048964274	0.076065962	0.070078603	0.055782672	0.07034584	0.182209306	0.141000953	0.06514521	0.099623621	0.079051272	0.065067947	0.118329034	0.063424745	0.049272243	0.005844797	0.057600666	0.106004116	0.072384066	0.103578194	0.125597243	0.132173749	0.163316321	0.338227774	0.066806354	0.073344647	0.073287136	0.080237201	0.036467641	0.077467131	0.1397925	0.110717681	0.153138777	0.193654946	0.081634018	0.213850657	0.085076139	0.030386256	0.08801842
0.58_120.0882m/z	NA	0.060197235	0.008916769	0.03994401	-0.023579615	NA	0.060921487	0.073227414	NA	0.013163101	0.016736693	-0.008598649	0.010345923	0.058488313	0.045927763	0.05584896	NA	NA	0.057104955	0.027583061	0.068591863	0.05544099	0.064386529	0.052744371	NA	-0.018069234	0.044071336	0.109772032	0.061166007	0.071568922	0.072713477	NA	0.077816769	NA	0.056347261	NA	0.059056573	0.065734868	-0.004008544	0.062886197	-0.042403705	NA	0.079859518	NA	0.064322326	NA	0.061971392	-0.009657878	0.07409427
0.58_127.0379m/z	NA	NA	NA	NA	NA	NA	NA	NA	NA	NA	NA	NA	NA	NA	0.010449742	NA	NA	NA	NA	NA	NA	NA	NA	NA	NA	NA	NA	NA	NA	NA	NA	NA	NA	NA	NA	NA	NA	NA	NA	NA	NA	NA	NA	NA	NA	NA	NA	NA	NA
0.58_128.0422m/z	NA	0.012017171	NA	NA	NA	NA	0.016442861	NA	NA	NA	NA	NA	NA	NA	NA	NA	NA	NA	NA	NA	NA	0.022554899	0.027166007	0.019579236	NA	NA	NA	NA	NA	NA	NA	NA	NA	NA	NA	NA	0.014950409	0.025523562	NA	NA	NA	NA	NA	NA	NA	NA	NA	NA	NA
0.58_128.0682m/z	NA	NA	NA	NA	NA	NA	NA	NA	NA	NA	NA	NA	NA	NA	0.014197197	NA	NA	NA	NA	NA	NA	NA	NA	0.013344038	NA	NA	4.55E-05	NA	0.026998434	NA	NA	NA	NA	NA	NA	NA	NA	NA	NA	NA	NA	NA	NA	NA	0.020385077	NA	NA	NA	NA
0.58_161.1003m/z	NA	NA	NA	NA	NA	NA	NA	NA	NA	NA	NA	NA	NA	NA	-0.012890163	NA	NA	NA	NA	NA	NA	NA	NA	-0.016628421	NA	NA	NA	NA	NA	NA	NA	NA	NA	NA	NA	NA	NA	NA	NA	NA	NA	NA	NA	NA	NA	NA	NA	NA	NA
0.58_165.0694m/z	NA	NA	NA	NA	NA	NA	NA	NA	NA	NA	NA	NA	NA	NA	-0.004511782	NA	NA	NA	-0.014431588	NA	-0.013777972	NA	NA	-0.010500501	NA	NA	NA	NA	NA	NA	NA	NA	NA	NA	-0.013799234	NA	NA	NA	NA	-0.020234328	NA	NA	NA	NA	NA	NA	-0.024570922	NA	NA
0.58_166.0774m/z	NA	NA	NA	NA	0.020243348	NA	NA	NA	NA	NA	NA	NA	NA	-0.007292664	NA	NA	NA	NA	-0.012530811	NA	NA	NA	NA	-0.0021743	NA	NA	NA	NA	NA	NA	NA	-0.058955966	NA	NA	NA	NA	NA	-0.012122862	NA	NA	NA	NA	-0.036986071	NA	NA	NA	NA	NA	NA
0.58_175.0578n	NA	0.025909437	NA	NA	NA	NA	0.030849159	0.17023469	NA	NA	NA	0.086681883	0.245174591	0.031496323	0.029341738	0.032000253	NA	NA	0.027976726	0.148297226	0.033410257	0.021321003	0.067199595	0.015192022	NA	0.149671092	0.025718739	NA	0.02863188	0.0808591	0.052357954	NA	NA	NA	0.024653326	NA	0.023579515	0.025012444	NA	0.028359277	NA	NA	0.084506675	NA	0.029240641	0.173768518	0.065691207	0.094920662	NA
0.58_176.1298m/z	-0.220800557	-0.034554989	-0.067417022	-0.146629234	-0.255696675	-0.258659447	-0.032429722	-0.179080315	-0.275949928	-0.139374532	-0.263931927	-0.075362903	-0.2865606	-0.038852892	-0.03333445	-0.025918404	-0.202081832	-0.189083767	-0.02642972	-0.132929588	-0.024343392	-0.02709777	-0.09038642	-0.040159548	-0.240008986	-0.170582848	-0.029506702	-0.196992717	-0.024712582	-0.123541946	-0.121552597	-0.302336994	-0.192703144	-0.212692041	-0.043155989	-0.195545091	-0.034174179	-0.038945729	-0.148466174	-0.030843907	-0.285798391	-0.156585017	-0.109950362	-0.212685817	-0.02618487	-0.148189208	-0.074829543	-0.193450021	-0.241448651
0.58_177.0727m/z	NA	0.01704177	NA	NA	NA	NA	NA	NA	NA	NA	NA	NA	NA	NA	0.016734315	NA	NA	NA	NA	NA	NA	NA	NA	NA	NA	NA	0.011073223	NA	NA	NA	NA	NA	NA	NA	0.016133076	NA	NA	NA	NA	NA	NA	NA	NA	NA	NA	NA	NA	NA	NA
0.58_182.0783m/z	NA	NA	NA	NA	NA	NA	NA	NA	NA	NA	NA	NA	NA	NA	NA	NA	NA	NA	NA	NA	NA	NA	NA	NA	NA	NA	NA	NA	NA	NA	NA	NA	NA	NA	NA	NA	NA	NA	NA	NA	NA	NA	NA	NA	NA	NA	NA	NA	NA
0.58_194.1427n	NA	0.047010745	NA	NA	NA	NA	0.045845383	NA	NA	NA	0.003773377	NA	NA	NA	0.036671797	0.046148612	-0.004110093	NA	0.042662828	NA	0.047293943	NA	0.013731143	0.038752047	NA	0.000328119	0.038583894	NA	0.052027211	0.019100295	0.016282912	NA	0.044108316	NA	0.04438004	0.107654421	0.050386041	NA	NA	0.049474381	0.003472894	NA	NA	NA	NA	0.099959262	0.016778857	NA	NA
0.58_195.0969m/z	NA	NA	NA	NA	NA	NA	NA	NA	NA	NA	NA	NA	NA	NA	-0.008241222	NA	NA	NA	NA	NA	NA	NA	NA	NA	NA	NA	NA	NA	NA	NA	NA	NA	NA	NA	NA	NA	NA	NA	NA	NA	NA	NA	NA	NA	NA	NA	NA	NA	NA
0.58_195.9979n	NA	NA	NA	NA	NA	NA	NA	NA	NA	NA	NA	NA	NA	NA	NA	NA	NA	NA	NA	NA	NA	NA	NA	NA	NA	NA	NA	NA	NA	NA	NA	NA	NA	NA	NA	NA	NA	NA	NA	NA	NA	NA	NA	NA	NA	NA	NA	NA	NA
0.58_196.9792m/z	NA	NA	NA	NA	NA	NA	NA	NA	NA	NA	NA	NA	NA	NA	NA	NA	NA	NA	NA	NA	NA	NA	NA	NA	NA	NA	NA	NA	NA	NA	NA	NA	NA	NA	NA	NA	NA	NA	NA	NA	NA	NA	NA	NA	NA	NA	NA	NA	NA
0.58_227.9699n	NA	NA	NA	NA	NA	NA	0.017397322	NA	NA	NA	NA	0.047629953	NA	0.020607877	0.012968606	NA	NA	NA	NA	NA	NA	0.017154728	0.035343985	0.012686117	NA	NA	0.01493714	NA	NA	NA	NA	NA	NA	NA	NA	NA	NA	0.025418665	NA	NA	NA	NA	NA	NA	NA	NA	NA	NA	NA
0.58_235.1635m/z	0.236295632	0.037187673	0.130849084	0.126198485	0.157681516	NA	0.048532253	NA	0.05267445	0.153959406	0.108528516	0.091508725	NA	0.051495637	0.040457186	0.040930543	0.23197225	0.250099435	0.048848534	0.066097292	0.046056086	0.046043641	0.072959214	0.037896302	0.155100268	0.160308671	0.043907636	0.115755227	0.044696517	0.049453149	NA	NA	0.139947238	NA	0.051399893	0.156656389	0.046900655	0.053862283	0.03517937	0.047490293	0.121949482	0.196653626	0.057439249	NA	0.042502296	NA	0.086075483	0.15422858	0.190237104
0.58_239.1182m/z	NA	NA	NA	NA	NA	NA	NA	NA	NA	NA	NA	NA	NA	NA	NA	NA	NA	NA	NA	NA	NA	NA	NA	NA	NA	NA	NA	NA	NA	NA	NA	NA	NA	NA	NA	NA	NA	NA	NA	NA	NA	NA	NA	NA	NA	NA	NA	NA	NA
0.58_254.1480m/z	NA	NA	NA	NA	NA	NA	NA	NA	NA	NA	NA	NA	NA	NA	-0.006404854	NA	NA	NA	-0.008718449	NA	NA	NA	NA	NA	NA	NA	NA	NA	NA	NA	NA	NA	NA	NA	-0.009958748	NA	NA	NA	NA	NA	NA	NA	NA	NA	NA	NA	NA	NA	NA
0.58_277.1765m/z	NA	NA	NA	NA	NA	NA	NA	NA	NA	NA	NA	NA	NA	NA	NA	NA	NA	NA	NA	NA	NA	NA	NA	NA	NA	NA	NA	NA	NA	NA	NA	NA	NA	NA	NA	NA	NA	NA	NA	NA	NA	NA	NA	NA	NA	NA	NA	NA	NA
0.58_468.9395m/z	0.102107069	0.021241945	NA	NA	0.1130203	NA	0.016941866	0.037144489	0.190484121	0.12118014	NA	0.12356608	0.164414779	0.026554582	0.019019224	0.021574586	NA	NA	0.036073831	NA	0.027084945	0.022067674	0.030877321	0.019731009	NA	0.205116081	0.018026602	NA	0.033860389	0.118337837	NA	0.209496168	NA	0.169511209	0.018836006	NA	0.019993643	0.036937005	0.060521599	0.032000498	NA	0.100861593	NA	NA	0.024412801	NA	0.073037166	NA	NA
0.58_654.9473m/z	NA	NA	NA	NA	NA	NA	NA	NA	NA	NA	NA	NA	NA	NA	NA	NA	NA	NA	NA	NA	NA	NA	NA	NA	NA	NA	-0.003936664	NA	NA	NA	NA	NA	NA	NA	NA	NA	NA	NA	NA	NA	NA	NA	NA	NA	NA	NA	NA	NA	NA
0.58_673.9210n	NA	NA	NA	NA	NA	NA	0.018418797	NA	NA	NA	NA	NA	NA	NA	0.013366504	0.019226715	NA	NA	0.022124148	NA	NA	NA	NA	0.013487566	NA	NA	0.012333841	NA	NA	NA	NA	NA	NA	NA	NA	NA	NA	NA	NA	0.025296359	NA	NA	NA	NA	NA	NA	NA	NA	NA
0.58_86.0697m/z	NA	NA	NA	NA	NA	NA	NA	NA	NA	NA	NA	NA	NA	NA	NA	NA	NA	NA	NA	NA	NA	NA	NA	NA	NA	NA	0.004487064	NA	NA	NA	NA	NA	NA	NA	NA	NA	NA	NA	NA	NA	NA	NA	NA	NA	NA	NA	NA	NA	NA
0.59_116.0658m/z	NA	NA	NA	NA	NA	NA	NA	NA	NA	NA	NA	NA	NA	NA	NA	NA	NA	NA	NA	NA	NA	NA	NA	NA	NA	NA	NA	NA	NA	NA	NA	NA	NA	NA	NA	NA	NA	NA	NA	NA	NA	NA	NA	NA	NA	NA	NA	NA	NA
0.59_118.1152m/z	NA	0.048253292	NA	NA	NA	NA	0.055059601	NA	NA	NA	NA	0.111666981	NA	0.053088052	0.038016757	0.04660662	NA	NA	0.051519211	NA	0.05924391	0.050173091	NA	0.04449199	NA	NA	0.035417501	NA	0.055546007	0.041095919	NA	NA	NA	NA	0.040277015	NA	0.052004052	0.056889611	0.060565929	0.054012039	NA	NA	NA	NA	0.059668199	NA	0.035578111	NA	NA
0.59_118.1183m/z	0.250817565	0.066812705	0.215051194	0.149221848	0.132388349	0.186183332	0.070184166	0.113940199	0.12847575	0.161659938	0.185322243	0.129636016	0.203706933	0.068729884	0.050002058	0.063984163	0.162780935	0.236126359	0.065097053	0.103459369	0.076256209	0.064054559	0.095223134	0.059980958	0.269468386	0.097928722	0.049401202	0.151350539	0.074287804	0.111250296	0.108205443	0.139917986	0.203788568	0.253546009	0.06005061	0.046921756	0.069563444	0.069382031	0.126416978	0.073288714	0.207465471	0.155865996	0.093639396	0.326849832	0.075008971	0.24822032	0.11908469	0.038427667	0.279598431
0.59_118.1204m/z	NA	0.064298282	0.083746563	0.031324398	0.109312844	0.071773804	0.065386992	0.09418387	0.030491971	0.053305739	NA	0.01363464	0.105788991	0.06362913	0.046818603	0.063194291	NA	NA	0.067067028	0.07504351	0.073811747	0.058219223	0.071730098	0.052853655	NA	0.106204917	0.050044126	NA	0.072326197	0.076249802	0.086175161	0.0791	NA	NA	0.057992162	0.06511393	0.072705224	0.066558613	0.080243358	0.072499739	0.176350063	0.10353111	0.078504203	0.051089259	0.073334852	NA	0.08476924	0.026253246	NA
0.59_129.1228m/z	NA	NA	NA	NA	NA	NA	NA	NA	NA	NA	NA	NA	NA	NA	NA	NA	NA	NA	NA	NA	NA	NA	NA	NA	NA	NA	NA	NA	NA	NA	NA	NA	NA	NA	NA	NA	NA	NA	NA	NA	NA	NA	NA	NA	NA	NA	NA	NA	NA
0.59_146.0795m/z	NA	NA	NA	NA	NA	NA	NA	NA	NA	NA	NA	NA	NA	NA	NA	NA	NA	NA	NA	NA	NA	NA	NA	NA	NA	NA	NA	NA	NA	NA	NA	NA	NA	NA	NA	NA	NA	NA	NA	NA	NA	NA	NA	NA	NA	NA	NA	NA	NA
0.59_148.0965m/z	NA	-0.016142746	NA	NA	NA	NA	NA	NA	NA	NA	NA	NA	NA	NA	NA	NA	NA	NA	NA	NA	NA	NA	NA	NA	NA	NA	NA	NA	NA	NA	NA	NA	NA	NA	NA	NA	NA	NA	NA	NA	NA	NA	NA	NA	NA	NA	NA	NA	NA
0.59_151.1211n	NA	NA	NA	NA	NA	NA	NA	NA	NA	NA	NA	NA	NA	NA	0.014128308	NA	NA	NA	NA	NA	NA	NA	NA	0.014789006	NA	NA	NA	NA	NA	NA	NA	NA	NA	NA	NA	NA	NA	NA	NA	NA	NA	NA	NA	NA	NA	NA	NA	NA	NA
0.59_159.0590n	NA	0.024130789	NA	NA	NA	NA	0.032144039	NA	NA	NA	NA	NA	NA	0.032676598	0.020547738	0.023960706	NA	NA	0.030881572	NA	0.035798347	NA	0.007813283	0.016814938	NA	NA	0.027735212	NA	NA	NA	NA	NA	NA	NA	0.029389822	NA	0.027869026	NA	NA	0.030032845	NA	NA	NA	NA	NA	NA	0.031884773	NA	NA
0.59_159.0818m/z	0.204647859	0.057995977	0.141359929	0.133903971	0.048976729	0.112087421	0.045662073	0.190833829	0.112464298	0.1332338	0.114505236	0.201892421	0.132069341	0.060322119	0.043784033	0.049862183	0.132708691	0.208143251	0.057146575	0.111002993	0.055239916	0.055923261	0.06476425	0.045205359	0.269576461	0.174026964	0.045132152	0.093624729	0.060782533	0.040176911	0.128650425	NA	0.100865464	0.108571949	0.03391814	0.19364866	0.04469566	0.046791201	0.183788799	0.056754584	0.165083855	0.125161858	0.081696152	0.140007668	0.04871383	0.187876848	0.090635808	0.173013232	NA
0.59_159.0882n	NA	NA	NA	NA	NA	NA	NA	NA	NA	NA	NA	NA	NA	NA	NA	NA	NA	NA	NA	NA	NA	NA	NA	NA	NA	NA	NA	NA	NA	NA	NA	NA	NA	NA	NA	NA	NA	NA	NA	NA	NA	NA	NA	NA	NA	NA	NA	NA	NA
0.59_160.1331m/z	NA	NA	NA	NA	NA	NA	NA	NA	NA	NA	NA	NA	NA	NA	-0.006479322	NA	NA	NA	NA	NA	NA	NA	NA	-0.012316522	NA	NA	NA	NA	NA	NA	NA	NA	NA	NA	NA	NA	NA	NA	NA	NA	NA	NA	NA	NA	NA	NA	NA	NA	NA
0.59_177.0715m/z	NA	0.022336068	0.305156784	0.139903031	NA	NA	0.033384691	NA	0.126655442	NA	NA	0.094212387	NA	0.037474082	0.03269505	0.028392544	NA	NA	0.027762558	NA	0.032486012	0.024031744	0.07953689	0.021712746	NA	0.150981016	0.027597127	0.261811754	0.026809683	0.067808409	0.030351923	0.267484047	NA	NA	0.023819094	0.146208058	0.022046295	0.033465254	0.183346013	0.032045209	NA	0.16813623	0.057831291	0.184176843	0.024377616	0.110221338	0.062091201	0.117361039	NA
0.59_183.1097n	NA	NA	NA	NA	NA	NA	NA	NA	NA	NA	NA	NA	NA	NA	NA	NA	NA	NA	NA	NA	NA	NA	NA	NA	NA	NA	NA	NA	NA	NA	NA	NA	NA	NA	NA	NA	NA	NA	NA	NA	NA	NA	NA	NA	NA	NA	NA	NA	NA
0.59_188.0669m/z	NA	-0.026261619	NA	NA	NA	NA	-0.031362851	NA	NA	NA	NA	NA	NA	-0.02529436	-0.02464421	NA	NA	NA	-0.03115942	NA	-0.028723864	NA	-0.03158222	-0.024135759	NA	NA	-0.016753836	NA	NA	-0.022282319	NA	NA	NA	NA	-0.032475238	NA	NA	NA	NA	NA	NA	NA	NA	NA	NA	NA	NA	NA	NA
0.59_192.0844m/z	NA	NA	NA	NA	NA	NA	0.032362627	NA	NA	NA	NA	NA	NA	0.036523935	0.02781078	0.030852164	NA	NA	NA	NA	0.037317248	0.030130715	0.037201992	0.018314542	NA	NA	0.021731217	NA	NA	NA	NA	NA	NA	NA	0.038093722	NA	NA	NA	NA	NA	NA	NA	NA	NA	0.027851956	NA	NA	NA	NA
0.59_195.0961m/z	NA	NA	NA	NA	NA	NA	NA	NA	NA	NA	NA	NA	NA	NA	NA	NA	NA	NA	NA	NA	NA	NA	NA	NA	NA	NA	NA	NA	NA	NA	NA	NA	NA	NA	NA	NA	NA	NA	NA	NA	NA	NA	NA	NA	NA	NA	NA	NA	NA
0.59_206.0974m/z	NA	NA	NA	NA	NA	NA	NA	NA	NA	NA	NA	NA	NA	NA	NA	NA	NA	NA	NA	NA	NA	NA	NA	NA	NA	NA	0.022299127	NA	NA	NA	NA	NA	NA	NA	NA	NA	NA	NA	NA	NA	NA	NA	NA	NA	NA	NA	NA	NA	NA
0.59_206.1037m/z	NA	NA	NA	NA	NA	NA	0.021361712	NA	NA	NA	NA	NA	NA	NA	NA	NA	NA	NA	NA	NA	NA	NA	NA	0.018198991	NA	NA	0.024428207	NA	NA	NA	0.018979241	NA	NA	NA	NA	NA	NA	NA	NA	NA	NA	NA	NA	NA	NA	NA	NA	NA	NA
0.59_214.0191m/z	NA	0.02248531	NA	0.089241353	NA	0.183236781	0.023730246	NA	NA	NA	NA	0.089301032	0.152131679	0.031987949	0.025498019	0.032385515	0.083224404	NA	0.026693668	NA	0.038541583	0.030184322	0.10951871	0.015908316	NA	0.108329087	0.026770819	NA	0.027983183	0.023035927	0.033386249	NA	NA	NA	0.027882244	NA	0.022108898	0.025420211	NA	0.029978177	NA	NA	0.037515429	NA	0.024435489	NA	0.032336046	0.062768556	NA
0.59_230.1086m/z	NA	NA	NA	NA	NA	NA	NA	NA	NA	NA	NA	NA	NA	NA	NA	NA	NA	NA	NA	NA	NA	NA	NA	NA	NA	NA	NA	NA	NA	NA	NA	NA	NA	NA	NA	NA	NA	NA	NA	NA	NA	NA	NA	NA	NA	NA	NA	NA	NA
0.59_238.1551m/z	NA	NA	NA	NA	NA	NA	NA	NA	NA	NA	NA	NA	NA	NA	-0.011966893	NA	NA	NA	-0.01337117	NA	NA	NA	NA	-0.014412083	NA	NA	-0.01253155	NA	NA	NA	NA	NA	NA	NA	NA	NA	NA	NA	NA	NA	NA	NA	NA	NA	NA	NA	NA	NA	NA
0.59_240.9692m/z	NA	NA	NA	NA	NA	NA	NA	NA	NA	NA	NA	NA	NA	NA	NA	NA	NA	NA	NA	NA	NA	NA	NA	NA	NA	NA	NA	NA	NA	NA	NA	NA	NA	NA	NA	NA	NA	NA	NA	NA	NA	NA	NA	NA	NA	NA	NA	NA	NA
0.59_242.1178m/z	NA	NA	NA	NA	NA	NA	NA	NA	NA	NA	NA	NA	NA	NA	NA	NA	NA	NA	NA	NA	NA	NA	NA	-0.003257298	NA	NA	NA	NA	NA	NA	NA	NA	NA	NA	NA	NA	NA	NA	NA	NA	NA	NA	NA	NA	NA	NA	NA	NA	NA
0.59_242.1224m/z	NA	NA	NA	NA	NA	NA	NA	NA	NA	NA	NA	NA	NA	NA	NA	NA	NA	NA	NA	NA	NA	NA	NA	NA	NA	NA	NA	NA	NA	NA	NA	NA	NA	NA	NA	NA	NA	NA	NA	NA	NA	NA	NA	NA	NA	NA	NA	NA	NA
0.59_244.1286m/z	NA	-0.044313079	NA	NA	-0.140822147	NA	-0.036661267	NA	-0.094644079	NA	-0.113830069	-0.088770839	NA	-0.038149144	-0.035486317	-0.038651302	NA	-0.233059123	-0.0338898	-0.070823595	-0.039728966	-0.039676019	-0.042864051	-0.031141315	NA	-0.149886464	-0.03434679	NA	-0.04418406	-0.074823611	-0.087740098	-0.239093685	NA	NA	-0.038150096	-0.09852033	-0.035387087	-0.051618082	-0.110431109	-0.05006921	-0.147044238	-0.099207915	-0.111020041	NA	NA	NA	-0.059911946	-0.09748107	NA
0.59_247.0985m/z	NA	NA	NA	NA	NA	NA	NA	NA	NA	NA	NA	NA	NA	NA	NA	NA	NA	NA	NA	NA	NA	NA	NA	NA	NA	NA	NA	NA	NA	NA	NA	NA	NA	NA	NA	NA	NA	NA	NA	NA	NA	NA	NA	NA	NA	NA	NA	NA	NA
0.59_271.1426m/z	NA	-0.015195848	NA	NA	-0.170210945	NA	-0.025695482	NA	-0.154173932	NA	NA	NA	-0.132520286	-0.017134546	-0.010149292	-0.021333693	-0.171152765	NA	-0.021218565	-0.090711612	-0.015246208	NA	-0.036105972	-0.017786113	NA	NA	-0.017078359	NA	NA	NA	NA	-0.043022428	NA	NA	-0.01339494	-0.166888056	NA	-0.019611633	NA	NA	NA	NA	NA	NA	NA	-0.157538011	NA	NA	NA
0.59_276.1549m/z	NA	NA	NA	NA	NA	NA	NA	NA	NA	NA	NA	NA	NA	NA	NA	NA	NA	NA	NA	NA	NA	NA	NA	NA	NA	NA	NA	NA	NA	NA	NA	NA	NA	NA	NA	NA	NA	NA	NA	NA	NA	NA	NA	NA	NA	NA	NA	NA	NA
0.59_296.1006m/z	NA	0.037203518	NA	NA	0.01807188	NA	0.02790544	NA	0.078675751	0.048543412	NA	0.049829987	NA	0.026185449	0.022229627	0.027196432	0.106980498	NA	0.039623942	0.089295286	0.036892057	0.028363897	0.045633618	0.022934906	NA	NA	0.028097258	NA	0.024158436	0.062033937	0.019024508	0.013033867	0.081403816	NA	0.024464962	NA	0.036417998	0.030338501	0.015319358	0.035635369	NA	NA	0.042453545	NA	0.037436621	NA	0.041410168	NA	NA
0.59_305.1809m/z	NA	NA	NA	NA	NA	NA	NA	NA	NA	NA	NA	NA	NA	NA	NA	NA	NA	NA	NA	NA	NA	NA	NA	NA	NA	NA	NA	NA	NA	NA	NA	NA	NA	NA	NA	NA	NA	NA	NA	0.022126238	NA	NA	NA	NA	NA	NA	NA	NA	NA
0.59_319.1737m/z	NA	NA	NA	NA	NA	NA	NA	NA	NA	NA	NA	NA	NA	NA	NA	NA	NA	NA	NA	NA	NA	NA	NA	NA	NA	NA	NA	NA	NA	NA	NA	NA	NA	NA	NA	NA	NA	NA	NA	NA	NA	NA	NA	NA	NA	NA	NA	NA	NA
0.59_320.1873m/z	NA	NA	NA	NA	NA	NA	NA	NA	NA	NA	NA	NA	NA	NA	NA	NA	NA	NA	NA	NA	NA	NA	NA	NA	NA	NA	NA	NA	NA	NA	NA	NA	NA	NA	NA	NA	NA	NA	NA	NA	NA	NA	NA	NA	NA	NA	NA	NA	NA
0.59_375.2207m/z	NA	NA	NA	NA	NA	NA	NA	NA	NA	NA	NA	NA	NA	NA	NA	NA	NA	NA	NA	NA	NA	NA	NA	NA	NA	NA	NA	NA	NA	NA	NA	NA	NA	NA	NA	NA	NA	NA	NA	NA	NA	NA	NA	NA	NA	NA	NA	NA	NA
0.59_465.2703m/z	NA	NA	NA	NA	NA	NA	-0.022694236	NA	NA	NA	NA	NA	NA	NA	NA	NA	NA	NA	NA	NA	NA	-0.017231293	NA	-0.015315694	NA	NA	-0.013595253	NA	NA	NA	NA	NA	NA	NA	-0.013219176	NA	-0.032495883	-0.022818197	NA	NA	NA	NA	NA	NA	NA	NA	NA	NA	NA
0.59_789.2885m/z	NA	NA	NA	NA	NA	NA	NA	NA	NA	NA	NA	NA	NA	NA	NA	NA	NA	NA	NA	NA	NA	NA	NA	NA	NA	NA	NA	NA	NA	NA	NA	NA	NA	NA	NA	NA	NA	NA	NA	NA	NA	NA	NA	NA	NA	NA	NA	NA	NA
0.59_83.0567m/z	NA	0.021121025	NA	0.095671281	-0.003443778	0.089700745	NA	NA	NA	NA	NA	0.08921101	NA	0.019147709	0.026475129	NA	NA	NA	0.018827976	0.109719603	0.025200119	NA	0.016913904	0.025453711	NA	NA	0.025891657	NA	0.028246034	NA	NA	0.112263084	NA	NA	0.015721994	NA	NA	0.025335203	0.132553204	0.008964407	NA	0.111507124	0.045298441	NA	0.030441124	NA	0.012588789	NA	0.146865245
0.59_91.1091n	NA	NA	NA	NA	NA	NA	NA	NA	NA	NA	NA	NA	NA	-0.0081616	-0.006586023	NA	NA	NA	NA	NA	NA	-0.005353868	NA	NA	NA	NA	-0.008691795	NA	NA	NA	NA	NA	NA	NA	-0.007202304	NA	-0.006129013	NA	NA	NA	NA	NA	NA	NA	-0.010573981	NA	NA	NA	NA
0.60_100.0741m/z	NA	NA	NA	NA	NA	NA	NA	NA	NA	NA	NA	NA	NA	NA	-0.001285486	NA	NA	NA	NA	NA	NA	NA	NA	-0.002808217	NA	NA	NA	NA	NA	NA	NA	NA	NA	NA	NA	NA	NA	NA	NA	NA	NA	NA	NA	NA	NA	NA	NA	NA	NA
0.60_100.0756m/z	NA	NA	NA	NA	NA	NA	NA	NA	NA	NA	NA	NA	NA	NA	NA	NA	NA	NA	NA	NA	NA	NA	NA	NA	NA	NA	NA	NA	NA	NA	NA	NA	NA	NA	NA	NA	0.017448267	NA	NA	NA	NA	NA	NA	NA	NA	NA	NA	NA	NA
0.60_100.0760m/z	NA	NA	NA	NA	NA	NA	NA	NA	NA	NA	NA	NA	NA	NA	NA	NA	NA	NA	NA	NA	NA	NA	NA	NA	NA	NA	0.01470967	NA	NA	NA	NA	NA	NA	NA	NA	NA	NA	NA	NA	NA	NA	NA	NA	NA	NA	NA	NA	NA	NA
0.60_101.0497n	NA	NA	NA	NA	NA	NA	NA	NA	NA	NA	NA	NA	NA	NA	NA	NA	NA	NA	NA	NA	NA	NA	NA	NA	NA	NA	NA	NA	NA	NA	NA	NA	NA	NA	NA	NA	NA	NA	NA	NA	NA	NA	NA	NA	NA	NA	NA	NA	NA
0.60_114.0945m/z	NA	NA	NA	NA	NA	NA	NA	NA	NA	NA	NA	NA	NA	NA	NA	NA	NA	NA	NA	NA	NA	NA	NA	NA	NA	NA	NA	NA	NA	NA	NA	NA	NA	NA	NA	NA	NA	NA	NA	NA	NA	NA	NA	NA	NA	NA	NA	NA	NA
0.60_118.1240m/z	NA	0.044344378	NA	NA	NA	NA	NA	NA	NA	NA	NA	NA	NA	NA	0.028554626	NA	NA	NA	NA	NA	NA	NA	NA	0.038567713	NA	NA	0.034889424	NA	0.053146646	NA	NA	NA	NA	NA	NA	NA	0.046056001	NA	NA	NA	NA	NA	NA	NA	0.048900718	NA	NA	NA	NA
0.60_120.0759m/z	NA	NA	NA	NA	-0.061311799	NA	NA	NA	NA	NA	NA	NA	NA	NA	0.011146821	NA	NA	NA	NA	NA	NA	NA	0.024787936	0.003151092	NA	NA	NA	NA	NA	NA	NA	NA	NA	NA	0.018601827	NA	NA	NA	NA	NA	NA	NA	NA	NA	NA	NA	0.030875359	NA	NA
0.60_125.0689m/z	NA	NA	NA	NA	NA	NA	NA	NA	NA	NA	NA	NA	NA	NA	NA	NA	NA	NA	NA	NA	NA	NA	NA	NA	NA	NA	NA	NA	NA	NA	NA	NA	NA	NA	NA	NA	NA	NA	NA	NA	NA	NA	NA	NA	NA	NA	NA	NA	NA
0.60_128.0570n	NA	NA	NA	NA	NA	NA	NA	NA	NA	NA	NA	NA	NA	NA	NA	NA	NA	NA	NA	NA	NA	NA	NA	NA	NA	NA	NA	NA	NA	NA	NA	NA	NA	NA	NA	NA	NA	NA	NA	NA	NA	NA	NA	NA	NA	NA	NA	NA	NA
0.60_129.1185m/z	NA	NA	NA	NA	NA	NA	NA	NA	NA	NA	NA	NA	NA	NA	NA	NA	NA	NA	NA	NA	NA	NA	NA	NA	NA	NA	NA	NA	NA	NA	NA	NA	NA	NA	NA	NA	NA	NA	NA	NA	NA	NA	NA	NA	NA	NA	NA	NA	NA
0.60_129.1233m/z	NA	NA	NA	NA	NA	NA	NA	NA	NA	NA	NA	NA	NA	NA	NA	NA	NA	NA	NA	NA	NA	NA	NA	NA	NA	NA	NA	NA	NA	NA	NA	NA	NA	NA	NA	NA	NA	NA	NA	NA	NA	NA	NA	NA	NA	NA	NA	NA	NA
0.60_130.0370m/z	NA	0.026865739	NA	NA	NA	NA	NA	NA	NA	NA	NA	NA	NA	NA	0.012135916	NA	NA	NA	NA	NA	NA	0.025076313	NA	0.018619979	0.129352053	NA	NA	NA	NA	0.020656177	NA	NA	NA	NA	NA	NA	0.027177208	NA	NA	NA	NA	NA	NA	NA	0.023949158	NA	0.012286355	NA	NA
0.60_130.0409m/z	NA	0.029198694	NA	NA	NA	NA	0.029518856	NA	NA	NA	NA	0.043159288	NA	0.025186671	0.012390215	NA	NA	NA	NA	NA	0.032328683	0.033804358	0.007215764	0.02185286	NA	NA	NA	NA	0.041076504	0.045757203	0.033793708	NA	NA	NA	0.024560916	NA	0.028648814	NA	NA	0.033150857	NA	NA	NA	NA	NA	NA	0.013143542	NA	NA
0.60_131.0833m/z	NA	0.015219842	NA	NA	NA	NA	NA	NA	NA	NA	NA	NA	NA	NA	NA	NA	NA	NA	NA	NA	0.013141028	NA	NA	NA	NA	NA	NA	NA	NA	NA	NA	NA	NA	NA	NA	NA	NA	NA	NA	NA	NA	NA	NA	NA	NA	NA	NA	NA	NA
0.60_141.0589m/z	NA	NA	NA	NA	NA	NA	NA	NA	NA	NA	NA	NA	NA	NA	0.014883852	NA	NA	NA	0.022625483	NA	NA	NA	NA	0.018715104	NA	NA	NA	NA	NA	NA	NA	NA	NA	NA	0.020858089	NA	NA	NA	NA	NA	NA	NA	NA	NA	NA	NA	NA	NA	NA
0.60_141.0604m/z	NA	NA	NA	NA	NA	NA	NA	NA	NA	NA	NA	NA	NA	NA	0.014534327	NA	NA	NA	NA	NA	NA	NA	NA	NA	NA	NA	NA	NA	NA	NA	NA	NA	NA	NA	0.019325545	NA	NA	NA	NA	NA	NA	NA	NA	NA	NA	NA	NA	NA	NA
0.60_151.0445m/z	NA	NA	NA	NA	NA	NA	NA	NA	NA	NA	NA	NA	NA	NA	0.012597787	NA	NA	NA	NA	NA	NA	NA	NA	NA	NA	NA	NA	NA	NA	NA	NA	NA	NA	NA	NA	NA	NA	NA	NA	NA	NA	NA	NA	NA	NA	NA	NA	NA	NA
0.60_162.0705m/z	NA	NA	NA	NA	NA	NA	NA	NA	NA	NA	NA	NA	NA	NA	NA	NA	NA	NA	NA	NA	NA	NA	NA	NA	NA	NA	NA	NA	NA	NA	NA	NA	NA	NA	NA	NA	NA	NA	NA	NA	NA	NA	NA	NA	NA	NA	NA	NA	NA
0.60_165.0622m/z	NA	NA	NA	NA	NA	NA	NA	NA	-0.152073135	NA	NA	NA	NA	NA	-0.003582972	-0.011004516	NA	NA	-0.010035013	NA	NA	NA	NA	-0.005090847	NA	NA	NA	NA	NA	NA	-0.028653544	NA	NA	NA	-0.008668901	NA	NA	NA	NA	-0.009460789	NA	NA	NA	NA	NA	NA	NA	NA	NA
0.60_170.0638m/z	NA	NA	NA	NA	NA	NA	NA	NA	NA	NA	NA	NA	NA	NA	NA	NA	NA	NA	NA	NA	NA	NA	NA	NA	NA	NA	NA	NA	NA	NA	NA	NA	NA	NA	NA	NA	NA	NA	NA	NA	NA	NA	NA	NA	NA	NA	NA	NA	NA
0.60_170.0890m/z	NA	NA	NA	NA	NA	NA	NA	NA	NA	NA	NA	NA	NA	NA	NA	NA	NA	NA	NA	NA	NA	NA	NA	NA	NA	NA	NA	NA	NA	NA	NA	NA	NA	NA	NA	NA	NA	NA	NA	NA	NA	NA	NA	NA	NA	NA	NA	NA	NA
0.60_171.1074m/z	NA	0.026717385	NA	0.066835693	0.152496662	0.195971714	0.011969206	0.140990411	0.140093809	NA	NA	0.149237412	NA	NA	0.00642323	0.014631971	0.155487938	NA	0.01675689	0.086350243	0.010938754	0.01663935	NA	0.011001923	0.103421726	0.093072244	0.020060111	0.13245236	0.029467564	0.019662291	0.02112974	NA	NA	NA	0.017436994	0.17497292	0.016097933	0.018386162	0.093261003	0.018776875	NA	NA	0.045070027	NA	0.012485698	0.253185146	NA	0.131717062	NA
0.60_176.0734m/z	NA	NA	NA	NA	NA	NA	NA	NA	NA	NA	NA	NA	NA	NA	0.006760147	NA	NA	NA	NA	NA	NA	NA	NA	NA	NA	NA	0.010074659	NA	NA	NA	NA	NA	NA	NA	NA	NA	NA	NA	NA	NA	NA	NA	NA	NA	NA	NA	NA	NA	NA
0.60_180.0982m/z	NA	NA	NA	NA	NA	NA	NA	NA	NA	NA	NA	NA	NA	NA	0.016040418	NA	NA	NA	NA	NA	NA	NA	NA	NA	NA	NA	NA	NA	NA	NA	NA	NA	NA	NA	NA	NA	NA	NA	NA	NA	NA	NA	NA	NA	NA	NA	NA	NA	NA
0.60_189.0964m/z	NA	NA	NA	NA	NA	NA	NA	NA	NA	NA	NA	NA	NA	NA	NA	NA	NA	NA	NA	NA	NA	NA	NA	NA	NA	NA	NA	NA	NA	NA	NA	NA	NA	NA	NA	NA	NA	NA	NA	NA	NA	NA	NA	NA	NA	NA	NA	NA	NA
0.60_192.0812m/z	NA	NA	NA	NA	0.136549134	NA	0.029018166	0.122300292	NA	NA	NA	NA	NA	0.031808702	0.01975376	0.025232347	NA	NA	NA	NA	0.032798007	0.026824026	NA	0.018689199	NA	NA	0.019656885	NA	NA	NA	0.028171466	NA	NA	NA	0.024538532	NA	NA	0.029870702	NA	0.028723308	NA	NA	NA	NA	0.021170354	NA	NA	NA	NA
0.60_195.0933m/z	NA	-0.013538419	NA	NA	NA	NA	NA	NA	NA	NA	NA	NA	NA	NA	NA	NA	NA	NA	NA	NA	NA	NA	NA	-0.014809507	NA	NA	NA	NA	NA	NA	NA	NA	NA	NA	NA	NA	NA	NA	NA	NA	NA	NA	NA	NA	NA	NA	NA	NA	NA
0.60_205.0813m/z	NA	NA	NA	NA	NA	NA	NA	NA	NA	NA	NA	NA	NA	NA	NA	NA	NA	NA	NA	NA	NA	NA	NA	NA	NA	NA	NA	NA	NA	NA	NA	NA	NA	NA	NA	NA	NA	NA	NA	NA	NA	NA	NA	NA	NA	NA	NA	NA	NA
0.60_217.1516m/z	NA	NA	NA	NA	NA	NA	NA	NA	NA	NA	NA	NA	NA	NA	NA	NA	NA	NA	NA	NA	NA	NA	NA	NA	NA	NA	NA	NA	NA	NA	NA	NA	NA	NA	NA	NA	NA	NA	NA	NA	NA	NA	NA	NA	NA	NA	NA	NA	NA
0.60_232.1287m/z	NA	NA	NA	NA	NA	NA	NA	NA	NA	NA	NA	NA	NA	NA	NA	NA	NA	NA	NA	NA	NA	NA	NA	NA	NA	NA	NA	NA	NA	NA	NA	NA	NA	NA	NA	NA	NA	NA	NA	NA	NA	NA	NA	NA	NA	NA	NA	NA	NA
0.60_245.1118m/z	NA	NA	NA	NA	NA	NA	NA	NA	NA	NA	NA	NA	NA	NA	NA	NA	NA	NA	NA	NA	NA	NA	NA	NA	NA	NA	-0.009375505	NA	NA	NA	NA	NA	NA	NA	NA	NA	NA	NA	NA	NA	NA	NA	NA	NA	NA	NA	NA	NA	NA
0.60_246.1073m/z	NA	NA	NA	NA	NA	NA	-0.013551419	NA	NA	NA	NA	NA	NA	NA	-0.012195869	NA	NA	NA	NA	NA	-0.019082721	-0.017319889	NA	NA	NA	NA	NA	NA	-0.01010502	NA	-0.03454834	NA	NA	NA	-0.018226157	NA	NA	NA	NA	NA	NA	NA	NA	NA	NA	NA	NA	NA	NA
0.60_247.0984m/z	NA	0.023622179	NA	NA	NA	NA	0.015008671	NA	NA	NA	NA	NA	NA	0.018814681	0.010383255	0.022209221	NA	NA	0.021827048	NA	NA	0.012954153	0.045451172	0.016714542	NA	NA	0.019378783	NA	0.026073155	NA	NA	NA	NA	NA	0.01411194	NA	0.021462813	0.018313382	NA	NA	NA	NA	NA	NA	0.018839081	NA	NA	NA	NA
0.60_249.0698m/z	NA	NA	NA	NA	NA	NA	NA	NA	NA	NA	NA	NA	NA	NA	NA	NA	NA	NA	NA	NA	NA	NA	NA	NA	NA	NA	NA	NA	NA	NA	NA	NA	NA	NA	NA	NA	NA	NA	NA	NA	NA	NA	NA	NA	NA	NA	NA	NA	NA
0.60_250.0748m/z	NA	NA	NA	NA	NA	NA	NA	NA	NA	NA	NA	NA	NA	NA	0.014662171	NA	NA	NA	NA	NA	NA	NA	NA	NA	NA	NA	0.0204333	NA	NA	NA	NA	NA	NA	NA	NA	NA	NA	NA	NA	NA	NA	NA	NA	NA	NA	NA	NA	NA	NA
0.60_252.0878m/z	NA	NA	NA	NA	NA	NA	NA	NA	NA	NA	NA	NA	NA	NA	NA	NA	NA	NA	NA	NA	NA	NA	NA	NA	NA	NA	NA	NA	NA	NA	NA	NA	NA	NA	NA	NA	NA	NA	NA	NA	NA	NA	NA	NA	NA	NA	NA	NA	NA
0.60_253.1334m/z	NA	NA	NA	NA	NA	NA	-0.006217083	NA	NA	NA	NA	NA	NA	NA	NA	NA	NA	NA	NA	NA	NA	NA	NA	0.001483815	NA	NA	-0.005611916	NA	NA	NA	NA	NA	NA	NA	0.003493488	NA	NA	NA	NA	NA	NA	NA	NA	NA	NA	NA	NA	NA	NA
0.60_256.1327m/z	NA	NA	NA	NA	NA	NA	NA	NA	NA	NA	NA	NA	NA	NA	NA	NA	NA	NA	NA	NA	NA	NA	NA	NA	NA	NA	NA	NA	NA	NA	NA	NA	NA	NA	NA	NA	NA	NA	NA	NA	NA	NA	NA	NA	NA	NA	NA	NA	NA
0.60_258.1262n	NA	NA	NA	NA	NA	NA	NA	NA	NA	NA	NA	NA	NA	NA	NA	NA	NA	NA	NA	NA	NA	NA	NA	NA	NA	NA	NA	NA	NA	NA	NA	NA	NA	NA	NA	NA	NA	NA	NA	NA	NA	NA	NA	NA	NA	NA	NA	NA	NA
0.60_259.1413m/z	NA	NA	NA	NA	NA	NA	NA	NA	NA	NA	NA	NA	NA	-0.009299422	NA	NA	NA	NA	NA	NA	NA	NA	NA	-0.0098895	NA	NA	NA	NA	NA	NA	NA	NA	NA	NA	NA	NA	NA	NA	NA	NA	NA	NA	NA	NA	NA	NA	NA	NA	NA
0.60_265.1120m/z	NA	-0.014294039	NA	NA	NA	NA	NA	-0.099204353	-0.122582329	-0.175562553	-0.200978192	-0.098605927	-0.12713638	-0.01419004	-0.015145259	-0.01477192	NA	NA	-0.011016392	-0.107390228	-0.012635037	-0.012759206	-0.019649337	-0.018909292	NA	NA	-0.014117203	NA	NA	-0.036217843	NA	-0.136516238	NA	NA	-0.019008191	NA	-0.014933338	-0.02013436	-0.05939582	-0.022337702	NA	NA	-0.046719822	NA	NA	NA	NA	NA	NA
0.60_271.2386m/z	NA	NA	NA	NA	NA	NA	NA	NA	NA	NA	NA	NA	NA	NA	NA	NA	NA	NA	NA	NA	NA	NA	NA	NA	NA	NA	NA	NA	NA	NA	NA	NA	NA	NA	NA	NA	NA	NA	NA	NA	NA	NA	NA	NA	NA	NA	NA	NA	NA
0.60_284.0848m/z	NA	0.030951211	NA	-0.020547454	NA	NA	0.037118658	-0.010546853	NA	NA	NA	0.024161125	NA	0.033188875	0.02704925	0.031520955	NA	NA	0.04389214	NA	0.039281265	0.034232066	0.008566973	0.024577654	NA	NA	0.029175474	NA	0.04866714	NA	0.018684391	NA	NA	NA	0.03110156	NA	0.031576118	0.041036814	NA	0.041202621	NA	NA	NA	NA	0.034202805	NA	0.019354624	NA	NA
0.60_286.1113m/z	NA	NA	NA	NA	NA	NA	NA	NA	NA	NA	NA	NA	NA	NA	NA	NA	NA	NA	NA	NA	NA	NA	NA	NA	NA	NA	NA	NA	NA	NA	NA	NA	NA	NA	NA	NA	NA	NA	NA	NA	NA	NA	NA	NA	NA	NA	NA	NA	NA
0.60_286.1169m/z	NA	NA	NA	NA	NA	NA	NA	NA	NA	NA	NA	NA	NA	NA	NA	NA	NA	NA	NA	NA	NA	NA	NA	NA	NA	NA	NA	NA	NA	NA	NA	NA	NA	NA	NA	NA	NA	NA	NA	NA	NA	NA	NA	NA	NA	NA	NA	NA	NA
0.60_292.0933m/z	NA	0.041543328	0.093513443	0.108094957	0.137304327	NA	0.05242329	0.094032642	0.15059683	0.102289056	NA	0.074308073	NA	0.04806152	0.035517677	0.045273345	NA	NA	0.040429195	NA	0.056259276	0.045896531	0.065124168	0.031595319	NA	0.076285873	0.035106991	NA	0.059152255	0.065609272	0.082898419	NA	NA	NA	0.045382283	NA	0.042540515	0.046390274	0.149614823	0.050468344	0.159588809	NA	0.051307114	NA	0.044174589	NA	0.078865659	0.076514941	NA
0.60_301.1555m/z	NA	NA	NA	NA	NA	NA	NA	NA	NA	NA	NA	NA	NA	NA	NA	NA	NA	NA	NA	NA	NA	NA	NA	NA	NA	NA	NA	NA	NA	NA	NA	NA	NA	NA	NA	NA	NA	NA	NA	NA	NA	NA	NA	NA	NA	NA	NA	NA	NA
0.60_310.1037m/z	0.326196667	0.044994907	0.231177638	0.193755042	0.259981538	0.220510961	0.057858969	0.160766497	0.22329352	0.229530725	0.206763958	0.144356878	0.124432029	0.054771607	0.045086481	0.055557443	0.241127279	0.30823835	0.044699915	0.123219968	0.062765554	0.048023509	0.08423411	0.037448301	0.148839204	0.171449048	0.038705716	0.275353423	0.066376869	0.113768464	0.117977571	0.184702723	0.146034335	0.2280263	0.05171997	0.208570455	0.042671087	0.053268795	0.198359661	0.053949629	NA	0.231177187	0.10024877	0.180774323	0.054930529	NA	0.132500669	0.180259888	0.190260976
0.60_355.2598m/z	-0.272609357	-0.030222936	-0.230785498	-0.133303109	-0.120197138	-0.213992243	-0.027088871	-0.163060713	-0.116634665	-0.164863238	-0.196796918	-0.170706836	-0.083987922	-0.016280867	-0.024037122	-0.022424292	-0.146178345	-0.201964335	-0.025977398	-0.181234709	-0.029131786	-0.012887441	-0.052849447	-0.01254812	-0.213331565	-0.111307623	-0.021013909	-0.073032715	-0.026088957	-0.070467805	-0.055745546	-0.161229274	-0.096053877	NA	-0.016032334	NA	-0.022251797	-0.027615929	-0.096411856	-0.008099919	-0.232163466	-0.101123458	-0.058624509	-0.165640225	-0.034139421	-0.191614729	-0.073507628	-0.11883215	-0.118535839
0.60_377.1116m/z	NA	NA	NA	NA	NA	NA	NA	NA	NA	NA	NA	NA	NA	NA	NA	NA	NA	NA	NA	NA	NA	NA	NA	NA	NA	NA	NA	NA	NA	NA	NA	NA	NA	NA	NA	NA	NA	NA	NA	NA	NA	NA	NA	NA	NA	NA	NA	NA	NA
0.60_396.0695m/z	NA	NA	NA	NA	NA	NA	NA	NA	NA	NA	NA	NA	NA	NA	-0.001068099	NA	NA	NA	NA	NA	NA	NA	NA	NA	NA	NA	NA	NA	NA	NA	NA	NA	NA	NA	NA	NA	NA	NA	NA	NA	NA	NA	NA	NA	NA	NA	NA	NA	NA
0.60_447.3096m/z	NA	NA	NA	NA	NA	NA	0.021113024	NA	NA	NA	NA	NA	NA	0.029332811	0.012498942	0.021221828	NA	NA	NA	NA	0.023534347	NA	0.061310849	0.014876288	NA	NA	NA	NA	NA	NA	NA	NA	NA	NA	0.023321602	NA	NA	0.020202535	NA	NA	NA	NA	NA	NA	0.026268846	NA	NA	NA	NA
0.60_503.2489m/z	NA	NA	NA	NA	NA	NA	NA	NA	NA	NA	NA	NA	NA	NA	NA	NA	NA	NA	NA	NA	NA	NA	NA	NA	NA	NA	NA	NA	NA	NA	NA	NA	NA	NA	NA	NA	NA	NA	NA	NA	NA	NA	NA	NA	NA	NA	NA	NA	NA
0.60_52.0299n	NA	NA	NA	NA	NA	NA	NA	NA	NA	NA	NA	NA	NA	NA	NA	NA	NA	NA	NA	NA	NA	NA	NA	NA	NA	NA	NA	NA	NA	NA	NA	NA	NA	NA	NA	NA	NA	NA	NA	NA	NA	NA	NA	NA	NA	NA	NA	NA	NA
0.60_521.2526m/z	NA	-0.019125503	NA	NA	NA	NA	NA	NA	NA	NA	NA	NA	NA	NA	-0.010001268	NA	NA	NA	-0.014112351	NA	NA	NA	NA	-0.018746305	NA	NA	-0.010849997	NA	NA	NA	NA	NA	NA	NA	NA	NA	-0.023008407	NA	NA	NA	NA	NA	NA	NA	NA	NA	NA	NA	NA
0.60_76.0404n	NA	NA	NA	NA	NA	NA	NA	NA	NA	NA	NA	NA	NA	NA	0.007810395	NA	NA	NA	NA	NA	NA	NA	NA	NA	NA	NA	NA	NA	NA	NA	NA	NA	NA	NA	NA	NA	NA	NA	NA	NA	NA	NA	NA	NA	NA	NA	NA	NA	NA
0.60_83.0589m/z	NA	NA	NA	NA	NA	NA	NA	NA	NA	NA	NA	NA	NA	NA	NA	NA	NA	NA	NA	NA	NA	NA	NA	NA	NA	NA	NA	NA	NA	NA	NA	NA	NA	NA	NA	NA	NA	NA	NA	NA	NA	NA	NA	NA	NA	NA	NA	NA	NA
0.60_84.0434m/z	NA	NA	NA	NA	NA	NA	NA	NA	NA	NA	NA	NA	NA	NA	0.016915062	NA	NA	NA	NA	NA	NA	NA	NA	NA	NA	NA	NA	NA	0.032408106	NA	NA	NA	NA	NA	NA	NA	NA	NA	NA	NA	NA	NA	NA	NA	NA	NA	NA	NA	NA
0.60_93.0293n	NA	NA	NA	NA	NA	NA	NA	NA	NA	NA	NA	NA	NA	NA	NA	NA	NA	NA	NA	NA	NA	NA	NA	NA	NA	NA	NA	NA	NA	NA	NA	NA	NA	NA	NA	NA	NA	NA	NA	NA	NA	NA	NA	NA	NA	NA	NA	NA	NA
0.60_94.1387m/z	NA	NA	NA	NA	NA	NA	0.014757775	NA	NA	NA	NA	NA	NA	NA	NA	NA	NA	NA	0.014151111	NA	NA	NA	NA	NA	NA	NA	NA	NA	NA	NA	NA	NA	NA	NA	NA	NA	NA	NA	NA	NA	NA	NA	NA	NA	NA	NA	NA	NA	NA
0.60_96.0443m/z	NA	NA	NA	NA	NA	NA	NA	NA	NA	NA	NA	NA	NA	NA	NA	NA	NA	NA	NA	NA	NA	NA	NA	NA	NA	NA	NA	NA	NA	NA	NA	NA	NA	NA	NA	NA	NA	NA	NA	NA	NA	NA	NA	NA	NA	NA	NA	NA	NA
0.60_97.0766m/z	NA	NA	NA	NA	NA	NA	0.023092706	NA	NA	NA	NA	NA	NA	0.027850254	0.01781437	NA	NA	NA	0.024312459	NA	NA	0.024160273	NA	NA	NA	NA	0.016462617	NA	NA	NA	NA	NA	NA	NA	0.017111266	NA	0.024994194	NA	NA	0.024750075	NA	NA	NA	NA	NA	NA	NA	NA	NA
0.60_98.0576m/z	NA	NA	NA	NA	NA	NA	NA	NA	NA	NA	NA	NA	NA	NA	NA	NA	NA	NA	NA	NA	NA	NA	NA	NA	NA	NA	NA	NA	NA	NA	NA	NA	NA	NA	NA	NA	NA	NA	NA	NA	NA	NA	NA	NA	NA	NA	NA	NA	NA
0.61_112.0573m/z	NA	NA	NA	NA	NA	NA	NA	NA	NA	NA	NA	NA	NA	NA	NA	NA	NA	NA	NA	NA	NA	NA	NA	NA	NA	NA	NA	NA	NA	NA	NA	NA	NA	NA	NA	NA	NA	NA	NA	NA	NA	NA	NA	NA	NA	NA	NA	NA	NA
0.61_112.0587m/z	NA	-0.03050471	NA	NA	NA	NA	NA	NA	NA	NA	NA	NA	NA	NA	NA	NA	NA	NA	NA	NA	NA	NA	NA	NA	NA	NA	NA	NA	-0.029743733	NA	NA	NA	NA	NA	NA	NA	NA	NA	NA	NA	NA	NA	NA	NA	NA	NA	NA	NA	NA
0.61_115.0658m/z	NA	NA	NA	NA	NA	NA	NA	NA	NA	NA	NA	NA	NA	NA	-0.009989229	NA	NA	NA	NA	NA	NA	NA	NA	NA	NA	NA	NA	NA	NA	NA	NA	NA	NA	NA	NA	NA	NA	NA	NA	NA	NA	NA	NA	NA	NA	NA	NA	NA	NA
0.61_115.0708m/z	NA	-0.019630409	NA	NA	NA	NA	NA	NA	NA	NA	NA	NA	NA	NA	NA	-0.014998762	NA	NA	NA	-0.094150688	NA	NA	NA	-0.014953604	NA	NA	-0.013089352	NA	-0.024059497	NA	NA	NA	NA	NA	-0.01993352	NA	NA	NA	NA	NA	NA	NA	NA	NA	NA	NA	NA	NA	NA
0.61_130.0477m/z	NA	NA	NA	NA	NA	NA	NA	NA	NA	NA	NA	NA	NA	NA	NA	NA	NA	NA	NA	NA	NA	NA	NA	NA	NA	NA	NA	NA	NA	NA	NA	NA	NA	NA	NA	NA	NA	NA	NA	NA	NA	NA	NA	NA	NA	NA	NA	NA	NA
0.61_131.0691n	NA	NA	NA	NA	NA	NA	NA	NA	NA	NA	NA	NA	NA	NA	NA	NA	NA	NA	NA	NA	NA	NA	NA	NA	NA	NA	NA	NA	NA	NA	NA	NA	NA	NA	NA	NA	NA	NA	NA	NA	NA	NA	NA	NA	NA	NA	NA	NA	NA
0.61_132.1135m/z	NA	NA	NA	NA	NA	NA	NA	NA	NA	NA	NA	NA	NA	NA	0.003246999	NA	NA	NA	NA	NA	NA	NA	NA	NA	NA	NA	NA	NA	NA	NA	NA	NA	NA	NA	NA	NA	NA	NA	NA	NA	NA	NA	NA	NA	NA	NA	NA	NA	NA
0.61_134.0784m/z	NA	NA	NA	NA	NA	NA	NA	NA	NA	NA	NA	NA	NA	NA	NA	NA	NA	NA	NA	NA	NA	NA	NA	NA	NA	NA	NA	NA	NA	NA	NA	NA	NA	NA	NA	NA	NA	NA	NA	NA	NA	NA	NA	NA	NA	NA	NA	NA	NA
0.61_135.0147m/z	NA	NA	NA	NA	NA	NA	NA	NA	NA	NA	NA	NA	NA	NA	NA	NA	NA	NA	NA	NA	NA	NA	NA	NA	NA	NA	-0.007167088	NA	NA	NA	NA	NA	NA	NA	NA	NA	NA	NA	NA	NA	NA	NA	NA	NA	NA	NA	NA	NA	NA
0.61_141.0454n	NA	NA	NA	NA	NA	NA	NA	NA	NA	NA	NA	NA	NA	NA	NA	NA	NA	NA	NA	NA	NA	NA	NA	NA	NA	NA	NA	NA	NA	NA	NA	NA	NA	NA	NA	NA	NA	NA	NA	NA	NA	NA	NA	NA	NA	NA	NA	NA	NA
0.61_146.0845m/z	NA	NA	NA	NA	NA	NA	NA	NA	NA	NA	NA	NA	NA	NA	NA	NA	NA	NA	NA	NA	NA	NA	NA	NA	NA	NA	0.013749196	NA	NA	NA	NA	NA	NA	NA	NA	NA	NA	NA	NA	NA	NA	NA	NA	NA	NA	NA	NA	NA	NA
0.61_146.1150m/z	NA	NA	NA	NA	NA	NA	NA	NA	NA	NA	NA	NA	NA	NA	NA	NA	NA	NA	NA	NA	NA	NA	NA	NA	NA	NA	NA	NA	NA	NA	NA	NA	NA	NA	NA	NA	NA	NA	NA	NA	NA	NA	NA	NA	NA	NA	NA	NA	NA
0.61_147.1215m/z	NA	NA	NA	NA	NA	NA	NA	NA	NA	NA	NA	NA	NA	NA	NA	NA	NA	NA	NA	NA	NA	NA	NA	NA	NA	NA	NA	NA	NA	NA	NA	NA	NA	NA	NA	NA	NA	NA	NA	NA	NA	NA	NA	NA	NA	NA	NA	NA	NA
0.61_157.0966m/z	NA	NA	NA	NA	NA	NA	-0.015738449	NA	NA	NA	NA	NA	NA	NA	NA	-0.023026461	NA	NA	NA	NA	NA	NA	NA	-0.008369377	NA	NA	NA	NA	-0.021780772	NA	NA	NA	NA	NA	NA	NA	-0.016056361	-0.021580159	NA	NA	NA	NA	NA	NA	NA	NA	-0.010967261	NA	NA
0.61_158.0571n	NA	NA	NA	NA	NA	NA	NA	NA	NA	NA	NA	NA	NA	NA	NA	NA	NA	NA	NA	NA	NA	NA	NA	NA	NA	NA	NA	NA	NA	NA	NA	NA	NA	NA	NA	NA	NA	NA	NA	NA	NA	NA	NA	NA	NA	NA	NA	NA	NA
0.61_158.0910m/z	NA	NA	NA	NA	NA	NA	NA	NA	NA	NA	NA	NA	NA	NA	NA	NA	NA	NA	NA	NA	NA	NA	NA	NA	NA	NA	NA	NA	NA	NA	NA	NA	NA	NA	NA	NA	NA	NA	NA	NA	NA	NA	NA	NA	NA	NA	NA	NA	NA
0.61_159.0619m/z	NA	NA	NA	NA	NA	NA	-0.016250305	NA	NA	NA	NA	NA	NA	NA	NA	NA	NA	NA	NA	NA	NA	NA	NA	-0.008337199	NA	NA	NA	NA	-0.020757303	NA	NA	NA	NA	NA	NA	NA	-0.015720599	-0.022825249	NA	NA	NA	NA	NA	NA	NA	NA	NA	NA	NA
0.61_160.0935m/z	NA	NA	NA	NA	NA	NA	NA	NA	NA	NA	NA	NA	NA	NA	NA	NA	NA	NA	NA	NA	NA	NA	NA	NA	NA	NA	NA	NA	NA	NA	NA	NA	NA	NA	NA	NA	NA	NA	NA	NA	NA	NA	NA	NA	NA	NA	NA	NA	NA
0.61_169.0591m/z	NA	NA	NA	NA	NA	NA	NA	NA	NA	NA	NA	NA	NA	NA	NA	NA	NA	NA	NA	NA	NA	NA	NA	NA	NA	NA	NA	NA	NA	NA	NA	NA	NA	NA	NA	NA	NA	NA	NA	NA	NA	NA	NA	NA	NA	NA	NA	NA	NA
0.61_170.0671m/z	NA	NA	NA	NA	NA	NA	NA	NA	NA	NA	NA	NA	NA	NA	NA	NA	NA	NA	NA	NA	NA	NA	NA	NA	NA	NA	NA	NA	NA	NA	NA	NA	NA	NA	NA	NA	NA	NA	NA	NA	NA	NA	NA	NA	NA	NA	NA	NA	NA
0.61_171.0986m/z	NA	NA	NA	NA	NA	NA	NA	NA	NA	NA	NA	NA	NA	-0.012956917	NA	NA	NA	NA	NA	NA	NA	NA	NA	NA	NA	NA	NA	NA	NA	NA	NA	NA	NA	NA	NA	NA	NA	NA	NA	-0.014946833	NA	NA	NA	NA	NA	NA	NA	NA	NA
0.61_181.0784m/z	NA	NA	NA	NA	NA	NA	NA	NA	NA	NA	NA	NA	NA	NA	NA	NA	NA	NA	NA	NA	NA	NA	NA	NA	NA	NA	NA	NA	NA	NA	NA	NA	NA	NA	NA	NA	NA	NA	NA	NA	NA	NA	NA	NA	NA	NA	NA	NA	NA
0.61_189.1217m/z	NA	NA	NA	NA	NA	NA	NA	NA	NA	NA	NA	NA	NA	NA	NA	NA	NA	NA	NA	NA	NA	NA	NA	NA	NA	NA	NA	NA	NA	NA	NA	NA	NA	NA	NA	NA	NA	NA	NA	NA	NA	NA	NA	NA	NA	NA	NA	NA	NA
0.61_205.1549m/z	NA	NA	NA	NA	NA	NA	NA	NA	NA	NA	NA	NA	NA	NA	NA	NA	NA	NA	NA	NA	NA	NA	NA	NA	NA	NA	NA	NA	NA	NA	NA	NA	NA	NA	NA	NA	NA	NA	NA	NA	NA	NA	NA	NA	NA	NA	NA	NA	NA
0.61_223.1456m/z	NA	NA	NA	NA	NA	NA	NA	NA	NA	NA	NA	NA	NA	NA	NA	NA	NA	NA	NA	NA	NA	NA	NA	NA	NA	NA	NA	NA	NA	NA	NA	NA	NA	NA	NA	NA	NA	NA	NA	NA	NA	NA	NA	NA	NA	NA	NA	NA	NA
0.61_242.1087m/z	NA	-0.017535438	NA	NA	NA	NA	-0.019004766	NA	-0.202203181	NA	NA	NA	NA	-0.019270262	-0.020739809	NA	NA	NA	-0.017714972	NA	-0.020163834	-0.023599363	-0.044300778	-0.016992166	NA	NA	-0.017926162	NA	-0.01154199	NA	NA	NA	NA	NA	-0.019340831	NA	-0.017849884	-0.023945397	-0.131551407	-0.024913695	NA	NA	NA	NA	-0.026922943	NA	-0.029712471	NA	NA
0.61_244.1229m/z	NA	NA	NA	NA	NA	NA	NA	NA	NA	NA	NA	NA	NA	NA	NA	NA	NA	NA	NA	NA	NA	NA	NA	NA	NA	NA	-0.019104456	NA	NA	NA	NA	NA	NA	NA	NA	NA	NA	NA	NA	NA	NA	NA	NA	NA	NA	NA	NA	NA	NA
0.61_255.1358m/z	NA	NA	NA	NA	NA	NA	NA	NA	NA	NA	NA	NA	NA	NA	NA	NA	NA	NA	NA	NA	NA	NA	NA	NA	NA	NA	NA	NA	NA	NA	NA	NA	NA	NA	NA	NA	NA	NA	NA	NA	NA	NA	NA	NA	NA	NA	NA	NA	NA
0.61_256.1196m/z	NA	NA	NA	NA	NA	NA	NA	NA	NA	NA	NA	NA	NA	NA	0.013690839	NA	NA	NA	NA	NA	NA	NA	NA	NA	NA	NA	NA	NA	NA	NA	NA	NA	NA	NA	NA	NA	NA	NA	NA	NA	NA	NA	NA	NA	NA	NA	NA	NA	NA
0.61_260.1107n	NA	-0.025160591	NA	-0.066540954	NA	NA	-0.027107776	NA	NA	NA	NA	-0.024342355	NA	-0.026025784	-0.025245452	-0.029220531	NA	-0.077252764	-0.033553872	-0.017663306	-0.034638636	-0.033505706	NA	-0.022247466	NA	-0.02547164	-0.019103592	NA	-0.031791908	-0.033260456	-0.021584	NA	NA	NA	-0.033436575	-0.076105724	-0.023429393	-0.030057179	-0.105095825	-0.031196369	NA	-0.02597734	NA	NA	-0.031504941	-0.113215564	-0.012900883	NA	NA
0.61_266.1252m/z	NA	NA	NA	NA	NA	NA	NA	NA	NA	NA	NA	NA	NA	NA	NA	NA	NA	NA	NA	NA	NA	NA	NA	NA	NA	NA	NA	NA	NA	NA	NA	NA	NA	NA	NA	NA	NA	NA	NA	NA	NA	NA	NA	NA	NA	NA	NA	NA	NA
0.61_284.0734m/z	NA	0.034026135	NA	NA	NA	NA	0.038036992	NA	NA	NA	NA	NA	0.050606224	0.03586864	0.021830507	0.029657559	NA	NA	0.037956334	NA	0.038821728	0.034502607	0.042846897	0.024466406	NA	NA	0.028077953	NA	0.044384797	0.016501002	0.044435563	NA	NA	NA	0.027796027	NA	0.033556981	0.038540513	NA	0.037696001	NA	NA	NA	NA	0.032400257	NA	0.034284723	-0.020102767	NA
0.61_284.0776m/z	NA	0.032681502	NA	NA	NA	NA	0.031695056	NA	NA	NA	NA	NA	NA	0.031990005	0.019559637	0.025704612	NA	NA	0.034871843	0.01814669	NA	0.034480291	0.042726711	0.028355959	NA	NA	0.02611639	NA	0.038308215	0.020405278	0.052823669	NA	NA	NA	NA	NA	0.031857138	0.032706839	NA	0.037039927	NA	NA	0.036941365	NA	0.031093959	NA	NA	NA	NA
0.61_289.1460m/z	NA	0.028714689	NA	NA	NA	NA	0.026012332	NA	NA	NA	NA	NA	NA	0.026747856	0.016664806	0.020435169	NA	NA	0.023304716	0.072861609	0.032921548	0.02461277	0.029244547	0.023745492	0.159510667	NA	0.018467226	NA	NA	0.029527559	0.018407944	NA	0.197382899	NA	0.022600757	NA	0.028773382	0.025840258	NA	0.027680855	NA	NA	0.066655055	NA	0.026928895	NA	0.034711452	NA	NA
0.61_301.1490m/z	NA	NA	NA	NA	NA	NA	NA	NA	NA	NA	NA	NA	NA	NA	NA	NA	NA	NA	NA	NA	NA	NA	NA	NA	NA	NA	NA	NA	NA	NA	NA	NA	NA	NA	NA	NA	NA	NA	NA	NA	NA	NA	NA	NA	NA	NA	NA	NA	NA
0.61_306.0920m/z	NA	-0.009618543	NA	NA	NA	NA	-0.0100236	NA	NA	NA	NA	NA	NA	NA	NA	NA	NA	NA	NA	NA	NA	NA	NA	NA	NA	NA	NA	NA	-0.01462765	NA	NA	NA	NA	NA	NA	NA	NA	NA	NA	NA	NA	NA	NA	NA	NA	NA	NA	NA	NA
0.61_307.0920m/z	NA	NA	NA	NA	NA	NA	NA	NA	NA	NA	NA	NA	NA	NA	NA	NA	NA	NA	NA	NA	NA	NA	NA	0.015917273	NA	NA	NA	NA	NA	NA	NA	NA	NA	NA	NA	NA	NA	NA	NA	NA	NA	NA	NA	NA	NA	NA	NA	NA	NA
0.61_319.1176m/z	NA	NA	NA	NA	NA	NA	0.023114879	NA	0.02024898	NA	NA	NA	NA	0.021650443	0.01271886	0.021163204	NA	NA	0.019093589	NA	NA	NA	0.019773663	0.017691861	NA	NA	0.010342388	NA	NA	NA	NA	NA	NA	NA	0.01614159	NA	0.025028461	0.026052937	NA	0.031621729	NA	NA	NA	NA	NA	NA	0.015636333	NA	NA
0.61_319.1234m/z	NA	NA	NA	NA	NA	NA	NA	NA	NA	NA	NA	NA	NA	NA	0.011657674	0.022508705	NA	NA	NA	NA	NA	NA	0.012885459	0.017350894	NA	NA	0.01289873	NA	NA	NA	NA	NA	NA	NA	0.01933421	NA	NA	NA	NA	NA	NA	NA	NA	NA	NA	NA	0.007099779	NA	NA
0.61_320.1338m/z	NA	NA	NA	NA	NA	NA	NA	NA	NA	NA	NA	NA	NA	NA	NA	NA	NA	NA	NA	NA	NA	NA	NA	NA	NA	NA	NA	NA	NA	NA	NA	NA	NA	NA	NA	NA	NA	NA	NA	NA	NA	NA	NA	NA	NA	NA	NA	NA	NA
0.61_325.1530m/z	NA	NA	NA	NA	NA	NA	NA	NA	NA	NA	NA	NA	NA	NA	NA	NA	NA	NA	NA	NA	NA	0.017062171	NA	0.013970882	NA	NA	NA	NA	NA	NA	NA	NA	NA	NA	NA	NA	NA	0.021619599	NA	NA	NA	NA	NA	NA	NA	NA	NA	NA	NA
0.61_325.1603m/z	NA	NA	NA	NA	NA	NA	NA	NA	NA	NA	NA	NA	NA	NA	NA	NA	NA	NA	NA	NA	NA	NA	NA	NA	NA	NA	NA	NA	NA	NA	NA	NA	NA	NA	NA	NA	NA	NA	NA	NA	NA	NA	NA	NA	NA	NA	NA	NA	NA
0.61_335.1335m/z	NA	NA	NA	NA	NA	NA	NA	NA	NA	NA	NA	NA	NA	NA	NA	NA	NA	NA	NA	NA	NA	NA	NA	NA	NA	NA	NA	NA	NA	NA	NA	NA	NA	NA	NA	NA	NA	NA	NA	NA	NA	NA	NA	NA	NA	NA	NA	NA	NA
0.61_336.1406m/z	NA	NA	NA	NA	NA	NA	NA	NA	NA	NA	NA	NA	NA	NA	NA	NA	NA	NA	NA	NA	NA	NA	NA	NA	NA	NA	NA	NA	NA	NA	NA	NA	NA	NA	0.02344578	NA	NA	NA	NA	NA	NA	NA	NA	NA	NA	NA	NA	NA	NA
0.61_341.1046m/z	NA	NA	NA	NA	NA	NA	NA	NA	NA	NA	NA	NA	NA	NA	0.009995118	NA	NA	NA	NA	NA	NA	NA	NA	NA	NA	NA	NA	NA	NA	NA	NA	NA	NA	NA	NA	NA	NA	NA	NA	NA	NA	NA	NA	NA	NA	NA	NA	NA	NA
0.61_357.0840m/z	NA	0.021945653	NA	NA	NA	NA	0.022649966	NA	NA	NA	NA	NA	NA	NA	0.014072569	NA	NA	NA	0.019305483	NA	NA	NA	NA	0.015741547	NA	NA	0.015643643	NA	NA	NA	NA	NA	NA	NA	0.017260135	NA	0.026333649	NA	NA	NA	NA	NA	NA	NA	0.024010428	NA	0.006873154	NA	NA
0.61_367.2293m/z	NA	NA	NA	NA	NA	NA	NA	NA	NA	NA	NA	NA	NA	NA	0.007231707	NA	NA	NA	NA	NA	NA	NA	NA	0.007909826	NA	NA	NA	NA	NA	NA	NA	NA	NA	NA	NA	NA	NA	NA	NA	NA	NA	NA	NA	NA	0.019301638	NA	NA	NA	NA
0.61_391.3122n	NA	NA	NA	NA	NA	NA	NA	0.061772986	NA	NA	NA	NA	NA	NA	0.007735376	NA	NA	NA	0.005985892	NA	NA	NA	0.012655753	NA	NA	NA	0.009784161	NA	NA	NA	NA	NA	NA	NA	NA	NA	NA	NA	NA	NA	NA	NA	NA	NA	NA	NA	NA	NA	NA
0.61_411.2773m/z	NA	NA	NA	NA	NA	NA	NA	NA	NA	NA	NA	NA	NA	NA	0.014025148	NA	NA	NA	NA	NA	0.020869128	NA	0.004186139	0.018749933	NA	NA	NA	NA	NA	NA	NA	NA	NA	NA	0.028551087	NA	NA	0.027373497	NA	NA	NA	NA	NA	NA	NA	NA	0.007672448	NA	NA
0.61_427.0276m/z	NA	NA	NA	NA	NA	NA	NA	NA	NA	NA	NA	NA	NA	NA	NA	NA	NA	NA	NA	NA	NA	NA	NA	NA	NA	NA	NA	NA	NA	NA	NA	NA	NA	NA	NA	NA	NA	NA	NA	NA	NA	NA	NA	NA	NA	NA	NA	NA	NA
0.61_449.2604m/z	NA	NA	NA	NA	NA	NA	0.021284427	NA	NA	NA	NA	NA	NA	NA	0.013156061	NA	NA	NA	NA	NA	NA	NA	0.040118519	0.014884512	NA	NA	NA	NA	NA	NA	NA	NA	NA	NA	0.027324665	NA	NA	NA	NA	NA	NA	NA	NA	NA	NA	NA	0.047503732	NA	NA
0.61_482.1963m/z	NA	NA	NA	NA	NA	NA	NA	NA	NA	NA	NA	NA	NA	NA	NA	NA	NA	NA	NA	NA	NA	NA	NA	0.019753054	NA	NA	0.021098465	NA	NA	NA	NA	NA	NA	NA	NA	NA	NA	NA	NA	NA	NA	NA	NA	NA	NA	NA	NA	NA	NA
0.61_498.3157m/z	0.231012309	0.054665182	0.127153774	0.146430872	0.128534788	0.234969885	0.055665184	0.229953889	0.151333656	0.200220564	0.160228379	0.164974175	0.122074539	0.067236253	0.04854113	0.067754091	0.222414985	0.089266901	0.067615232	0.102680997	0.074339758	0.06057465	0.165334861	0.049555763	0.290121248	0.220121454	0.050516628	0.182427424	0.071146182	0.141209998	0.122804691	0.224611178	0.19292408	0.262239045	0.062739521	0.105797152	0.050582828	0.063725701	0.183707854	0.069998504	0.270127538	0.140926105	0.149031907	0.270794908	0.072541847	0.207452701	0.08832237	0.15693308	0.164012042
0.61_511.2767m/z	NA	0.027621485	NA	NA	NA	NA	NA	NA	NA	NA	NA	0.053623866	NA	NA	0.0097492	NA	NA	NA	0.028268919	NA	NA	0.024341641	NA	NA	NA	NA	0.00922022	NA	NA	NA	NA	NA	NA	NA	NA	NA	0.029033438	NA	0.043858445	NA	NA	NA	NA	NA	NA	NA	0.017973607	NA	NA
0.61_530.3994n	NA	NA	NA	NA	NA	NA	NA	NA	NA	NA	NA	NA	NA	-0.013710375	NA	NA	NA	NA	-0.006736374	NA	NA	NA	NA	-0.006348085	NA	NA	NA	NA	-0.005066599	NA	NA	NA	NA	NA	-0.000161928	NA	NA	NA	NA	NA	NA	NA	NA	NA	NA	NA	NA	NA	NA
0.61_531.3989m/z	NA	-0.012068515	NA	NA	NA	NA	NA	NA	NA	NA	NA	NA	NA	-0.010889983	NA	NA	NA	NA	-0.007773373	NA	NA	NA	NA	-0.006196978	NA	NA	NA	NA	NA	NA	NA	NA	NA	NA	NA	NA	NA	NA	NA	NA	NA	NA	NA	NA	NA	NA	NA	NA	NA
0.61_555.3740m/z	NA	NA	NA	NA	NA	NA	NA	NA	NA	NA	NA	NA	NA	-0.013980945	NA	NA	NA	NA	-0.008710086	NA	NA	NA	NA	-0.008578023	NA	NA	NA	NA	-0.008464362	NA	NA	NA	NA	NA	-0.002193999	NA	NA	NA	NA	NA	NA	NA	NA	NA	NA	NA	NA	NA	NA
0.61_623.3414m/z	NA	NA	NA	NA	NA	NA	0.017307074	NA	NA	NA	NA	NA	NA	NA	NA	NA	NA	NA	NA	NA	NA	NA	NA	0.011596096	NA	NA	NA	NA	NA	NA	NA	NA	NA	NA	0.019497061	NA	NA	NA	NA	NA	NA	NA	NA	NA	NA	NA	NA	NA	NA
0.61_78.0204n	NA	NA	NA	NA	NA	NA	NA	NA	NA	NA	NA	NA	NA	NA	NA	NA	NA	NA	NA	NA	NA	NA	NA	NA	NA	NA	NA	NA	-0.021482672	NA	NA	NA	NA	NA	NA	NA	-0.016424188	NA	NA	NA	NA	NA	NA	NA	NA	NA	NA	NA	NA
0.61_81.0424m/z	NA	-0.030153671	NA	NA	NA	NA	-0.020734642	NA	NA	NA	NA	NA	NA	-0.02757354	-0.023145739	-0.037430221	NA	NA	-0.020477963	NA	-0.027951088	NA	-0.021528773	-0.02318912	NA	NA	-0.019231912	NA	NA	NA	NA	NA	NA	NA	-0.030950562	NA	NA	-0.03017073	NA	NA	NA	NA	NA	NA	-0.033514787	NA	-0.048786496	NA	NA
0.61_83.0600m/z	NA	-0.023630077	NA	NA	NA	NA	NA	NA	NA	NA	NA	NA	NA	NA	NA	NA	NA	NA	NA	NA	NA	NA	NA	NA	NA	NA	NA	NA	NA	NA	NA	NA	NA	NA	-0.021338368	NA	NA	NA	NA	NA	NA	NA	NA	NA	NA	NA	NA	NA	NA
0.61_90.0531m/z	NA	NA	NA	NA	NA	NA	NA	NA	NA	NA	NA	NA	NA	NA	NA	NA	NA	NA	NA	NA	NA	NA	NA	NA	NA	NA	NA	NA	NA	NA	NA	NA	NA	NA	NA	NA	NA	NA	NA	NA	NA	NA	NA	NA	NA	NA	NA	NA	NA
0.62_120.0780m/z	NA	NA	NA	NA	NA	NA	NA	NA	NA	NA	NA	NA	NA	NA	NA	NA	NA	NA	NA	NA	NA	NA	NA	NA	NA	NA	NA	NA	NA	NA	NA	NA	NA	NA	NA	NA	NA	NA	NA	NA	NA	NA	NA	NA	NA	NA	NA	NA	NA
0.62_121.0291m/z	NA	NA	NA	NA	NA	NA	NA	NA	NA	NA	NA	NA	NA	NA	NA	NA	NA	NA	NA	NA	NA	NA	NA	NA	NA	NA	NA	NA	NA	NA	NA	NA	NA	NA	NA	NA	NA	NA	NA	NA	NA	NA	NA	NA	NA	NA	NA	NA	NA
0.62_137.0475n	NA	NA	NA	NA	NA	NA	NA	NA	NA	NA	NA	NA	NA	NA	NA	NA	NA	NA	NA	NA	NA	NA	NA	NA	NA	NA	NA	NA	NA	NA	NA	NA	NA	NA	NA	NA	NA	NA	NA	NA	NA	NA	NA	NA	NA	NA	NA	NA	NA
0.62_137.9722m/z	NA	NA	NA	NA	NA	NA	NA	NA	NA	NA	NA	NA	NA	NA	NA	NA	NA	NA	NA	NA	NA	NA	NA	NA	NA	NA	NA	NA	NA	NA	NA	NA	NA	NA	NA	NA	NA	NA	NA	NA	NA	NA	NA	NA	NA	NA	NA	NA	NA
0.62_137.9802m/z	NA	NA	NA	NA	NA	NA	NA	NA	NA	NA	NA	NA	NA	NA	NA	NA	NA	NA	NA	NA	NA	NA	NA	-0.007297202	NA	NA	NA	NA	NA	NA	NA	NA	NA	NA	NA	NA	NA	NA	NA	NA	NA	NA	NA	NA	NA	NA	NA	NA	NA
0.62_138.1112m/z	NA	NA	NA	NA	NA	NA	NA	NA	NA	NA	NA	NA	NA	NA	NA	NA	NA	NA	NA	NA	NA	NA	NA	NA	NA	NA	NA	NA	NA	NA	NA	NA	NA	NA	NA	NA	NA	NA	NA	NA	NA	NA	NA	NA	NA	NA	NA	NA	NA
0.62_138.1448m/z	NA	NA	NA	NA	NA	NA	NA	NA	NA	NA	NA	NA	NA	NA	NA	NA	NA	NA	NA	NA	NA	NA	NA	NA	NA	NA	NA	NA	NA	NA	NA	NA	NA	NA	NA	NA	NA	NA	NA	NA	NA	NA	NA	NA	NA	NA	NA	NA	NA
0.62_138.2054m/z	NA	NA	NA	NA	NA	NA	NA	NA	NA	NA	NA	NA	NA	NA	NA	NA	NA	NA	NA	NA	0.017482586	NA	NA	NA	NA	NA	8.08E-05	NA	NA	NA	NA	NA	NA	NA	NA	NA	NA	NA	NA	NA	NA	NA	NA	NA	NA	NA	NA	NA	NA
0.62_139.0175m/z	NA	NA	NA	NA	NA	NA	NA	NA	NA	NA	NA	NA	NA	NA	NA	NA	NA	NA	NA	NA	NA	NA	NA	NA	NA	NA	-0.009191511	NA	NA	NA	NA	NA	NA	NA	NA	NA	NA	NA	NA	NA	NA	NA	NA	NA	NA	NA	NA	NA	NA
0.62_139.0217m/z	NA	NA	NA	NA	NA	NA	NA	NA	NA	NA	NA	NA	NA	NA	NA	NA	NA	NA	NA	NA	NA	NA	NA	NA	NA	NA	NA	NA	NA	NA	NA	NA	NA	NA	NA	NA	NA	NA	NA	NA	NA	NA	NA	NA	NA	NA	NA	NA	NA
0.62_139.0226m/z	NA	NA	NA	NA	NA	NA	NA	NA	NA	NA	NA	NA	NA	NA	-0.003352784	NA	NA	NA	NA	NA	NA	NA	NA	NA	NA	NA	-0.007764126	NA	NA	NA	NA	NA	NA	NA	NA	NA	NA	NA	NA	NA	NA	NA	NA	NA	NA	NA	NA	NA	NA
0.62_139.0243m/z	NA	NA	NA	NA	NA	NA	NA	NA	NA	NA	NA	NA	NA	NA	NA	NA	NA	NA	NA	NA	NA	NA	NA	NA	NA	NA	NA	NA	NA	NA	NA	NA	NA	NA	NA	NA	NA	NA	NA	NA	NA	NA	NA	NA	NA	NA	NA	NA	NA
0.62_139.1486m/z	NA	NA	NA	NA	NA	NA	NA	NA	NA	NA	NA	NA	NA	NA	NA	NA	NA	NA	NA	NA	NA	NA	NA	NA	NA	NA	NA	NA	NA	NA	NA	NA	NA	NA	NA	NA	NA	NA	NA	NA	NA	NA	NA	NA	NA	NA	NA	NA	NA
0.62_141.1069m/z	NA	NA	NA	-0.10348663	NA	NA	NA	NA	NA	NA	NA	NA	NA	-0.013720752	NA	-0.026929312	NA	NA	-0.010990989	NA	NA	NA	NA	-0.008451013	NA	NA	-0.011562366	NA	NA	NA	NA	NA	NA	NA	-0.009511379	NA	-0.013164042	NA	NA	NA	NA	NA	NA	NA	NA	NA	NA	NA	NA
0.62_145.0686m/z	NA	NA	NA	NA	NA	NA	NA	NA	NA	NA	NA	NA	NA	NA	NA	NA	NA	NA	NA	NA	NA	NA	NA	-0.009255103	NA	NA	NA	NA	NA	NA	NA	NA	NA	NA	NA	NA	NA	NA	NA	NA	NA	NA	NA	NA	NA	NA	NA	NA	NA
0.62_152.0673m/z	NA	NA	NA	NA	NA	NA	NA	NA	NA	NA	NA	NA	NA	NA	NA	NA	NA	NA	NA	NA	NA	NA	NA	NA	NA	NA	NA	NA	NA	NA	NA	NA	NA	NA	NA	NA	NA	NA	NA	NA	NA	NA	NA	NA	NA	NA	NA	NA	NA
0.62_154.0461m/z	NA	NA	NA	NA	NA	NA	NA	NA	NA	NA	NA	NA	NA	NA	NA	NA	NA	NA	NA	NA	NA	NA	NA	NA	NA	NA	NA	NA	NA	NA	NA	NA	NA	NA	NA	NA	NA	NA	NA	NA	NA	NA	NA	NA	NA	NA	NA	NA	NA
0.62_154.0490m/z	NA	NA	NA	NA	NA	NA	NA	NA	NA	NA	NA	NA	NA	NA	NA	NA	NA	NA	NA	NA	NA	NA	NA	NA	NA	NA	NA	NA	NA	NA	NA	NA	NA	NA	NA	NA	NA	NA	NA	NA	NA	NA	NA	NA	NA	NA	NA	NA	NA
0.62_164.0679m/z	NA	-0.013247259	NA	NA	NA	NA	-0.015561665	NA	NA	NA	NA	NA	-0.015688256	NA	NA	-0.01311216	NA	NA	-0.014493976	NA	NA	-0.014010151	NA	-0.007618082	NA	NA	-0.012112988	NA	NA	NA	-0.041649558	NA	NA	NA	-0.011860823	NA	-0.012264426	-0.016768081	NA	NA	NA	NA	NA	NA	-0.020464771	NA	-0.011911889	NA	NA
0.62_164.0737m/z	NA	NA	NA	NA	NA	NA	NA	NA	NA	NA	NA	NA	-0.132590701	-0.009960169	NA	-0.009249549	NA	NA	NA	NA	NA	NA	NA	NA	NA	NA	-0.00543669	NA	NA	NA	NA	NA	NA	NA	NA	NA	NA	NA	NA	NA	NA	NA	NA	NA	NA	NA	NA	NA	NA
0.62_166.0964m/z	NA	NA	NA	NA	NA	NA	NA	NA	NA	NA	NA	NA	NA	NA	NA	NA	NA	NA	NA	NA	NA	NA	NA	NA	NA	NA	NA	NA	NA	NA	NA	NA	NA	NA	NA	NA	NA	NA	NA	NA	NA	NA	NA	NA	NA	NA	NA	NA	NA
0.62_174.0783m/z	NA	NA	NA	NA	NA	NA	NA	NA	NA	NA	NA	NA	NA	NA	NA	NA	NA	NA	NA	NA	NA	NA	NA	NA	NA	NA	NA	NA	NA	NA	NA	NA	NA	NA	NA	NA	NA	NA	NA	NA	NA	NA	NA	NA	NA	NA	NA	NA	NA
0.62_175.0623m/z	NA	NA	NA	NA	NA	NA	NA	NA	NA	NA	NA	NA	NA	NA	0.004769589	NA	NA	NA	NA	NA	NA	NA	NA	NA	NA	NA	NA	NA	NA	NA	NA	NA	NA	NA	NA	NA	NA	NA	NA	NA	NA	NA	NA	NA	NA	NA	NA	NA	NA
0.62_179.0032m/z	NA	-0.020515676	-0.116276663	-0.043971096	-0.116368586	NA	-0.023115204	-0.037522835	-0.048146725	NA	-0.065845634	-0.125934446	-0.141508623	-0.018028196	-0.015474819	-0.020017977	-0.091122026	-0.168279325	-0.022650445	-0.063048095	-0.01994938	-0.011636936	-0.054971344	-0.017614436	-0.12041729	NA	-0.019398565	-0.165127059	-0.020951496	NA	-0.02284244	-0.16097966	-0.147994923	-0.179816268	-0.016728822	NA	-0.015557016	-0.017577756	-0.082614524	-0.017128387	NA	NA	-0.064727903	NA	NA	-0.128022998	-0.041440472	-0.029022253	NA
0.62_180.0923m/z	NA	NA	NA	NA	NA	NA	NA	NA	NA	NA	NA	NA	NA	NA	NA	NA	NA	NA	NA	NA	NA	NA	NA	NA	NA	NA	NA	NA	NA	NA	NA	NA	NA	NA	NA	NA	NA	NA	NA	0.028528608	NA	NA	NA	NA	NA	NA	NA	NA	NA
0.62_184.1098m/z	NA	NA	NA	NA	NA	NA	NA	NA	NA	NA	NA	NA	NA	NA	NA	NA	NA	NA	NA	NA	NA	NA	NA	NA	NA	NA	NA	NA	NA	NA	NA	NA	NA	NA	NA	NA	NA	NA	NA	NA	NA	NA	NA	NA	NA	NA	NA	NA	NA
0.62_187.1236m/z	NA	NA	NA	NA	NA	NA	NA	NA	NA	NA	NA	NA	NA	NA	NA	NA	NA	NA	NA	NA	NA	NA	NA	NA	NA	NA	NA	NA	NA	NA	NA	NA	NA	NA	NA	NA	NA	NA	NA	NA	NA	NA	NA	NA	NA	NA	NA	NA	NA
0.62_197.0424m/z	NA	NA	NA	NA	NA	NA	NA	NA	NA	NA	NA	NA	NA	NA	NA	NA	NA	NA	NA	NA	NA	NA	NA	0.02223385	NA	NA	NA	NA	NA	NA	NA	NA	NA	NA	NA	NA	NA	0.022630614	NA	NA	NA	NA	NA	NA	NA	NA	0.01617862	NA	NA
0.62_203.1099m/z	-0.153546534	-0.024485402	-0.119556235	-0.046422187	-0.062634909	NA	-0.025175639	-0.041934765	-0.107169225	-0.072599978	-0.036229722	-0.074958017	-0.05666685	-0.027002544	-0.028666118	-0.023828402	-0.078595323	-0.058081432	-0.029152636	-0.022135349	-0.0382983	NA	-0.087666986	-0.028635827	-0.041505307	NA	-0.035534876	NA	-0.031768025	-0.068115296	-0.058618004	-0.123749648	NA	-0.046518325	-0.032420107	-0.153985622	-0.040399962	-0.030430999	NA	-0.038614772	-0.069911568	-0.097748281	-0.025963081	-0.05939423	-0.024146137	-0.137166525	-0.070902733	0.035319661	-0.142674635
0.62_228.1212n	NA	NA	NA	NA	NA	NA	NA	NA	NA	NA	NA	NA	NA	NA	NA	NA	NA	NA	NA	NA	NA	NA	NA	NA	NA	NA	NA	NA	NA	NA	NA	NA	NA	NA	NA	NA	NA	NA	NA	NA	NA	NA	NA	NA	NA	NA	NA	NA	NA
0.62_229.0770m/z	NA	NA	NA	NA	-0.090532611	NA	NA	NA	-0.101819015	NA	-0.152211858	NA	NA	-0.007406285	-0.01224601	-0.006323647	NA	NA	-0.007958055	NA	-0.017776296	NA	-0.019523203	-0.014801782	NA	NA	-0.011475689	NA	NA	NA	NA	NA	NA	NA	-0.011498337	NA	-0.014909451	-0.012183724	NA	-0.018663421	NA	NA	NA	NA	-0.020389941	NA	NA	-0.172545323	NA
0.62_231.1120m/z	NA	0.016818351	NA	NA	NA	NA	NA	NA	NA	NA	NA	NA	NA	NA	NA	NA	NA	NA	NA	NA	NA	NA	NA	NA	NA	NA	NA	NA	NA	NA	NA	NA	NA	NA	NA	NA	NA	NA	NA	NA	NA	NA	NA	NA	NA	NA	NA	NA	NA
0.62_235.0910m/z	NA	NA	NA	NA	NA	NA	NA	NA	NA	NA	NA	NA	NA	NA	NA	NA	NA	NA	NA	NA	NA	NA	NA	NA	NA	NA	NA	NA	NA	NA	NA	NA	NA	NA	NA	NA	NA	NA	NA	NA	NA	NA	NA	NA	NA	NA	NA	NA	NA
0.62_235.1319m/z	NA	NA	NA	NA	NA	NA	0.010456575	NA	NA	NA	NA	NA	NA	NA	0.009144886	NA	NA	NA	0.010145561	NA	NA	NA	NA	NA	NA	NA	0.009673373	NA	NA	NA	NA	NA	NA	NA	NA	NA	NA	NA	NA	NA	NA	NA	NA	NA	NA	NA	NA	NA	NA
0.62_259.1316m/z	NA	NA	NA	NA	NA	NA	NA	NA	NA	NA	NA	NA	NA	NA	0.009986214	NA	NA	NA	NA	NA	NA	NA	NA	NA	NA	NA	NA	NA	NA	NA	NA	NA	NA	NA	0.009167097	NA	NA	NA	NA	NA	NA	NA	NA	NA	NA	NA	0.008912688	NA	NA
0.62_261.1004m/z	NA	0.01861663	NA	NA	NA	NA	NA	NA	NA	NA	NA	NA	NA	NA	NA	NA	NA	NA	NA	NA	NA	NA	NA	0.007578806	NA	NA	NA	NA	NA	NA	NA	NA	NA	NA	NA	NA	NA	0.019287424	NA	NA	NA	NA	NA	NA	NA	NA	NA	NA	NA
0.62_264.1178m/z	NA	NA	NA	NA	NA	NA	NA	NA	NA	NA	NA	NA	NA	NA	0.021390961	NA	NA	NA	0.024955067	NA	NA	0.021115337	NA	0.021711525	NA	NA	0.017508956	NA	NA	NA	NA	NA	NA	NA	0.022491355	NA	0.021010956	0.02355292	NA	NA	NA	NA	NA	NA	0.026859968	NA	NA	NA	NA
0.62_267.0874m/z	NA	NA	NA	NA	NA	NA	NA	NA	NA	NA	NA	NA	NA	NA	NA	NA	NA	NA	NA	NA	NA	NA	NA	NA	NA	NA	NA	NA	NA	NA	NA	NA	NA	NA	NA	NA	NA	NA	NA	NA	NA	NA	NA	NA	NA	NA	NA	NA	NA
0.62_271.0981m/z	NA	NA	NA	NA	NA	NA	NA	NA	NA	NA	NA	NA	NA	NA	NA	NA	NA	NA	NA	NA	NA	NA	NA	NA	NA	NA	NA	NA	NA	NA	NA	NA	NA	NA	NA	NA	NA	NA	NA	NA	NA	NA	NA	NA	NA	NA	NA	NA	NA
0.62_274.0909m/z	NA	NA	NA	NA	NA	NA	NA	NA	NA	NA	NA	NA	NA	NA	NA	NA	NA	NA	NA	NA	NA	NA	NA	NA	NA	NA	NA	NA	NA	NA	NA	NA	NA	NA	NA	NA	NA	NA	NA	NA	NA	NA	NA	NA	NA	NA	NA	NA	NA
0.62_276.0989m/z	NA	NA	NA	NA	NA	NA	NA	NA	NA	NA	NA	NA	NA	NA	NA	NA	NA	NA	NA	NA	NA	NA	NA	NA	NA	NA	NA	NA	NA	NA	NA	NA	NA	NA	NA	NA	NA	NA	NA	NA	NA	NA	NA	NA	NA	NA	NA	NA	NA
0.62_284.0822m/z	NA	NA	NA	NA	NA	NA	0.027201064	NA	NA	NA	NA	NA	NA	0.020483616	0.017944115	0.018674341	NA	NA	0.019232068	NA	NA	0.020652392	0.02401509	0.022022158	NA	NA	0.015136027	NA	NA	NA	0.022189704	NA	NA	NA	NA	NA	0.021163245	0.019677909	NA	NA	NA	NA	NA	NA	0.016535001	NA	0.034330551	NA	NA
0.62_292.1000m/z	NA	NA	NA	NA	NA	NA	NA	NA	NA	NA	NA	NA	NA	NA	NA	NA	NA	NA	NA	NA	NA	NA	NA	NA	NA	NA	NA	NA	NA	NA	NA	NA	NA	NA	NA	NA	NA	NA	NA	NA	NA	NA	NA	NA	NA	NA	NA	NA	NA
0.62_299.0696m/z	NA	NA	NA	NA	NA	NA	NA	NA	NA	NA	NA	NA	NA	NA	NA	NA	NA	NA	NA	NA	NA	NA	NA	0.015813385	NA	NA	NA	NA	NA	NA	NA	NA	NA	NA	NA	NA	NA	NA	NA	NA	NA	NA	NA	NA	NA	NA	NA	NA	NA
0.62_301.1254m/z	NA	NA	NA	NA	NA	NA	NA	NA	NA	NA	NA	NA	NA	NA	NA	NA	NA	NA	NA	NA	NA	NA	NA	NA	NA	NA	NA	NA	NA	NA	NA	NA	NA	NA	NA	NA	NA	NA	NA	NA	NA	NA	NA	NA	NA	NA	NA	NA	NA
0.62_303.1385m/z	NA	NA	NA	NA	NA	NA	-0.020122389	NA	-0.096618242	NA	NA	NA	NA	-0.023579094	-0.020898285	-0.025957654	NA	NA	-0.025362398	NA	NA	-0.021736346	NA	-0.020964655	NA	NA	-0.018995788	NA	NA	NA	NA	NA	NA	NA	-0.026170315	NA	-0.018808218	-0.024222165	NA	-0.023248317	NA	NA	NA	NA	-0.022726565	NA	NA	NA	NA
0.62_324.1105m/z	NA	-0.022321464	-0.071743926	-0.037356929	-0.076026758	-0.134273106	-0.023642836	-0.127357726	-0.069447764	-0.093991529	-0.0895897	-0.07133798	NA	-0.020502185	-0.019376837	-0.026799868	-0.077054055	-0.134260281	-0.029264042	-0.006831042	-0.026153349	-0.027296297	-0.017391022	-0.020210195	NA	-0.038785018	-0.019151705	NA	-0.027317972	-0.023555397	-0.035255882	NA	-0.093284132	NA	-0.03036054	-0.092963957	-0.020086678	-0.027800928	-0.059248073	-0.026889743	NA	-0.094109328	-0.038801959	-0.160565157	-0.030078307	NA	NA	-0.083002342	NA
0.62_328.2453m/z	NA	NA	NA	NA	NA	NA	NA	NA	NA	NA	NA	NA	NA	NA	NA	NA	NA	NA	NA	NA	NA	NA	NA	NA	NA	NA	NA	NA	NA	NA	NA	NA	NA	NA	NA	NA	NA	NA	NA	NA	NA	NA	NA	NA	NA	NA	NA	NA	NA
0.62_335.2171m/z	NA	NA	NA	NA	NA	NA	NA	NA	NA	NA	NA	NA	NA	NA	NA	NA	NA	NA	NA	NA	NA	NA	NA	-0.008003267	NA	NA	0.005600642	NA	NA	NA	NA	NA	NA	NA	NA	NA	NA	NA	NA	NA	NA	NA	NA	NA	NA	NA	NA	NA	NA
0.62_345.1451m/z	NA	NA	NA	NA	NA	NA	NA	NA	NA	NA	NA	NA	NA	NA	NA	NA	NA	NA	NA	NA	NA	NA	NA	NA	NA	NA	NA	NA	NA	NA	NA	NA	NA	NA	NA	NA	NA	NA	NA	NA	NA	NA	NA	NA	NA	NA	NA	NA	NA
0.62_366.1363m/z	NA	NA	NA	NA	NA	NA	NA	NA	NA	NA	NA	NA	NA	NA	NA	NA	NA	NA	NA	NA	NA	NA	NA	NA	NA	NA	NA	NA	NA	NA	NA	NA	NA	NA	NA	NA	NA	NA	NA	NA	NA	NA	NA	NA	NA	NA	NA	NA	NA
0.62_369.2275m/z	NA	0.039940407	0.133539608	NA	NA	NA	0.03702195	0.089916206	0.121604778	0.103336012	NA	0.149198709	0.199719226	0.047863552	0.030482687	0.04276311	0.139800443	NA	0.037546447	0.062942379	0.049234014	0.029107747	0.077425055	0.028120481	0.131384989	NA	0.038121409	NA	0.039132774	0.061154998	0.093621547	0.150657243	0.143101767	0.211806759	0.036014139	NA	0.038691514	0.035596932	0.106754998	0.053896384	0.080104888	NA	0.06262971	0.120866736	0.055965997	0.17094315	0.042393673	0.146444284	0.228873198
0.62_429.2352m/z	NA	0.02223067	NA	0.110748988	NA	NA	0.025999665	NA	0.120207475	NA	NA	0.094216388	NA	0.027044453	0.022172886	0.027984398	NA	NA	0.024851503	NA	0.034533661	0.022525173	0.035107721	0.023726014	NA	NA	0.023602743	NA	0.022536366	0.047302968	0.036571798	NA	NA	NA	0.021554467	NA	0.026264916	0.026051178	NA	0.029031738	NA	0.163822475	0.039232776	NA	0.026274092	NA	0.041293367	NA	NA
0.62_429.2873m/z	NA	0.029839442	NA	NA	NA	NA	0.021665313	NA	NA	NA	NA	NA	NA	NA	0.019118876	0.031725371	NA	0.14983299	0.03795136	0.12606272	0.029456647	0.031616098	NA	0.022840208	NA	NA	0.017673852	NA	0.031765068	0.039055128	0.05149963	0.134728153	NA	NA	0.039579108	NA	NA	0.033211896	0.086437382	0.032952927	NA	NA	0.044551565	0.116839403	0.037539828	NA	0.048131228	0.047990189	NA
0.62_431.1491m/z	NA	-0.059112887	NA	NA	NA	NA	-0.053812079	NA	NA	NA	NA	NA	NA	-0.049253316	-0.039641947	-0.051346449	NA	NA	-0.055100319	NA	-0.045262325	-0.051140412	-0.064401817	-0.047166923	NA	NA	-0.037533186	NA	-0.058817705	-0.048050975	-0.084053516	NA	NA	NA	-0.050889296	NA	-0.050067169	-0.042951707	-0.095413896	-0.055858915	NA	NA	NA	NA	-0.059959559	NA	-0.077194042	NA	NA
0.62_92.0495m/z	NA	NA	NA	NA	NA	NA	NA	NA	NA	NA	NA	NA	NA	NA	0.010781427	NA	NA	NA	NA	NA	NA	NA	NA	NA	NA	NA	NA	NA	NA	NA	NA	NA	NA	NA	NA	NA	NA	NA	NA	NA	NA	NA	NA	NA	NA	NA	NA	NA	NA
0.63_101.0136m/z	NA	NA	NA	NA	NA	NA	NA	NA	NA	NA	NA	NA	NA	NA	NA	NA	NA	NA	-0.015229648	NA	NA	NA	NA	-0.007764921	NA	NA	NA	NA	NA	NA	NA	NA	NA	NA	NA	NA	NA	NA	NA	NA	NA	NA	NA	NA	NA	NA	NA	NA	NA
0.63_112.0519m/z	NA	NA	NA	NA	NA	NA	0.022403164	NA	NA	NA	NA	NA	NA	NA	NA	NA	NA	NA	NA	NA	NA	0.0150993	NA	NA	NA	NA	NA	NA	NA	NA	NA	NA	NA	NA	0.016564407	NA	NA	NA	NA	NA	NA	NA	NA	NA	NA	NA	NA	NA	NA
0.63_114.0903m/z	NA	-0.016052425	NA	NA	NA	NA	-0.019942929	NA	NA	NA	NA	NA	NA	-0.018860097	-0.012908845	-0.021769454	NA	NA	NA	NA	-0.018252015	-0.016216674	NA	-0.00958425	NA	NA	NA	NA	-0.017186731	NA	NA	NA	NA	NA	NA	NA	-0.017625005	-0.019141859	NA	-0.014946899	NA	NA	NA	NA	-0.023066854	NA	NA	NA	NA
0.63_121.0229m/z	NA	NA	NA	NA	NA	NA	NA	0.075662975	NA	NA	NA	0.120738916	NA	0.021974085	0.012607661	0.023783047	NA	NA	NA	NA	0.030312527	0.018758475	NA	0.012876547	NA	NA	0.0127649	NA	0.025955751	0.030188277	0.031746406	NA	NA	NA	NA	NA	0.019594401	0.01679922	NA	NA	NA	NA	NA	NA	NA	NA	NA	NA	NA
0.63_125.0652m/z	NA	NA	NA	NA	NA	NA	NA	NA	NA	NA	NA	NA	NA	NA	NA	NA	NA	NA	NA	NA	NA	NA	NA	NA	NA	NA	NA	NA	NA	NA	NA	NA	NA	NA	NA	NA	NA	NA	NA	NA	NA	NA	NA	NA	NA	NA	NA	NA	NA
0.63_128.0665m/z	0.117167007	0.039894648	NA	0.153840337	NA	NA	0.026101578	0.110829057	0.128027469	0.178322426	0.079170695	0.099952083	NA	0.028579205	0.031177897	0.036250847	0.094281595	0.099666408	0.039631029	0.079129914	0.026295304	0.040382776	0.060359881	0.037061229	0.115181294	0.104703454	0.035108307	0.07232604	0.044312293	0.140656775	0.017434564	0.18997172	NA	NA	0.037876156	0.128989927	0.030086808	0.029770713	NA	0.024776607	0.262916643	0.087672303	0.095297873	0.090734748	0.04191314	0.074347729	0.049362815	0.052272618	0.194141741
0.63_128.0685m/z	NA	NA	NA	NA	NA	NA	NA	NA	NA	NA	NA	NA	NA	NA	NA	NA	NA	NA	NA	NA	NA	NA	NA	NA	NA	NA	NA	NA	NA	NA	NA	NA	NA	NA	NA	NA	NA	NA	NA	NA	NA	NA	NA	NA	NA	NA	NA	NA	NA
0.63_131.0818m/z	NA	0.012079638	NA	NA	NA	NA	NA	NA	NA	NA	0.062972243	NA	NA	0.006594667	0.003299049	NA	NA	NA	0.000128949	NA	0.001022292	NA	NA	NA	NA	NA	NA	NA	0.010766557	NA	NA	NA	NA	NA	NA	NA	0.00929111	NA	0.083211498	0.005903961	NA	NA	0.028853875	NA	0.018579311	NA	NA	NA	NA
0.63_132.0662m/z	NA	NA	NA	NA	-0.110410353	NA	-0.025368991	NA	-0.03373668	NA	NA	NA	NA	NA	-0.01849373	NA	NA	NA	-0.028765113	-0.114857296	NA	-0.010848738	-0.010802576	NA	NA	NA	-0.030511823	NA	-0.010447744	-0.035409804	-0.018247656	NA	NA	NA	-0.012323576	NA	-0.020178902	-0.025830577	NA	-0.02937101	NA	NA	NA	NA	-0.016207151	NA	-0.014706077	-0.105508558	NA
0.63_132.0706m/z	NA	NA	NA	NA	NA	NA	NA	NA	NA	NA	NA	NA	NA	NA	NA	NA	NA	NA	NA	NA	NA	NA	NA	NA	NA	NA	NA	NA	NA	NA	NA	NA	NA	NA	NA	NA	NA	NA	NA	NA	NA	NA	NA	NA	NA	NA	NA	NA	NA
0.63_132.1000m/z	NA	NA	NA	NA	NA	NA	NA	NA	NA	NA	NA	NA	NA	NA	NA	NA	NA	NA	NA	NA	NA	NA	NA	NA	NA	NA	0.007720233	NA	NA	NA	NA	NA	NA	NA	NA	NA	NA	NA	NA	NA	NA	NA	NA	NA	NA	NA	NA	NA	NA
0.63_137.0487m/z	NA	-0.019481213	NA	NA	NA	NA	-0.030619709	NA	NA	NA	NA	NA	NA	-0.029236369	-0.029161533	NA	NA	NA	-0.029581742	NA	-0.033550535	NA	NA	-0.021467344	NA	NA	-0.020599749	NA	NA	NA	NA	NA	NA	NA	NA	NA	NA	-0.033468218	NA	-0.037044609	NA	NA	NA	NA	NA	NA	-0.011540907	NA	NA
0.63_138.0953m/z	NA	NA	NA	NA	NA	NA	NA	NA	NA	NA	NA	NA	NA	NA	NA	NA	NA	NA	NA	NA	NA	NA	NA	NA	NA	NA	NA	NA	NA	NA	NA	NA	NA	NA	NA	NA	NA	NA	NA	NA	NA	NA	NA	NA	NA	NA	NA	NA	NA
0.63_141.1016m/z	NA	-7.79E-05	-0.16232711	-0.02044715	NA	NA	-0.009682764	NA	NA	-0.057738732	NA	-0.048817895	-0.053607903	-0.015274562	-0.004566048	-0.028517584	NA	NA	-0.014817963	NA	NA	NA	NA	-0.010251277	NA	NA	-0.013348162	-0.164788458	-0.012632065	NA	NA	NA	NA	-0.148212544	-0.0069978	NA	-0.007947328	-0.004675956	NA	NA	NA	NA	-0.048230426	NA	NA	NA	-0.014199635	NA	NA
0.63_141.1608m/z	NA	NA	NA	NA	NA	NA	NA	NA	NA	NA	NA	NA	NA	NA	NA	NA	NA	NA	NA	NA	NA	NA	NA	NA	NA	NA	NA	NA	-0.014475512	NA	NA	NA	NA	NA	NA	NA	NA	NA	NA	NA	NA	NA	NA	NA	NA	NA	NA	NA	NA
0.63_144.0635m/z	NA	NA	NA	NA	NA	NA	NA	NA	NA	NA	NA	NA	NA	NA	NA	NA	NA	NA	NA	NA	NA	NA	NA	NA	NA	NA	NA	NA	NA	NA	NA	NA	NA	NA	NA	NA	NA	NA	NA	NA	NA	NA	NA	NA	NA	NA	NA	NA	NA
0.63_145.0680m/z	NA	-0.012654474	NA	NA	-0.147426465	NA	NA	NA	NA	NA	NA	NA	NA	NA	NA	NA	NA	NA	NA	NA	NA	NA	NA	-0.009508175	NA	NA	-0.017617728	NA	-0.015783752	NA	NA	NA	NA	NA	-0.010044634	NA	NA	NA	NA	NA	NA	NA	NA	NA	NA	NA	-0.040971452	NA	NA
0.63_158.0879m/z	NA	0.00231326	NA	NA	NA	NA	NA	NA	NA	NA	NA	NA	NA	0.017056539	-0.000920024	NA	NA	NA	NA	NA	NA	0.019350905	0.000210952	NA	NA	NA	NA	NA	NA	NA	NA	NA	NA	NA	NA	NA	NA	NA	NA	NA	NA	NA	NA	NA	NA	NA	NA	NA	NA
0.63_159.0801m/z	0.238013029	0.056478741	0.276161394	0.209161024	0.18088876	0.272170002	0.060684979	0.193302766	0.143718609	0.092586311	0.168432757	0.102699308	0.143489182	0.059269959	0.050607389	0.059963078	0.14169479	0.19137713	0.071996114	0.18901301	0.066558315	0.060196616	0.116983363	0.054888866	0.139181537	0.186422794	0.052440347	0.162653319	0.069639323	0.150810316	0.131611449	0.158868648	0.225071192	0.20918465	0.06205569	0.095336064	0.080093952	0.056343142	0.065582144	0.074572113	0.04531474	0.096652499	0.145671874	0.124131921	0.069041543	0.192235719	0.113560914	0.158725162	0.116760113
0.63_162.0744m/z	NA	NA	NA	NA	NA	NA	NA	NA	NA	NA	NA	NA	NA	NA	NA	NA	NA	NA	NA	NA	NA	NA	NA	-0.006301401	NA	NA	NA	NA	NA	NA	NA	NA	NA	NA	NA	NA	NA	NA	NA	NA	NA	NA	NA	NA	NA	NA	NA	NA	NA
0.63_162.1106m/z	NA	NA	NA	NA	NA	NA	NA	NA	NA	NA	NA	NA	NA	NA	NA	NA	NA	NA	NA	NA	NA	NA	NA	0.009464233	NA	NA	NA	NA	NA	NA	NA	NA	NA	NA	NA	NA	NA	NA	NA	NA	NA	NA	NA	NA	NA	NA	NA	NA	NA
0.63_163.0728m/z	NA	NA	NA	NA	NA	NA	NA	NA	NA	NA	NA	NA	NA	NA	NA	NA	NA	NA	NA	NA	NA	NA	NA	NA	NA	NA	NA	NA	NA	NA	NA	NA	NA	NA	NA	NA	NA	NA	NA	NA	NA	NA	NA	NA	NA	NA	NA	NA	NA
0.63_163.0780m/z	NA	NA	NA	NA	NA	NA	NA	NA	NA	NA	NA	NA	NA	NA	NA	NA	NA	NA	NA	NA	NA	NA	NA	NA	NA	NA	NA	NA	NA	NA	NA	NA	NA	NA	NA	NA	NA	NA	NA	NA	NA	NA	NA	NA	NA	NA	NA	NA	NA
0.63_166.0525m/z	NA	NA	NA	NA	NA	NA	NA	NA	NA	NA	NA	NA	NA	NA	NA	NA	NA	NA	NA	NA	NA	NA	NA	NA	NA	NA	NA	NA	NA	NA	NA	NA	NA	NA	NA	NA	NA	NA	NA	NA	NA	NA	NA	NA	NA	NA	NA	NA	NA
0.63_172.1060m/z	NA	NA	NA	NA	NA	NA	NA	NA	NA	NA	NA	NA	NA	NA	NA	NA	NA	NA	NA	NA	NA	NA	NA	NA	NA	NA	NA	NA	NA	NA	NA	NA	NA	NA	NA	NA	NA	NA	NA	NA	NA	NA	NA	NA	NA	NA	NA	NA	NA
0.63_173.1118m/z	NA	NA	NA	NA	NA	NA	NA	NA	NA	NA	NA	NA	NA	NA	NA	NA	NA	NA	NA	NA	NA	NA	NA	NA	NA	NA	NA	NA	NA	NA	NA	NA	NA	NA	NA	NA	NA	NA	NA	NA	NA	NA	NA	NA	NA	NA	NA	NA	NA
0.63_186.0690m/z	NA	NA	NA	NA	NA	NA	NA	NA	NA	NA	NA	NA	NA	NA	NA	NA	NA	NA	NA	NA	NA	NA	NA	NA	NA	NA	NA	NA	NA	NA	NA	NA	NA	NA	NA	NA	NA	NA	NA	NA	NA	NA	NA	NA	NA	NA	NA	NA	NA
0.63_203.0985m/z	NA	-0.024192132	-0.118674674	NA	-0.121096173	NA	-0.024277172	NA	NA	NA	-0.005414498	NA	-0.048352419	-0.0218391	-0.027479299	-0.027190588	NA	NA	-0.027639858	NA	-0.036452564	NA	-0.069902397	-0.018715081	NA	NA	-0.025440734	NA	-0.029685107	-0.022334735	-0.054233137	NA	NA	NA	-0.030780167	NA	-0.032798081	-0.031041484	NA	-0.033550273	NA	-0.084731613	-0.030709044	NA	-0.032602199	NA	-0.01082896	NA	NA
0.63_203.1496m/z	NA	NA	NA	NA	NA	NA	NA	NA	NA	NA	NA	NA	NA	NA	NA	NA	NA	NA	NA	NA	NA	NA	NA	NA	NA	NA	NA	NA	NA	NA	NA	NA	NA	NA	NA	NA	NA	NA	NA	NA	NA	NA	NA	NA	NA	NA	NA	NA	NA
0.63_203.1955m/z	NA	NA	NA	NA	NA	NA	NA	NA	NA	NA	NA	-0.118011575	-0.044615338	NA	-0.010695944	NA	NA	NA	-0.016769188	NA	-0.015284667	-0.013124679	NA	-0.006275076	NA	NA	NA	NA	NA	NA	NA	NA	NA	NA	-0.011127264	NA	-0.015163821	-0.005567075	NA	-0.017234921	NA	NA	NA	NA	-0.011169265	NA	-0.005729421	NA	NA
0.63_214.0697m/z	NA	NA	NA	NA	NA	NA	NA	NA	NA	NA	NA	NA	NA	NA	NA	NA	NA	NA	NA	NA	NA	NA	-0.020677121	NA	NA	NA	NA	NA	NA	NA	NA	NA	NA	NA	NA	NA	NA	NA	NA	NA	NA	NA	NA	NA	NA	NA	NA	NA	NA
0.63_217.0822m/z	NA	NA	NA	NA	NA	NA	NA	NA	NA	NA	NA	NA	NA	NA	NA	NA	NA	NA	NA	NA	NA	NA	NA	NA	NA	NA	NA	NA	NA	NA	NA	NA	NA	NA	NA	NA	NA	NA	NA	NA	NA	NA	NA	NA	NA	NA	NA	NA	NA
0.63_236.0922m/z	NA	NA	NA	NA	NA	NA	NA	NA	NA	NA	NA	NA	NA	-0.008594035	NA	NA	NA	NA	NA	NA	NA	NA	NA	NA	NA	NA	NA	NA	NA	NA	NA	NA	NA	NA	NA	NA	NA	NA	NA	NA	NA	NA	NA	NA	NA	NA	NA	NA	NA
0.63_247.1395m/z	NA	NA	NA	NA	NA	NA	NA	NA	NA	NA	NA	NA	NA	NA	NA	NA	NA	NA	NA	NA	NA	NA	NA	NA	NA	NA	NA	NA	NA	NA	NA	NA	NA	NA	NA	NA	NA	NA	NA	NA	NA	NA	NA	NA	NA	NA	NA	NA	NA
0.63_255.1141m/z	NA	NA	NA	NA	NA	NA	-0.011943576	NA	NA	NA	NA	NA	NA	-0.009794756	NA	NA	NA	NA	NA	NA	NA	NA	NA	NA	NA	NA	NA	NA	NA	NA	NA	NA	NA	NA	-0.010112174	NA	NA	NA	NA	NA	NA	NA	NA	NA	NA	NA	NA	NA	NA
0.63_259.1289m/z	NA	NA	NA	NA	NA	NA	NA	NA	NA	NA	NA	NA	NA	NA	NA	NA	NA	NA	NA	NA	NA	NA	NA	NA	NA	NA	NA	NA	NA	NA	NA	NA	NA	NA	NA	NA	NA	NA	NA	NA	NA	NA	NA	NA	NA	NA	NA	NA	NA
0.63_267.0796m/z	NA	NA	NA	NA	NA	NA	NA	NA	NA	NA	NA	NA	NA	NA	NA	NA	NA	NA	NA	NA	NA	NA	NA	NA	NA	NA	NA	NA	NA	NA	NA	NA	NA	NA	NA	NA	NA	NA	NA	NA	NA	NA	NA	NA	NA	NA	NA	NA	NA
0.63_276.1187m/z	NA	NA	NA	NA	NA	NA	NA	NA	NA	NA	NA	NA	NA	NA	NA	NA	NA	NA	-0.024711111	NA	NA	NA	NA	NA	NA	NA	-0.018853807	NA	NA	NA	NA	NA	NA	NA	NA	NA	NA	NA	NA	NA	NA	NA	NA	NA	NA	NA	NA	NA	NA
0.63_277.1441m/z	NA	NA	NA	NA	NA	NA	NA	NA	NA	NA	NA	NA	NA	NA	NA	NA	NA	NA	NA	NA	NA	NA	NA	NA	NA	NA	NA	NA	NA	NA	NA	NA	NA	NA	NA	NA	-0.014701892	NA	NA	NA	NA	NA	NA	NA	NA	NA	NA	NA	NA
0.63_278.1539m/z	NA	NA	NA	NA	NA	NA	NA	NA	NA	NA	NA	NA	NA	NA	0.007430322	NA	NA	NA	NA	NA	NA	NA	NA	NA	NA	NA	NA	NA	NA	NA	NA	NA	NA	NA	NA	NA	NA	NA	NA	NA	NA	NA	NA	NA	NA	NA	NA	NA	NA
0.63_293.1075m/z	NA	NA	NA	NA	NA	NA	NA	NA	NA	NA	NA	NA	NA	NA	NA	NA	NA	NA	NA	NA	NA	NA	NA	NA	NA	NA	NA	NA	NA	NA	NA	NA	NA	NA	NA	NA	NA	NA	NA	NA	NA	NA	NA	NA	NA	NA	NA	NA	NA
0.63_299.1240m/z	NA	NA	NA	NA	NA	NA	NA	NA	NA	NA	NA	NA	NA	NA	NA	NA	NA	NA	NA	NA	NA	NA	NA	NA	NA	NA	NA	NA	NA	NA	NA	NA	NA	NA	NA	NA	NA	NA	NA	NA	NA	NA	NA	NA	NA	NA	NA	NA	NA
0.63_299.1335m/z	NA	NA	NA	NA	NA	NA	NA	NA	NA	NA	NA	NA	NA	NA	NA	NA	NA	NA	NA	NA	NA	NA	NA	NA	NA	NA	NA	NA	NA	NA	NA	NA	NA	NA	NA	NA	NA	NA	NA	NA	NA	NA	NA	NA	NA	NA	NA	NA	NA
0.63_306.0897m/z	NA	NA	NA	NA	NA	NA	NA	NA	NA	NA	NA	NA	NA	NA	NA	NA	NA	NA	NA	NA	NA	NA	NA	NA	NA	NA	NA	NA	NA	NA	NA	NA	NA	NA	NA	NA	NA	NA	NA	NA	NA	NA	NA	NA	NA	NA	NA	NA	NA
0.63_309.1048n	NA	NA	NA	NA	NA	NA	NA	NA	NA	NA	NA	NA	NA	NA	NA	NA	NA	NA	NA	NA	NA	NA	NA	0.012782826	NA	NA	NA	NA	NA	NA	NA	NA	NA	NA	NA	NA	NA	NA	NA	NA	NA	NA	NA	NA	NA	NA	NA	NA	NA
0.63_316.0461m/z	0.057665942	0.029632646	NA	NA	-0.008490183	NA	0.039257653	NA	0.076419517	NA	NA	-0.054376166	-0.026051731	0.034948849	0.013805195	0.025591121	NA	0.081223518	0.026377581	0.01610078	0.032649049	0.022463029	NA	0.017593963	NA	0.115606551	0.017249474	NA	0.036868507	0.019190791	0.010399505	NA	0.03098934	0.020025928	0.026864951	NA	0.037787419	NA	0.010401991	0.04059776	NA	NA	0.052345728	NA	0.025650299	NA	0.018636236	NA	0.021538622
0.63_316.2465m/z	NA	NA	NA	NA	NA	NA	NA	NA	NA	NA	NA	NA	NA	NA	NA	NA	NA	NA	NA	NA	NA	NA	NA	NA	NA	NA	NA	NA	NA	NA	NA	NA	NA	NA	NA	NA	NA	NA	NA	NA	NA	NA	NA	NA	NA	NA	NA	NA	NA
0.63_340.1966m/z	NA	NA	NA	NA	NA	NA	NA	NA	NA	NA	NA	NA	NA	NA	NA	NA	NA	NA	NA	NA	NA	NA	NA	NA	NA	NA	NA	NA	NA	NA	NA	NA	NA	NA	NA	NA	NA	NA	NA	NA	NA	NA	NA	NA	NA	NA	NA	NA	NA
0.63_342.1404m/z	0.246230237	0.021970092	NA	0.047673931	0.07058694	0.201858222	0.021650061	0.093935564	0.043067598	0.132530672	0.166772886	0.04105665	0.117917518	0.021322831	0.018420554	0.025548194	0.207297612	0.2132203	0.017955435	0.083587822	0.027782094	0.02786951	0.054250769	0.022206882	NA	0.058107225	0.013358291	0.154629249	0.029962185	0.034606169	0.044343777	0.125552232	NA	0.205891995	0.01829918	0.117344339	0.02530778	0.025146731	0.072578695	0.032031051	0.143070378	0.080882924	0.044140888	NA	0.025506462	NA	0.043964595	0.102753507	0.210712524
0.63_387.2464m/z	NA	NA	NA	NA	NA	NA	NA	NA	NA	NA	NA	NA	NA	NA	0.015455047	NA	NA	NA	NA	NA	0.026090001	NA	NA	NA	NA	NA	NA	NA	NA	NA	NA	NA	NA	NA	NA	NA	0.025381463	NA	NA	NA	NA	NA	NA	NA	NA	NA	NA	NA	NA
0.63_432.3089m/z	NA	NA	NA	NA	NA	NA	NA	NA	NA	NA	NA	NA	NA	NA	NA	NA	NA	NA	NA	NA	NA	NA	NA	NA	NA	NA	NA	NA	NA	NA	NA	NA	NA	NA	NA	NA	NA	NA	NA	NA	NA	NA	NA	NA	NA	NA	NA	NA	NA
0.63_93.0851n	NA	NA	NA	NA	NA	NA	NA	NA	NA	NA	NA	NA	NA	NA	NA	NA	NA	NA	NA	NA	NA	NA	NA	NA	NA	NA	NA	NA	NA	NA	NA	NA	NA	NA	NA	NA	NA	NA	NA	NA	NA	NA	NA	NA	NA	NA	NA	NA	NA
0.63_95.0542m/z	NA	NA	NA	0.084402404	0.036995061	0.143849076	0.006248686	NA	NA	0.126804519	NA	0.038414063	0.159132247	0.010108538	0.004326426	0.006391645	NA	0.162143775	0.013478932	NA	NA	NA	NA	0.01252299	0.175417405	0.120948218	0.004004909	NA	0.009107719	0.066687128	0.004662229	0.043249771	NA	NA	0.002454637	0.102744507	NA	0.008837769	0.043402187	NA	NA	NA	NA	NA	0.005529167	NA	0.003473455	0.075682856	NA
0.63_96.0660m/z	NA	NA	NA	NA	NA	NA	NA	NA	NA	NA	NA	NA	NA	NA	NA	NA	NA	NA	NA	NA	NA	NA	NA	NA	NA	NA	NA	NA	NA	NA	NA	NA	NA	NA	NA	NA	NA	NA	NA	NA	NA	NA	NA	NA	NA	NA	NA	NA	NA
0.63_98.0569m/z	NA	NA	NA	NA	NA	NA	NA	NA	NA	NA	NA	NA	NA	NA	NA	NA	NA	NA	NA	NA	NA	NA	NA	NA	NA	NA	NA	NA	NA	NA	NA	NA	NA	NA	NA	NA	NA	NA	NA	NA	NA	NA	NA	NA	NA	NA	NA	NA	NA
0.63_99.0346n	NA	NA	NA	NA	NA	NA	NA	NA	NA	NA	NA	NA	NA	NA	NA	NA	NA	NA	NA	NA	NA	NA	NA	NA	NA	NA	NA	NA	NA	NA	NA	NA	NA	NA	NA	NA	NA	NA	NA	NA	NA	NA	NA	NA	NA	NA	NA	NA	NA
0.64_111.0419m/z	NA	-0.022648156	NA	NA	NA	NA	-0.024387394	NA	NA	NA	NA	NA	NA	-0.020833149	-0.017032948	-0.02519399	NA	NA	-0.019796884	NA	NA	-0.020791171	NA	NA	NA	NA	-0.015842381	NA	NA	NA	NA	NA	NA	NA	-0.0209998	NA	NA	NA	NA	NA	NA	NA	NA	NA	NA	NA	NA	NA	NA
0.64_111.0455m/z	NA	-0.015033923	NA	NA	NA	NA	-0.022128328	-0.142458378	-0.133472945	NA	NA	NA	-0.215349779	-0.01631521	-0.017573609	-0.020293219	NA	NA	-0.017896607	-0.108453468	NA	-0.019011834	-0.01934339	-0.012667167	NA	NA	-0.017071612	NA	-0.021372983	-0.032464818	-0.045025832	NA	NA	NA	-0.018089373	NA	-0.015457853	-0.024806325	-0.08074013	-0.018526234	NA	NA	NA	NA	NA	NA	-0.040275642	-0.091995394	NA
0.64_114.0846m/z	NA	NA	NA	NA	NA	NA	NA	NA	NA	NA	NA	NA	NA	NA	NA	NA	NA	NA	NA	NA	NA	-0.009610381	NA	NA	NA	NA	NA	NA	NA	NA	NA	NA	NA	NA	NA	NA	NA	NA	NA	NA	NA	NA	NA	NA	NA	NA	NA	NA	NA
0.64_114.0865m/z	NA	NA	NA	NA	NA	NA	-0.016159461	NA	NA	NA	NA	NA	NA	NA	NA	NA	NA	NA	NA	NA	NA	NA	NA	NA	NA	NA	NA	NA	-0.01412117	NA	NA	NA	NA	NA	-0.015651506	NA	-0.014671249	NA	NA	NA	NA	NA	NA	NA	NA	NA	NA	NA	NA
0.64_123.0536m/z	NA	NA	NA	NA	NA	NA	NA	NA	NA	NA	NA	NA	NA	NA	NA	NA	NA	NA	NA	NA	NA	NA	NA	NA	NA	NA	NA	NA	NA	NA	NA	NA	NA	NA	NA	NA	NA	NA	NA	NA	NA	NA	NA	NA	NA	NA	NA	NA	NA
0.64_124.0581m/z	NA	NA	NA	NA	NA	NA	NA	NA	NA	NA	NA	NA	NA	NA	NA	NA	NA	NA	NA	NA	NA	NA	NA	NA	NA	NA	NA	NA	NA	NA	NA	NA	NA	NA	NA	NA	NA	NA	NA	NA	NA	NA	NA	NA	NA	NA	NA	NA	NA
0.64_126.0516m/z	NA	-0.015161916	NA	NA	NA	NA	NA	NA	NA	NA	NA	NA	NA	NA	NA	NA	NA	NA	NA	NA	NA	NA	NA	NA	NA	NA	NA	NA	NA	NA	NA	NA	NA	NA	NA	NA	NA	NA	NA	NA	NA	NA	NA	NA	NA	NA	NA	NA	NA
0.64_126.0541m/z	NA	NA	NA	NA	NA	NA	NA	NA	NA	NA	NA	NA	NA	NA	NA	NA	NA	NA	NA	NA	NA	NA	NA	NA	NA	NA	NA	NA	NA	NA	NA	NA	NA	NA	NA	NA	NA	NA	NA	NA	NA	NA	NA	NA	NA	NA	NA	NA	NA
0.64_128.0798m/z	NA	NA	NA	NA	NA	NA	NA	NA	NA	NA	NA	NA	NA	NA	0.018602064	NA	NA	NA	NA	NA	NA	0.026293772	NA	0.019323927	NA	NA	0.024356374	NA	NA	NA	NA	NA	NA	NA	0.023300723	NA	0.026590932	0.028823107	NA	NA	NA	NA	NA	NA	NA	NA	NA	NA	NA
0.64_129.0786m/z	NA	NA	NA	NA	NA	NA	NA	NA	NA	NA	NA	NA	NA	NA	NA	NA	NA	NA	NA	NA	NA	NA	NA	NA	NA	NA	NA	NA	NA	NA	NA	NA	NA	NA	NA	NA	NA	NA	NA	NA	NA	NA	NA	NA	NA	NA	NA	NA	NA
0.64_129.0822n	NA	0.026073105	NA	NA	NA	NA	NA	NA	NA	NA	NA	NA	NA	NA	0.01609431	0.022232096	NA	NA	NA	NA	NA	0.022166824	NA	0.0175096	NA	NA	0.013035636	NA	NA	0.006306528	NA	NA	NA	NA	NA	NA	NA	NA	NA	NA	NA	NA	0.047552616	NA	0.028455863	NA	NA	NA	NA
0.64_129.0835m/z	NA	NA	NA	NA	NA	NA	NA	NA	NA	NA	NA	NA	NA	NA	NA	NA	NA	NA	NA	NA	NA	NA	NA	NA	NA	NA	NA	NA	NA	NA	NA	NA	NA	NA	NA	NA	NA	NA	NA	NA	NA	NA	NA	NA	NA	NA	NA	NA	NA
0.64_130.1213m/z	NA	NA	NA	NA	NA	NA	NA	NA	NA	NA	NA	NA	NA	NA	NA	NA	NA	NA	NA	NA	NA	NA	NA	NA	NA	NA	NA	NA	NA	NA	NA	NA	NA	NA	NA	NA	NA	NA	NA	NA	NA	NA	NA	NA	NA	NA	NA	NA	NA
0.64_132.0744m/z	NA	NA	NA	NA	NA	NA	NA	NA	NA	NA	NA	NA	NA	NA	NA	NA	NA	NA	NA	NA	NA	NA	NA	NA	NA	NA	NA	NA	NA	NA	NA	NA	NA	NA	NA	NA	NA	NA	NA	NA	NA	NA	NA	NA	NA	NA	NA	NA	NA
0.64_133.0410m/z	NA	NA	NA	NA	NA	NA	NA	NA	NA	NA	NA	NA	NA	NA	NA	NA	NA	NA	NA	NA	-0.011662609	NA	NA	-0.015563662	NA	NA	-0.009040336	NA	NA	NA	NA	NA	NA	NA	NA	NA	NA	NA	NA	-0.018456699	NA	NA	NA	NA	NA	NA	NA	NA	NA
0.64_133.1041m/z	NA	NA	NA	NA	NA	NA	NA	NA	NA	NA	NA	NA	NA	NA	NA	NA	NA	NA	NA	NA	NA	NA	NA	NA	NA	NA	0.007636199	NA	NA	NA	NA	NA	NA	NA	NA	NA	NA	NA	NA	NA	NA	NA	NA	NA	NA	NA	NA	NA	NA
0.64_138.0866m/z	NA	NA	NA	NA	NA	NA	NA	NA	NA	NA	NA	NA	NA	NA	NA	NA	NA	NA	NA	NA	NA	NA	NA	NA	NA	NA	NA	NA	NA	NA	NA	NA	NA	NA	NA	NA	NA	NA	NA	NA	NA	NA	NA	NA	NA	NA	NA	NA	NA
0.64_144.1039m/z	NA	NA	NA	NA	NA	NA	NA	NA	NA	NA	NA	NA	NA	NA	NA	NA	NA	NA	NA	NA	NA	NA	NA	NA	NA	NA	NA	NA	NA	NA	NA	NA	NA	NA	NA	NA	NA	NA	NA	NA	NA	NA	NA	NA	NA	NA	NA	NA	NA
0.64_146.1159m/z	NA	NA	NA	NA	NA	NA	NA	NA	NA	NA	NA	NA	NA	NA	NA	NA	NA	NA	NA	NA	NA	NA	NA	NA	NA	NA	NA	NA	NA	NA	NA	NA	NA	NA	NA	NA	NA	NA	NA	NA	NA	NA	NA	NA	NA	NA	NA	NA	NA
0.64_147.0228m/z	NA	NA	NA	NA	NA	NA	NA	NA	NA	NA	NA	NA	NA	NA	NA	NA	NA	NA	NA	NA	NA	NA	NA	-0.004731328	NA	NA	NA	NA	NA	NA	NA	NA	NA	NA	NA	NA	NA	NA	NA	NA	NA	NA	NA	NA	NA	NA	NA	NA	NA
0.64_148.0962m/z	NA	-0.032913657	NA	NA	NA	NA	-0.021761133	-0.094244092	NA	NA	NA	NA	NA	-0.031126668	-0.013391648	-0.028144946	NA	NA	-0.031200945	-0.098579054	-0.030880831	-0.026395613	-0.052037039	-0.025517047	NA	-0.06867301	-0.023222925	NA	-0.028345042	-0.022546064	-0.068428808	NA	NA	-0.191563304	-0.032946515	NA	-0.027906373	-0.024785848	-0.106158036	-0.029551079	NA	-0.119902406	-0.07491891	NA	-0.029901047	NA	-0.045025879	NA	NA
0.64_152.0663m/z	NA	NA	NA	NA	NA	NA	NA	NA	NA	NA	NA	NA	NA	NA	NA	NA	NA	NA	NA	NA	NA	NA	NA	NA	NA	NA	NA	NA	NA	NA	NA	NA	NA	NA	NA	NA	NA	NA	NA	0.02564577	NA	NA	NA	NA	NA	NA	NA	NA	NA
0.64_153.0667m/z	NA	NA	NA	NA	NA	NA	0.008075944	NA	0.112867099	NA	NA	NA	NA	NA	0.004375631	NA	NA	NA	0.004255947	NA	NA	NA	NA	NA	NA	NA	0.009421762	NA	NA	NA	NA	NA	NA	NA	0.008273749	NA	NA	NA	0.14603176	0.018681019	NA	NA	0.016762975	NA	NA	NA	0.053086005	NA	NA
0.64_158.1265m/z	NA	NA	NA	NA	NA	NA	NA	NA	NA	NA	NA	NA	NA	NA	NA	NA	NA	NA	NA	NA	NA	NA	NA	NA	NA	NA	NA	NA	NA	NA	NA	NA	NA	NA	NA	NA	NA	NA	NA	NA	NA	NA	NA	NA	NA	NA	NA	NA	NA
0.64_160.0890m/z	NA	NA	NA	NA	NA	NA	NA	NA	NA	NA	NA	NA	NA	NA	NA	NA	NA	NA	NA	NA	NA	NA	NA	NA	NA	NA	NA	NA	NA	NA	NA	NA	NA	NA	NA	NA	NA	NA	NA	NA	NA	NA	NA	NA	NA	NA	NA	NA	NA
0.64_162.0753m/z	NA	NA	NA	NA	NA	NA	NA	NA	NA	NA	NA	NA	NA	NA	NA	NA	NA	NA	NA	NA	NA	NA	NA	NA	NA	NA	NA	NA	NA	NA	NA	NA	NA	NA	NA	NA	NA	NA	NA	NA	NA	NA	NA	NA	NA	NA	NA	NA	NA
0.64_168.0663m/z	NA	NA	NA	NA	NA	NA	NA	NA	NA	NA	NA	NA	NA	NA	NA	NA	NA	NA	NA	NA	NA	-0.008885365	NA	NA	NA	NA	-0.008935415	NA	NA	NA	NA	NA	NA	NA	NA	NA	NA	NA	NA	NA	NA	NA	NA	NA	NA	NA	NA	NA	NA
0.64_171.0730m/z	NA	NA	NA	NA	NA	NA	NA	NA	NA	NA	NA	NA	NA	NA	NA	NA	NA	NA	NA	NA	NA	NA	NA	NA	NA	NA	NA	NA	NA	NA	NA	NA	NA	NA	NA	NA	NA	NA	NA	NA	NA	NA	NA	NA	NA	NA	NA	NA	NA
0.64_174.1127m/z	NA	NA	NA	NA	NA	NA	NA	NA	NA	NA	NA	NA	NA	NA	NA	NA	NA	NA	NA	NA	NA	NA	NA	NA	NA	NA	NA	NA	NA	NA	NA	NA	NA	NA	NA	NA	NA	NA	NA	NA	NA	NA	NA	NA	NA	NA	NA	NA	NA
0.64_180.0328m/z	NA	NA	NA	NA	NA	NA	NA	NA	NA	NA	NA	NA	NA	NA	NA	NA	NA	NA	NA	NA	NA	NA	NA	NA	NA	NA	NA	NA	NA	NA	NA	NA	NA	NA	NA	NA	NA	NA	NA	NA	NA	NA	NA	NA	NA	NA	NA	NA	NA
0.64_180.0908m/z	NA	NA	NA	NA	NA	NA	NA	NA	NA	NA	NA	NA	NA	NA	NA	NA	NA	NA	NA	NA	NA	NA	NA	NA	NA	NA	NA	NA	NA	NA	NA	NA	NA	NA	NA	NA	NA	NA	NA	NA	NA	NA	NA	NA	NA	NA	NA	NA	NA
0.64_184.0559m/z	NA	NA	NA	NA	NA	NA	NA	NA	NA	NA	NA	NA	NA	NA	NA	NA	NA	NA	NA	NA	NA	NA	NA	NA	NA	NA	NA	NA	NA	NA	NA	NA	NA	NA	NA	NA	NA	NA	NA	NA	NA	NA	NA	NA	NA	NA	NA	NA	NA
0.64_184.0618m/z	NA	NA	NA	NA	NA	NA	NA	NA	NA	NA	NA	NA	NA	NA	NA	NA	NA	NA	NA	NA	NA	-0.015545891	NA	NA	NA	NA	NA	NA	NA	NA	NA	NA	NA	NA	NA	NA	NA	NA	NA	NA	NA	NA	NA	NA	NA	NA	NA	NA	NA
0.64_186.0747m/z	NA	NA	NA	NA	NA	NA	NA	NA	NA	NA	NA	NA	NA	NA	NA	NA	NA	NA	NA	NA	NA	NA	NA	NA	NA	NA	NA	NA	NA	NA	NA	NA	NA	NA	NA	NA	NA	NA	NA	NA	NA	NA	NA	NA	NA	NA	NA	NA	NA
0.64_197.0425m/z	0.122165513	0.024211957	NA	0.065244984	0.026145473	NA	0.030927119	0.036300512	0.069290306	0.018162569	NA	0.106972315	0.088484388	0.025111421	0.024304403	0.028789801	NA	0.063493598	0.019911028	NA	0.031992551	0.022215607	0.061717621	0.02442127	0.093077612	NA	0.018901581	NA	0.04070104	0.07610158	0.06523682	0.048441484	0.061268623	0.137027195	0.026470412	NA	0.022524824	0.030454475	0.043297221	0.037548026	NA	0.126307363	0.060359693	NA	0.037828324	NA	0.026066922	0.025128564	NA
0.64_204.0855m/z	NA	NA	NA	NA	NA	NA	NA	NA	NA	NA	NA	NA	NA	NA	NA	NA	NA	NA	NA	NA	NA	NA	NA	NA	NA	NA	NA	NA	NA	NA	NA	NA	NA	NA	NA	NA	NA	NA	NA	NA	NA	NA	NA	NA	NA	NA	NA	NA	NA
0.64_205.0477m/z	NA	NA	NA	NA	NA	NA	NA	NA	NA	NA	NA	NA	NA	NA	NA	NA	NA	NA	NA	NA	NA	NA	NA	NA	NA	NA	NA	NA	NA	NA	NA	NA	NA	NA	NA	NA	NA	NA	NA	NA	NA	NA	NA	NA	NA	NA	NA	NA	NA
0.64_205.0921m/z	NA	NA	NA	NA	NA	NA	NA	NA	NA	NA	NA	NA	NA	NA	NA	NA	NA	NA	NA	NA	NA	NA	NA	NA	NA	NA	NA	NA	NA	NA	NA	NA	NA	NA	NA	NA	NA	NA	NA	NA	NA	NA	NA	NA	NA	NA	NA	NA	NA
0.64_207.1640m/z	NA	NA	NA	NA	NA	NA	NA	NA	NA	NA	NA	NA	NA	NA	NA	NA	NA	NA	NA	NA	NA	NA	NA	NA	NA	NA	NA	NA	NA	NA	NA	NA	NA	NA	NA	NA	NA	NA	NA	NA	NA	NA	NA	NA	NA	NA	NA	NA	NA
0.64_208.0902n	NA	NA	NA	NA	NA	NA	0.022161625	NA	NA	NA	NA	NA	NA	0.028853267	0.017680175	0.026088914	NA	NA	0.020643877	NA	NA	0.023967805	NA	0.016871576	NA	NA	0.016937418	NA	NA	NA	NA	NA	NA	NA	NA	NA	NA	0.022936115	NA	0.027394235	NA	NA	NA	NA	NA	NA	NA	NA	NA
0.64_209.1024m/z	NA	NA	NA	NA	NA	NA	NA	NA	NA	NA	NA	NA	NA	NA	NA	NA	NA	NA	NA	NA	NA	NA	NA	NA	NA	NA	NA	NA	NA	NA	NA	NA	NA	NA	NA	NA	NA	NA	NA	NA	NA	NA	NA	NA	NA	NA	NA	NA	NA
0.64_222.0778m/z	NA	NA	NA	NA	NA	NA	NA	NA	NA	NA	NA	NA	NA	NA	NA	NA	NA	NA	NA	NA	NA	NA	NA	NA	NA	NA	NA	NA	NA	NA	NA	NA	NA	NA	NA	NA	NA	NA	NA	NA	NA	NA	NA	NA	NA	NA	NA	NA	NA
0.64_227.0793m/z	NA	NA	NA	NA	NA	NA	NA	NA	NA	NA	NA	NA	NA	NA	NA	NA	NA	NA	NA	NA	NA	NA	NA	NA	NA	NA	NA	NA	NA	NA	NA	NA	NA	NA	NA	NA	NA	NA	NA	NA	NA	NA	NA	NA	NA	NA	NA	NA	NA
0.64_240.0902m/z	NA	NA	NA	NA	NA	NA	NA	NA	NA	NA	NA	NA	NA	NA	NA	NA	NA	NA	NA	NA	NA	NA	NA	NA	NA	NA	NA	NA	NA	NA	NA	NA	NA	NA	NA	NA	NA	NA	NA	NA	NA	NA	NA	NA	NA	NA	NA	NA	NA
0.64_247.0917m/z	NA	NA	NA	NA	NA	NA	-0.016411478	NA	NA	NA	NA	NA	NA	-0.015869831	-0.009655363	-0.017563748	NA	NA	NA	NA	NA	NA	NA	-0.017531757	NA	NA	NA	NA	NA	NA	NA	NA	NA	NA	NA	NA	NA	NA	NA	NA	NA	NA	NA	NA	NA	NA	NA	NA	NA
0.64_247.1612m/z	NA	NA	NA	NA	NA	NA	NA	NA	NA	NA	NA	NA	NA	NA	NA	NA	NA	NA	NA	NA	NA	NA	NA	NA	NA	NA	NA	NA	NA	NA	NA	NA	NA	NA	NA	NA	NA	NA	NA	NA	NA	NA	NA	NA	NA	NA	NA	NA	NA
0.64_249.0865m/z	NA	NA	NA	NA	NA	NA	NA	NA	NA	NA	NA	NA	NA	NA	NA	NA	NA	NA	NA	NA	NA	NA	NA	NA	NA	NA	NA	NA	NA	NA	NA	NA	NA	NA	NA	NA	NA	NA	NA	NA	NA	NA	NA	NA	NA	NA	NA	NA	NA
0.64_249.0981m/z	NA	-0.021054111	NA	NA	NA	NA	-0.019638277	NA	NA	NA	NA	NA	NA	-0.020706694	-0.014199852	-0.019871316	NA	-0.252180839	-0.018178048	NA	-0.02427244	-0.018265468	NA	-0.020077735	NA	NA	-0.014253267	NA	-0.024549804	-0.06587107	-0.045860742	NA	NA	NA	NA	NA	-0.023221307	-0.019109681	-0.082916686	-0.030360806	NA	-0.169850764	-0.078227126	NA	-0.025881733	NA	-0.032837098	-0.196841495	NA
0.64_253.1247n	NA	-0.012371666	-0.120674648	NA	NA	NA	-0.007460937	NA	NA	NA	NA	NA	NA	-0.006581716	-0.006684403	NA	NA	NA	NA	NA	NA	-0.011454189	NA	-0.002953098	-0.219738442	NA	-0.009687206	NA	-0.010761235	NA	NA	NA	NA	NA	NA	NA	-0.005917097	NA	NA	NA	NA	NA	-0.042468445	NA	-0.017427051	NA	-0.024454392	NA	NA
0.64_254.0888n	NA	NA	NA	NA	NA	NA	NA	NA	NA	NA	NA	NA	NA	NA	NA	NA	NA	NA	NA	NA	NA	NA	NA	NA	NA	NA	NA	NA	NA	NA	NA	NA	NA	NA	NA	NA	NA	NA	NA	NA	NA	NA	NA	NA	NA	NA	NA	NA	NA
0.64_272.0699m/z	NA	NA	NA	NA	NA	NA	NA	NA	NA	NA	NA	NA	NA	NA	NA	NA	NA	NA	NA	NA	NA	NA	NA	NA	NA	NA	NA	NA	NA	NA	NA	NA	NA	NA	NA	NA	NA	NA	NA	NA	NA	NA	NA	NA	NA	NA	NA	NA	NA
0.64_272.0754m/z	NA	NA	NA	NA	NA	NA	NA	NA	NA	NA	NA	NA	NA	NA	NA	NA	NA	NA	NA	NA	NA	NA	NA	NA	NA	NA	NA	NA	NA	NA	NA	NA	NA	NA	NA	NA	NA	NA	NA	NA	NA	NA	NA	NA	NA	NA	NA	NA	NA
0.64_282.1215m/z	NA	NA	NA	NA	NA	NA	NA	NA	NA	NA	NA	NA	NA	NA	NA	NA	NA	NA	NA	NA	NA	NA	NA	NA	NA	NA	NA	NA	NA	NA	NA	NA	NA	NA	NA	NA	NA	NA	NA	NA	NA	NA	NA	NA	NA	NA	NA	NA	NA
0.64_293.0637m/z	NA	NA	NA	NA	NA	NA	NA	NA	NA	NA	NA	NA	NA	NA	0.005546764	NA	NA	NA	NA	NA	NA	NA	0.008758643	NA	NA	NA	0.010808411	NA	NA	NA	NA	NA	NA	NA	NA	NA	NA	NA	NA	NA	NA	NA	NA	NA	NA	NA	NA	NA	NA
0.64_295.2239m/z	NA	NA	NA	NA	NA	NA	NA	NA	NA	NA	NA	NA	NA	NA	NA	NA	NA	NA	NA	NA	NA	NA	NA	NA	NA	NA	NA	NA	NA	NA	NA	NA	NA	NA	NA	NA	NA	NA	NA	NA	NA	NA	NA	NA	NA	NA	NA	NA	NA
0.64_325.1089m/z	NA	0.027629523	NA	NA	NA	NA	0.016755433	0.045275095	NA	NA	NA	NA	NA	0.024193143	0.025956372	0.029912049	NA	0.084611027	0.027747965	NA	NA	0.030194561	0.006527462	0.023721213	NA	NA	0.024314691	0.104433968	0.023999559	0.013168243	0.004982598	NA	NA	NA	NA	NA	NA	0.024618611	NA	0.037949159	NA	0.033302433	NA	NA	0.027711208	NA	NA	NA	NA
0.64_334.2444m/z	NA	NA	NA	NA	NA	NA	NA	NA	NA	NA	NA	NA	NA	NA	NA	NA	NA	NA	NA	NA	NA	NA	NA	NA	NA	NA	NA	NA	NA	NA	NA	NA	NA	NA	NA	NA	NA	NA	NA	NA	NA	NA	NA	NA	NA	NA	NA	NA	NA
0.64_337.1410m/z	NA	NA	NA	NA	NA	NA	0.017672099	NA	NA	NA	NA	NA	NA	NA	NA	NA	NA	NA	NA	NA	NA	NA	NA	NA	NA	NA	NA	NA	NA	NA	NA	NA	NA	NA	NA	NA	NA	0.018589356	NA	NA	NA	NA	NA	NA	NA	NA	NA	NA	NA
0.64_353.2304m/z	NA	NA	NA	NA	0.057308354	NA	0.008700373	NA	NA	NA	NA	NA	NA	0.014114102	0.009967443	0.013002989	NA	NA	0.007992717	NA	0.013214027	0.008014139	0.02248038	0.008652716	NA	NA	0.011999249	NA	0.006035947	NA	0.041382388	NA	0.136959197	NA	0.012594784	NA	0.011578502	0.010132934	NA	NA	NA	NA	NA	NA	NA	NA	0.014974515	NA	NA
0.64_358.2335m/z	NA	-0.015557332	NA	NA	NA	NA	-0.012035423	-0.063813962	NA	NA	NA	NA	NA	-0.013774676	-0.008009487	NA	NA	NA	-0.021662308	NA	-0.013983383	-0.009292097	NA	-0.01270277	NA	NA	-0.01001602	NA	NA	-0.045556256	-0.032670555	-0.078619019	NA	NA	-0.012252221	NA	NA	-0.010824471	-0.139176521	-0.008683286	NA	NA	-0.015070642	NA	-0.011198317	NA	NA	NA	NA
0.64_372.1500m/z	NA	NA	NA	0.017124723	NA	NA	0.016662794	NA	NA	NA	NA	NA	NA	NA	0.011716397	0.021045882	NA	NA	NA	NA	NA	0.019161445	NA	0.014711331	NA	NA	0.007157665	NA	NA	NA	NA	NA	NA	NA	0.015513847	NA	0.018080732	NA	NA	NA	NA	NA	NA	NA	0.020492264	NA	NA	NA	NA
0.64_375.2052m/z	NA	NA	NA	NA	NA	NA	NA	NA	NA	NA	NA	NA	NA	NA	NA	NA	NA	NA	NA	NA	NA	NA	NA	NA	NA	NA	-0.011899973	NA	NA	NA	NA	NA	NA	NA	NA	NA	NA	NA	NA	NA	NA	NA	NA	NA	NA	NA	NA	NA	NA
0.64_400.1428m/z	NA	0.024798574	NA	NA	NA	NA	0.021396554	NA	NA	NA	NA	NA	NA	NA	0.014974825	NA	NA	NA	NA	NA	NA	NA	NA	0.017617354	NA	NA	0.011956293	NA	0.027749925	NA	NA	NA	NA	NA	0.020031592	NA	0.02827889	0.022702612	NA	NA	NA	NA	NA	NA	0.026454107	NA	0.018255343	NA	NA
0.64_420.1152m/z	NA	0.034490039	NA	NA	NA	NA	0.027154243	NA	NA	NA	NA	0.101458473	NA	0.032375894	0.023014594	NA	NA	NA	0.032968991	NA	NA	0.024003304	NA	0.018547483	NA	NA	0.024538733	NA	NA	NA	NA	NA	NA	NA	0.030725925	NA	0.027918259	0.032529705	NA	0.038835536	NA	NA	NA	NA	0.031411774	NA	0.027952023	NA	NA
0.64_427.0924m/z	NA	NA	NA	NA	NA	NA	NA	NA	NA	NA	NA	NA	NA	NA	NA	NA	NA	NA	NA	NA	NA	NA	NA	NA	NA	NA	NA	NA	NA	NA	0.026644482	NA	NA	NA	NA	NA	NA	NA	NA	NA	NA	NA	NA	NA	NA	NA	NA	NA	NA
0.64_448.3119m/z	NA	NA	NA	NA	NA	NA	NA	NA	NA	NA	NA	NA	NA	0.019095058	0.008139328	NA	NA	NA	NA	NA	0.020883889	NA	NA	0.010010448	NA	NA	0.012027171	NA	NA	NA	0.045626385	NA	NA	NA	0.020136321	NA	NA	0.019169764	NA	NA	NA	NA	0.020787071	NA	0.025244069	NA	NA	NA	NA
0.64_489.2739m/z	NA	NA	NA	NA	NA	NA	NA	NA	NA	NA	NA	NA	NA	NA	NA	NA	NA	NA	NA	NA	NA	NA	NA	NA	NA	NA	NA	NA	NA	NA	NA	NA	NA	NA	NA	NA	NA	NA	NA	NA	NA	NA	NA	NA	NA	NA	NA	NA	NA
0.64_84.0431m/z	NA	0.021530674	NA	NA	0.091540299	NA	NA	0.059909396	NA	NA	NA	0.036728745	NA	0.017583445	0.018541334	0.032965444	0.040830734	0.077386552	0.029328218	NA	0.027607805	NA	NA	0.016613815	NA	0.048608717	0.018555969	NA	NA	0.058810121	0.008229462	NA	NA	NA	0.022699887	NA	NA	0.019647505	NA	0.023963467	0.107156506	0.077476981	NA	NA	0.033546008	0.082230666	NA	NA	NA
0.64_96.0423m/z	NA	NA	NA	NA	NA	NA	NA	NA	NA	NA	NA	NA	NA	NA	NA	NA	NA	NA	NA	NA	NA	NA	NA	NA	NA	NA	NA	NA	NA	NA	NA	NA	NA	NA	NA	NA	NA	NA	NA	NA	NA	NA	NA	NA	NA	NA	NA	NA	NA
0.64_98.0569m/z	NA	NA	NA	NA	NA	NA	NA	NA	NA	NA	NA	NA	NA	NA	NA	NA	NA	NA	NA	NA	NA	NA	NA	NA	NA	NA	NA	NA	NA	NA	NA	NA	NA	NA	NA	NA	NA	NA	NA	NA	NA	NA	NA	NA	NA	NA	NA	NA	NA
0.65_100.0759m/z	NA	NA	NA	NA	NA	NA	NA	NA	NA	NA	NA	NA	NA	NA	NA	NA	NA	NA	NA	NA	NA	NA	NA	NA	NA	NA	NA	NA	NA	NA	NA	NA	NA	NA	NA	NA	NA	NA	NA	NA	NA	NA	NA	NA	NA	NA	NA	NA	NA
0.65_110.0548m/z	NA	NA	NA	NA	NA	NA	NA	NA	NA	NA	NA	NA	NA	NA	NA	NA	NA	NA	NA	NA	NA	NA	NA	NA	NA	NA	NA	NA	NA	NA	NA	NA	NA	NA	NA	NA	NA	NA	NA	NA	NA	NA	NA	NA	NA	NA	NA	NA	NA
0.65_114.0621n	NA	NA	NA	NA	NA	NA	NA	NA	NA	NA	NA	NA	NA	0.008050787	NA	NA	NA	NA	NA	NA	NA	NA	NA	NA	NA	NA	0.004874794	NA	NA	NA	NA	NA	NA	NA	NA	NA	NA	NA	NA	NA	NA	NA	NA	NA	NA	NA	NA	NA	NA
0.65_115.0677m/z	NA	NA	NA	NA	NA	NA	NA	NA	NA	NA	NA	NA	NA	0.014282538	NA	0.003612385	NA	NA	NA	NA	NA	NA	NA	NA	NA	NA	0.006464945	NA	NA	NA	NA	NA	NA	NA	0.005503681	NA	NA	NA	NA	NA	NA	NA	NA	NA	NA	NA	NA	NA	NA
0.65_116.1415m/z	NA	NA	NA	NA	NA	NA	NA	NA	NA	NA	NA	NA	NA	NA	0.01657346	NA	NA	NA	NA	NA	NA	NA	NA	NA	NA	NA	NA	NA	NA	NA	NA	NA	NA	NA	NA	NA	NA	NA	NA	NA	NA	NA	NA	NA	NA	NA	NA	NA	NA
0.65_121.0277m/z	NA	NA	NA	NA	NA	NA	NA	NA	NA	NA	NA	NA	NA	NA	NA	NA	NA	NA	NA	NA	NA	NA	NA	0.01465063	NA	NA	NA	NA	NA	NA	NA	NA	NA	NA	NA	NA	NA	NA	NA	NA	NA	NA	NA	NA	NA	NA	NA	NA	NA
0.65_126.0642m/z	NA	NA	NA	NA	NA	NA	NA	NA	NA	NA	NA	NA	NA	NA	NA	NA	NA	NA	NA	NA	NA	NA	NA	NA	NA	NA	NA	NA	NA	NA	NA	NA	NA	NA	NA	NA	NA	NA	NA	NA	NA	NA	NA	NA	NA	NA	NA	NA	NA
0.65_127.0649m/z	NA	NA	NA	NA	NA	NA	NA	NA	NA	NA	NA	NA	NA	NA	0.003450653	NA	NA	NA	0.003822076	0.078415433	NA	NA	NA	NA	NA	NA	NA	NA	NA	NA	NA	NA	NA	NA	NA	NA	NA	NA	NA	NA	NA	NA	NA	NA	NA	NA	NA	NA	NA
0.65_132.0746m/z	NA	NA	NA	NA	NA	NA	NA	NA	NA	NA	NA	NA	NA	NA	NA	NA	NA	NA	NA	NA	NA	NA	NA	NA	NA	NA	NA	NA	NA	NA	NA	NA	NA	NA	NA	NA	NA	NA	NA	NA	NA	NA	NA	NA	NA	NA	NA	NA	NA
0.65_139.0344m/z	NA	0.021922634	NA	NA	NA	NA	0.020967138	NA	NA	NA	NA	NA	NA	NA	0.015242239	NA	NA	NA	0.02165488	NA	NA	0.026578628	0.021696913	0.015941921	NA	NA	0.016782364	NA	NA	NA	NA	NA	NA	NA	NA	NA	NA	0.025937797	NA	NA	NA	NA	NA	NA	NA	NA	NA	NA	NA
0.65_166.0767m/z	NA	NA	NA	NA	NA	NA	NA	NA	NA	NA	NA	NA	NA	NA	0.011314673	NA	NA	NA	NA	NA	0.019625364	0.009481883	NA	0.011447475	NA	NA	0.014277046	NA	NA	NA	NA	NA	NA	NA	0.014280346	NA	0.022609249	NA	0.067226317	NA	NA	0.097682691	NA	NA	NA	NA	NA	NA	NA
0.65_167.0673m/z	NA	NA	NA	NA	NA	NA	NA	NA	NA	NA	NA	NA	NA	NA	NA	NA	NA	NA	NA	NA	NA	NA	NA	-0.016353477	NA	NA	-0.011568742	NA	NA	NA	NA	NA	NA	NA	NA	NA	-0.01735421	NA	NA	NA	NA	NA	NA	NA	NA	NA	NA	NA	NA
0.65_167.1275n	NA	NA	NA	NA	NA	NA	NA	NA	NA	NA	NA	NA	NA	NA	NA	NA	NA	NA	NA	NA	NA	NA	NA	NA	NA	NA	NA	NA	NA	NA	NA	NA	NA	NA	NA	NA	NA	NA	NA	NA	NA	NA	NA	NA	NA	NA	NA	NA	NA
0.65_168.0671m/z	NA	NA	NA	NA	NA	NA	NA	NA	NA	NA	NA	NA	NA	NA	NA	NA	NA	NA	NA	NA	NA	NA	NA	NA	NA	NA	NA	NA	NA	NA	NA	NA	NA	NA	NA	NA	NA	NA	NA	NA	NA	NA	NA	NA	NA	NA	NA	NA	NA
0.65_169.0629m/z	NA	NA	NA	NA	NA	NA	NA	NA	NA	NA	NA	NA	NA	NA	NA	NA	NA	NA	NA	NA	NA	NA	NA	NA	NA	NA	NA	NA	NA	NA	NA	NA	NA	NA	NA	NA	NA	NA	NA	NA	NA	NA	NA	NA	NA	NA	NA	NA	NA
0.65_171.1146m/z	NA	-0.009154148	NA	NA	NA	NA	-0.010282794	NA	NA	-0.042685409	NA	-0.067551462	NA	-0.016075833	-0.011025699	-0.025307849	NA	NA	NA	-0.04021148	-0.024942237	NA	NA	-0.009964197	NA	NA	-0.014094093	NA	-0.013802978	NA	NA	NA	NA	NA	NA	NA	-0.013084999	-0.006471025	-0.068969092	NA	NA	NA	-0.029641739	NA	-0.014279514	NA	-0.015176641	NA	NA
0.65_171.1202m/z	NA	NA	NA	NA	NA	NA	NA	NA	NA	NA	NA	NA	NA	NA	-0.009079532	NA	NA	NA	NA	NA	NA	NA	NA	-0.010745552	NA	NA	-0.011799135	NA	NA	NA	NA	NA	NA	NA	NA	NA	-0.014699741	NA	NA	NA	NA	NA	NA	NA	NA	NA	NA	NA	NA
0.65_173.0890m/z	NA	NA	NA	NA	NA	NA	NA	NA	NA	NA	NA	NA	NA	NA	NA	NA	NA	NA	NA	NA	NA	NA	NA	NA	NA	NA	NA	NA	NA	NA	NA	NA	NA	NA	NA	NA	NA	NA	NA	NA	NA	NA	NA	NA	NA	NA	NA	NA	NA
0.65_174.0943m/z	NA	NA	NA	NA	NA	NA	NA	NA	NA	NA	NA	NA	NA	NA	NA	NA	NA	NA	NA	NA	NA	NA	NA	NA	NA	NA	NA	NA	NA	NA	NA	NA	NA	NA	NA	NA	NA	NA	NA	NA	NA	NA	NA	NA	NA	NA	NA	NA	NA
0.65_176.0899m/z	NA	NA	NA	NA	NA	NA	0.016030184	NA	NA	NA	NA	NA	NA	0.016358151	NA	0.018696098	NA	NA	NA	NA	NA	NA	0.031682862	0.010585945	NA	NA	NA	NA	NA	NA	NA	NA	NA	NA	NA	NA	NA	NA	NA	0.017564145	NA	NA	NA	NA	NA	NA	NA	NA	NA
0.65_181.0779m/z	NA	NA	NA	NA	NA	NA	NA	NA	NA	NA	NA	NA	NA	NA	NA	NA	NA	NA	NA	NA	NA	NA	NA	NA	NA	NA	NA	NA	NA	NA	NA	NA	NA	NA	NA	NA	NA	NA	NA	0.023040865	NA	NA	NA	NA	NA	NA	NA	NA	NA
0.65_187.0839n	NA	NA	NA	NA	NA	NA	NA	NA	NA	NA	NA	NA	NA	NA	NA	NA	NA	NA	NA	NA	NA	NA	NA	NA	NA	NA	NA	NA	NA	NA	NA	NA	NA	NA	NA	NA	NA	NA	NA	NA	NA	NA	NA	NA	NA	NA	NA	NA	NA
0.65_188.1063m/z	NA	0.016964619	NA	NA	NA	NA	NA	0.066337663	NA	NA	NA	NA	NA	NA	0.016309044	NA	NA	NA	0.020723507	NA	NA	NA	0.01780671	0.026616024	NA	NA	0.010154684	NA	NA	0.011308487	0.008155034	NA	NA	NA	0.015070895	NA	0.016370261	0.012791673	NA	NA	NA	NA	NA	NA	NA	NA	NA	NA	NA
0.65_190.0815m/z	NA	NA	NA	NA	NA	NA	NA	NA	NA	NA	NA	NA	NA	NA	NA	NA	NA	NA	NA	NA	NA	NA	NA	NA	NA	NA	NA	NA	NA	NA	NA	NA	NA	NA	NA	NA	NA	NA	NA	NA	NA	NA	NA	NA	NA	NA	NA	NA	NA
0.65_191.0895m/z	NA	0.036041129	NA	0.043692036	0.095909379	NA	0.031829247	0.033495552	0.088167393	NA	NA	0.060066572	0.171047631	0.036886052	0.023814159	0.032174139	0.178608887	0.071592098	0.032474	0.080854909	0.0341358	0.034323426	0.022509776	0.03025827	0.131970825	0.085942982	0.024940971	0.111016664	0.036433258	0.051967461	0.094621501	0.07899676	0.073655504	NA	0.022692972	0.19330752	0.036567294	0.036276369	0.067170397	0.045889236	NA	NA	0.022580147	0.189108525	0.02934334	NA	0.060251945	0.127134193	NA
0.65_195.0345m/z	NA	0.028152322	NA	NA	NA	NA	0.023527506	NA	NA	NA	NA	NA	NA	NA	NA	NA	NA	NA	NA	NA	NA	NA	NA	NA	NA	NA	0.025205111	NA	NA	NA	NA	NA	NA	NA	NA	NA	NA	NA	NA	NA	NA	NA	NA	NA	NA	NA	0.007374462	NA	NA
0.65_205.1060n	NA	NA	NA	NA	NA	NA	NA	NA	NA	NA	NA	NA	NA	NA	-0.015191375	NA	NA	NA	NA	NA	NA	NA	NA	NA	NA	NA	NA	NA	NA	NA	NA	NA	NA	NA	NA	NA	NA	NA	NA	NA	NA	NA	NA	NA	NA	NA	NA	NA	NA
0.65_206.1022m/z	NA	NA	NA	NA	NA	NA	NA	NA	NA	NA	NA	NA	NA	NA	NA	NA	NA	NA	NA	NA	NA	NA	NA	NA	NA	NA	NA	NA	NA	NA	NA	NA	NA	NA	NA	NA	NA	NA	NA	NA	NA	NA	NA	NA	NA	NA	NA	NA	NA
0.65_206.1247m/z	NA	NA	NA	NA	NA	NA	NA	NA	NA	NA	NA	NA	NA	NA	NA	NA	NA	NA	NA	NA	NA	NA	NA	NA	NA	NA	NA	NA	NA	NA	NA	NA	NA	NA	NA	NA	NA	NA	NA	NA	NA	NA	NA	NA	NA	NA	NA	NA	NA
0.65_209.1068m/z	NA	NA	NA	NA	NA	NA	NA	NA	NA	NA	NA	NA	NA	NA	NA	NA	NA	NA	NA	NA	NA	NA	NA	NA	NA	NA	NA	NA	NA	NA	NA	NA	NA	NA	NA	NA	NA	NA	NA	NA	NA	NA	NA	NA	NA	NA	NA	NA	NA
0.65_212.0994m/z	NA	NA	NA	NA	NA	NA	-0.014438544	NA	NA	NA	NA	NA	NA	NA	NA	NA	NA	NA	NA	NA	NA	NA	NA	NA	NA	NA	NA	NA	NA	NA	NA	NA	NA	NA	NA	NA	NA	NA	NA	NA	NA	NA	NA	NA	NA	NA	NA	NA	NA
0.65_224.1104m/z	NA	NA	NA	NA	NA	NA	NA	NA	NA	NA	NA	NA	NA	NA	0.008349653	NA	NA	NA	0.017125265	NA	NA	NA	NA	NA	NA	NA	NA	NA	NA	NA	NA	NA	NA	NA	NA	NA	NA	NA	NA	0.023524304	NA	NA	NA	NA	NA	NA	NA	NA	NA
0.65_225.1172m/z	NA	NA	NA	NA	NA	NA	NA	NA	NA	NA	NA	NA	NA	NA	NA	NA	NA	NA	NA	NA	NA	NA	NA	NA	NA	NA	NA	NA	NA	NA	NA	NA	NA	NA	NA	NA	NA	NA	NA	NA	NA	NA	NA	NA	NA	NA	NA	NA	NA
0.65_232.9796m/z	NA	NA	NA	NA	NA	NA	0.015188526	NA	NA	NA	NA	NA	NA	NA	NA	0.0144247	NA	NA	NA	NA	0.021601719	NA	NA	NA	NA	NA	NA	NA	NA	NA	NA	NA	NA	NA	0.013627178	NA	-0.006785174	0.026320556	NA	NA	NA	NA	NA	NA	0.013739792	NA	NA	NA	NA
0.65_233.1140m/z	NA	NA	NA	NA	NA	NA	NA	NA	NA	NA	NA	NA	NA	NA	NA	NA	NA	NA	NA	NA	NA	NA	NA	NA	NA	NA	NA	NA	NA	NA	NA	NA	NA	NA	NA	NA	NA	NA	NA	NA	NA	NA	NA	NA	NA	NA	NA	NA	NA
0.65_244.1249m/z	NA	NA	NA	NA	NA	NA	NA	NA	NA	NA	NA	NA	NA	NA	NA	NA	NA	NA	NA	NA	NA	NA	NA	NA	NA	NA	NA	NA	NA	NA	NA	NA	NA	NA	NA	NA	NA	NA	NA	NA	NA	NA	NA	NA	NA	NA	NA	NA	NA
0.65_246.1502m/z	-0.129197177	-0.046510332	-0.116713196	-0.159384006	-0.098803133	-0.160672531	-0.038555493	-0.228684906	-0.140667367	-0.194149245	-0.230462712	-0.18133508	-0.255517717	-0.048949476	-0.0466635	-0.045815151	-0.267985997	0.011726656	-0.041060792	-0.157120874	-0.047747246	-0.047856702	-0.102335287	-0.037356699	-0.256019615	-0.109056225	-0.033395267	-0.190277094	-0.05092325	-0.072768919	-0.130910208	-0.148933748	-0.200933805	-0.148189138	-0.040327311	-0.264943622	-0.035431309	-0.055314805	-0.052073768	-0.045831492	-0.289592154	-0.212020434	-0.10635055	-0.243480968	-0.056896179	-0.169308931	-0.084131033	-0.198047976	-0.221408096
0.65_248.0922m/z	NA	NA	NA	NA	NA	NA	NA	NA	NA	NA	NA	NA	NA	NA	-0.0109112	NA	NA	NA	NA	NA	NA	NA	NA	-0.01605355	NA	NA	NA	NA	NA	NA	NA	NA	NA	NA	NA	NA	NA	NA	NA	NA	NA	NA	NA	NA	NA	NA	NA	NA	NA
0.65_255.0658m/z	0.165894484	0.012657746	0.090954683	0.151740779	0.10310658	0.186635396	0.029606415	0.074087387	0.152409875	0.11097949	0.10334906	NA	NA	0.020872333	0.016372939	0.032265405	0.139796724	0.019920787	0.022567442	0.077178262	0.026889977	0.018226096	0.053227669	0.02554192	0.190415258	0.175392302	0.027352355	0.11362878	0.020219582	0.119539266	0.033425556	0.143591419	NA	NA	0.027202114	0.110104228	0.016405041	0.034552429	0.079242223	0.024980831	NA	0.120775146	0.047566186	NA	0.027032147	0.197116021	0.055986163	0.128674668	NA
0.65_255.0931m/z	NA	NA	NA	NA	NA	NA	0.016311523	NA	NA	NA	NA	NA	NA	NA	NA	NA	NA	NA	NA	NA	NA	0.013359752	NA	0.014373473	NA	NA	0.009002529	NA	NA	NA	0.02189487	NA	NA	NA	0.012790822	NA	NA	0.021448027	NA	NA	NA	NA	NA	NA	NA	NA	NA	NA	NA
0.65_258.1572m/z	NA	-0.022057891	NA	NA	NA	NA	-0.016017113	NA	NA	NA	-0.046594641	NA	NA	-0.039890343	-0.014999074	-0.030084242	-0.065107892	NA	-0.022076378	-0.047144983	NA	-0.022014855	NA	NA	NA	NA	-0.022831468	-0.072023781	-0.033864868	NA	-0.003331698	NA	NA	NA	-0.019933184	NA	-0.015652693	NA	NA	-0.024623796	NA	-0.071752322	NA	NA	-0.047096306	NA	-0.025637396	NA	-0.08941969
0.65_272.0706m/z	NA	NA	NA	NA	NA	NA	NA	NA	NA	NA	NA	NA	NA	NA	NA	NA	NA	NA	NA	NA	NA	NA	NA	NA	NA	NA	NA	NA	NA	NA	NA	NA	NA	NA	NA	NA	NA	NA	NA	NA	NA	NA	NA	NA	NA	NA	NA	NA	NA
0.65_274.1601m/z	NA	NA	NA	NA	NA	NA	0.014272052	NA	NA	NA	NA	NA	NA	NA	0.007058265	NA	NA	NA	NA	0.068217378	NA	0.012887245	NA	0.005163082	NA	NA	0.011121422	NA	0.018008754	0.015473584	0.022164582	NA	NA	NA	NA	NA	NA	0.013423183	NA	0.008455328	NA	NA	NA	NA	NA	NA	NA	NA	NA
0.65_278.0959m/z	NA	NA	NA	NA	NA	NA	NA	NA	NA	NA	NA	NA	NA	NA	NA	NA	NA	NA	NA	NA	NA	NA	NA	NA	NA	NA	NA	NA	NA	NA	NA	NA	NA	NA	NA	NA	NA	NA	NA	NA	NA	NA	NA	NA	NA	NA	NA	NA	NA
0.65_296.0430m/z	NA	0.023163318	NA	NA	NA	NA	0.027021281	NA	NA	NA	NA	NA	NA	0.033702892	0.02016872	NA	NA	NA	NA	NA	NA	0.025019507	0.053195769	0.018850182	NA	NA	0.02210245	NA	NA	NA	NA	NA	NA	NA	0.024723168	NA	0.026481119	0.030987317	NA	NA	NA	NA	NA	NA	NA	NA	NA	NA	NA
0.65_302.1280m/z	NA	NA	NA	NA	NA	NA	-0.027903719	NA	NA	NA	NA	NA	NA	-0.026102729	-0.02381277	NA	NA	NA	NA	NA	-0.030901391	-0.030574454	NA	-0.022152991	NA	NA	-0.017593559	NA	-0.029823295	NA	NA	NA	NA	NA	-0.029776033	NA	-0.024328845	NA	NA	NA	NA	NA	NA	NA	-0.031208076	NA	-0.007817629	NA	NA
0.65_324.1455m/z	NA	0.016709212	NA	NA	NA	NA	0.017837012	NA	NA	NA	NA	NA	NA	NA	0.01222391	0.021821956	NA	NA	0.021034099	NA	NA	0.023289384	NA	NA	NA	0.097290818	0.014616376	NA	0.016246477	NA	NA	NA	NA	NA	0.01842515	NA	0.032201592	NA	NA	0.026255032	NA	NA	0.031587644	NA	0.027528389	NA	NA	NA	NA
0.65_330.1391m/z	0.298373281	0.057571128	0.087373306	0.142711074	0.134496631	0.243521265	0.062858926	0.253428075	0.162877257	0.250172844	0.224607988	0.219953495	0.142891773	0.069211919	0.055107374	0.065759172	0.299617507	0.130292569	0.063528865	0.171568825	0.070111237	0.061991777	0.101615522	0.06462989	0.199941385	0.246797109	0.052638395	0.273297442	0.067402638	0.142055788	0.124068187	0.226862056	0.195417746	0.281311085	0.057146295	0.373767946	0.059075633	0.06111442	0.225141615	0.077594157	0.232442137	0.113207246	0.19524952	0.306772521	0.073684066	0.296606767	0.146006777	0.204858233	0.254756074
0.65_335.2338m/z	NA	NA	NA	NA	NA	NA	NA	NA	NA	NA	NA	NA	NA	NA	NA	NA	NA	NA	NA	NA	NA	NA	NA	-0.012480836	NA	NA	-0.001079753	NA	NA	NA	NA	NA	NA	NA	NA	NA	NA	NA	NA	NA	NA	NA	NA	NA	NA	NA	NA	NA	NA
0.65_351.0667m/z	0.072118316	0.042733759	0.099786	0.016147913	0.135600931	NA	0.036197669	0.090461256	0.137476948	0.105125468	0.11897482	0.079029417	0.065608398	0.040497694	0.037755944	0.043969013	NA	0.130691075	0.037958437	0.083803445	0.060211938	0.045092883	0.090924548	0.035784011	0.102456068	0.089342967	0.041224703	0.107144012	0.037989816	0.084353914	0.089583762	0.097023978	0.139596731	0.142189497	0.040200724	NA	0.040729883	0.042523072	0.010332818	0.055166082	NA	NA	0.092827572	0.192782122	0.048172566	NA	0.055170819	0.049186745	0.184790123
0.65_353.2379m/z	NA	0.019388053	NA	NA	NA	NA	0.014036941	NA	NA	NA	NA	NA	0.098990073	NA	0.021930957	0.018180263	NA	NA	0.017533007	0.028559104	0.029969968	NA	NA	0.01606865	NA	NA	0.018921216	NA	NA	NA	0.020326641	NA	NA	NA	0.023296956	NA	0.025346149	0.028061195	NA	0.027750093	NA	NA	NA	NA	0.02547259	NA	NA	NA	NA
0.65_369.2173m/z	NA	NA	NA	NA	NA	NA	NA	NA	NA	NA	NA	NA	NA	0.021622292	0.005279265	NA	NA	NA	NA	NA	NA	NA	NA	0.013592866	NA	NA	0.013781492	NA	NA	NA	NA	NA	NA	NA	NA	NA	NA	NA	0.09931473	NA	NA	NA	NA	NA	NA	NA	NA	NA	NA
0.65_453.1229m/z	NA	NA	NA	NA	NA	NA	NA	NA	NA	NA	NA	NA	NA	NA	NA	NA	NA	NA	NA	NA	NA	NA	NA	NA	NA	NA	NA	NA	NA	NA	NA	NA	NA	NA	NA	NA	NA	NA	NA	NA	NA	NA	NA	NA	NA	NA	NA	NA	NA
0.65_454.1299m/z	NA	NA	NA	NA	NA	NA	NA	NA	NA	NA	NA	NA	NA	NA	NA	NA	NA	NA	NA	NA	NA	NA	NA	NA	NA	NA	NA	NA	NA	NA	NA	NA	NA	NA	NA	NA	NA	NA	NA	NA	NA	NA	NA	NA	NA	NA	NA	NA	NA
0.65_512.1994m/z	NA	NA	NA	NA	NA	NA	NA	NA	NA	NA	NA	NA	NA	NA	NA	NA	NA	NA	NA	NA	NA	NA	NA	NA	NA	NA	NA	NA	NA	NA	NA	NA	NA	NA	NA	NA	NA	NA	NA	NA	NA	NA	NA	NA	NA	NA	NA	NA	NA
0.65_633.2124n	NA	0.021711628	NA	NA	NA	NA	0.026733976	NA	NA	NA	NA	NA	0.059231749	NA	0.017758722	NA	NA	NA	NA	NA	NA	0.024231838	NA	0.018818872	NA	NA	0.018040932	NA	NA	NA	NA	NA	NA	NA	0.024358258	NA	0.025825851	0.027991972	NA	0.032661775	NA	NA	NA	NA	NA	NA	0.013716005	NA	NA
0.65_673.1971m/z	NA	NA	NA	NA	NA	NA	NA	NA	NA	NA	NA	NA	NA	NA	0.012729621	NA	NA	NA	NA	NA	NA	NA	NA	NA	NA	NA	NA	NA	NA	NA	NA	NA	NA	NA	NA	NA	0.020966256	NA	NA	NA	NA	NA	NA	NA	NA	NA	NA	NA	NA
0.65_674.1835m/z	NA	NA	NA	NA	NA	NA	NA	NA	NA	NA	NA	NA	NA	NA	0.013381834	NA	NA	NA	NA	NA	NA	NA	NA	NA	NA	NA	NA	NA	NA	NA	NA	NA	NA	NA	NA	NA	NA	NA	NA	NA	NA	NA	NA	NA	NA	NA	NA	NA	NA
0.65_74.0714n	NA	NA	NA	NA	NA	NA	NA	NA	NA	NA	NA	NA	NA	NA	NA	NA	NA	NA	NA	NA	NA	NA	NA	NA	NA	NA	NA	NA	NA	NA	NA	NA	NA	NA	NA	NA	NA	NA	NA	NA	NA	NA	NA	NA	NA	NA	NA	NA	NA
0.65_95.0590n	NA	NA	NA	NA	NA	NA	NA	NA	NA	NA	NA	NA	NA	NA	NA	NA	NA	NA	NA	NA	NA	NA	NA	NA	NA	NA	NA	NA	NA	NA	NA	NA	NA	NA	NA	NA	NA	NA	NA	NA	NA	NA	NA	NA	NA	NA	NA	NA	NA
0.65_97.0540n	NA	NA	NA	NA	NA	NA	-0.016044593	NA	NA	NA	NA	NA	NA	NA	NA	NA	NA	NA	NA	NA	NA	NA	NA	-0.012831214	NA	NA	NA	NA	NA	NA	NA	NA	NA	NA	NA	NA	NA	NA	NA	NA	NA	NA	NA	NA	NA	NA	NA	NA	NA
0.65_98.0604m/z	NA	NA	NA	NA	NA	NA	NA	NA	NA	NA	NA	NA	NA	NA	NA	NA	NA	NA	NA	NA	NA	NA	NA	NA	NA	NA	NA	NA	NA	NA	NA	NA	NA	NA	NA	NA	NA	NA	NA	NA	NA	NA	NA	NA	NA	NA	NA	NA	NA
0.66_111.0455m/z	NA	-0.02812292	NA	NA	NA	NA	-0.023381049	NA	NA	NA	NA	NA	NA	NA	-0.014777096	NA	NA	NA	NA	NA	NA	NA	NA	NA	NA	NA	NA	NA	NA	NA	NA	NA	NA	NA	NA	NA	NA	NA	NA	NA	NA	NA	NA	NA	NA	NA	-0.030023738	NA	NA
0.66_119.0846m/z	NA	NA	NA	NA	NA	NA	NA	NA	NA	NA	NA	NA	NA	NA	NA	NA	NA	NA	NA	NA	NA	NA	NA	NA	NA	NA	NA	NA	NA	NA	NA	NA	NA	NA	NA	NA	NA	NA	NA	NA	NA	NA	NA	NA	NA	NA	NA	NA	NA
0.66_121.0236m/z	NA	0.025820039	NA	NA	NA	NA	0.021785867	NA	NA	NA	NA	0.068470696	NA	NA	0.012875746	0.025922364	NA	NA	0.014765216	NA	NA	0.019651226	0.010722439	0.02334791	NA	NA	0.012255906	NA	NA	NA	0.007877597	NA	NA	NA	0.021048446	NA	0.018422541	NA	NA	0.030217096	NA	NA	0.055787925	NA	NA	NA	NA	NA	NA
0.66_122.0710m/z	NA	NA	NA	NA	NA	NA	NA	NA	NA	NA	NA	NA	NA	NA	0.011631101	NA	NA	NA	NA	NA	NA	NA	NA	0.008900393	NA	NA	0.008552372	NA	0.013393929	NA	NA	NA	NA	NA	NA	NA	NA	NA	NA	NA	NA	NA	NA	NA	NA	NA	NA	NA	NA
0.66_124.0360m/z	NA	NA	NA	NA	NA	NA	NA	NA	NA	NA	NA	NA	NA	NA	NA	NA	NA	NA	NA	NA	NA	NA	NA	NA	NA	NA	NA	NA	NA	NA	NA	NA	NA	NA	NA	NA	NA	NA	NA	NA	NA	NA	NA	NA	NA	NA	NA	NA	NA
0.66_127.0654m/z	NA	NA	NA	NA	NA	NA	NA	NA	NA	NA	NA	NA	NA	NA	NA	NA	NA	NA	NA	NA	NA	NA	NA	NA	NA	NA	NA	NA	NA	NA	NA	NA	NA	NA	NA	NA	NA	NA	NA	NA	NA	NA	NA	NA	NA	NA	NA	NA	NA
0.66_128.0686m/z	NA	NA	NA	NA	NA	NA	NA	NA	NA	NA	NA	NA	NA	NA	NA	NA	NA	NA	NA	NA	NA	NA	NA	NA	NA	NA	NA	NA	NA	NA	NA	NA	NA	NA	NA	NA	NA	NA	NA	NA	NA	NA	NA	NA	NA	NA	NA	NA	NA
0.66_129.0542m/z	NA	-0.028925157	NA	NA	NA	NA	-0.024915715	NA	NA	NA	NA	NA	NA	-0.020513886	-0.017989023	-0.023996263	NA	NA	NA	NA	NA	-0.021632712	-0.02917012	NA	NA	NA	-0.014536581	NA	-0.03659781	-0.060883813	-0.050651219	NA	NA	NA	-0.018739522	NA	NA	-0.023292834	NA	-0.022795253	NA	NA	NA	NA	-0.021895273	NA	NA	-0.084977163	NA
0.66_130.0847m/z	NA	NA	NA	NA	NA	NA	NA	NA	NA	NA	NA	NA	NA	NA	NA	NA	NA	NA	NA	NA	NA	NA	NA	NA	NA	NA	NA	NA	NA	NA	NA	NA	NA	NA	NA	NA	NA	NA	NA	NA	NA	NA	NA	NA	NA	NA	NA	NA	NA
0.66_130.0872m/z	NA	NA	NA	NA	NA	NA	NA	NA	NA	NA	NA	NA	NA	NA	NA	NA	NA	NA	NA	NA	NA	NA	NA	NA	NA	NA	NA	NA	NA	NA	NA	NA	NA	NA	NA	NA	NA	NA	NA	NA	NA	NA	NA	NA	NA	NA	NA	NA	NA
0.66_131.0901m/z	NA	NA	NA	NA	NA	NA	NA	NA	NA	NA	NA	NA	NA	NA	0.017436448	NA	NA	NA	NA	NA	NA	NA	NA	NA	NA	NA	NA	NA	NA	NA	NA	NA	NA	NA	NA	NA	NA	NA	NA	NA	NA	NA	NA	NA	NA	NA	NA	NA	NA
0.66_132.0640m/z	NA	-0.027980971	NA	NA	NA	NA	-0.021779836	NA	NA	NA	NA	NA	NA	-0.020931473	-0.029456268	-0.02527945	NA	-0.194472786	-0.025733046	-0.112329786	-0.027627903	-0.026945068	-0.015384032	-0.023300847	NA	NA	-0.024600449	NA	-0.021246384	NA	NA	-0.179399589	NA	NA	-0.032350123	NA	-0.026415745	-0.027122363	NA	NA	NA	NA	-0.022556526	NA	-0.028333528	NA	-0.028010306	NA	NA
0.66_137.0508m/z	-0.038177238	-0.027427978	NA	-0.074272524	-0.209086619	-0.201117023	-0.049023483	NA	NA	-0.0559963	NA	-0.086639823	-0.138446733	-0.04291934	-0.033134601	-0.030051902	-0.088586305	NA	-0.046049475	-0.12328367	NA	-0.035997812	-0.050256282	-0.0258182	NA	NA	-0.027973199	NA	-0.03441969	-0.07784134	-0.062489976	-0.070540637	NA	NA	-0.014165299	-0.131922774	-0.028720385	-0.033498358	-0.117211233	-0.031616367	NA	NA	NA	NA	-0.027864161	-0.084161198	-0.072455856	NA	-0.091831618
0.66_141.0997m/z	NA	NA	NA	NA	NA	NA	NA	NA	NA	NA	NA	NA	NA	NA	NA	NA	NA	NA	NA	NA	NA	NA	NA	NA	NA	NA	NA	NA	NA	NA	NA	NA	NA	NA	NA	NA	NA	NA	NA	NA	NA	NA	NA	NA	NA	NA	NA	NA	NA
0.66_143.0802m/z	NA	NA	NA	NA	NA	NA	NA	NA	NA	NA	NA	NA	NA	NA	-0.014977977	NA	NA	NA	NA	NA	-0.026991506	NA	NA	NA	NA	NA	NA	NA	NA	NA	NA	NA	NA	NA	NA	NA	NA	NA	NA	NA	NA	NA	NA	NA	NA	NA	NA	NA	NA
0.66_143.1173m/z	NA	NA	NA	NA	NA	NA	NA	NA	NA	NA	NA	NA	NA	NA	-0.025851877	NA	NA	NA	-0.023622686	-0.079243555	-0.027987252	-0.021863994	NA	-0.01408785	NA	NA	-0.018309306	NA	-0.024905788	NA	-0.015281185	NA	NA	NA	-0.029044945	NA	NA	-0.023824209	-0.050718765	NA	NA	NA	-0.046028188	NA	-0.021807398	NA	-0.009178468	NA	NA
0.66_146.0587m/z	NA	NA	NA	NA	NA	NA	NA	NA	NA	NA	NA	NA	NA	NA	NA	NA	NA	NA	NA	NA	NA	NA	NA	NA	NA	NA	NA	NA	NA	NA	NA	NA	NA	NA	NA	NA	NA	NA	NA	NA	NA	NA	NA	NA	NA	NA	NA	NA	NA
0.66_146.1147m/z	NA	NA	NA	NA	NA	NA	NA	NA	NA	NA	NA	NA	NA	NA	NA	NA	NA	NA	NA	NA	NA	NA	NA	NA	NA	NA	NA	NA	NA	NA	NA	NA	NA	NA	NA	NA	NA	NA	NA	NA	NA	NA	NA	NA	NA	NA	NA	NA	NA
0.66_147.0602m/z	NA	-0.034350797	-0.063815634	-0.17455336	-0.056216884	-0.210737457	-0.031590207	-0.137635654	-0.10183331	-0.189773288	-0.191090428	-0.006090596	-0.085686756	-0.034115438	-0.025792661	-0.029627025	-0.117617571	-0.157075335	-0.024900482	-0.103754289	-0.029769012	-0.035526716	-0.091114736	-0.025402703	-0.283383409	-0.171774396	-0.026840952	-0.182406957	-0.044430086	-0.087845731	-0.090485994	NA	-0.22438368	-0.103723603	-0.032002147	-0.153175987	-0.02672994	-0.037951148	-0.119873826	-0.034185837	-0.124504513	-0.104979174	-0.066667385	-0.228605703	-0.029314935	-0.2027576	-0.046820425	-0.034504094	-0.25574296
0.66_151.0843m/z	NA	NA	NA	NA	NA	NA	NA	NA	NA	NA	NA	NA	NA	NA	NA	NA	NA	NA	NA	NA	NA	NA	NA	NA	NA	NA	NA	NA	NA	NA	NA	NA	NA	NA	NA	NA	NA	NA	NA	NA	NA	NA	NA	NA	NA	NA	NA	NA	NA
0.66_153.0637m/z	NA	NA	NA	NA	NA	NA	NA	NA	NA	NA	NA	NA	NA	NA	NA	NA	NA	NA	NA	NA	NA	NA	NA	NA	NA	NA	NA	NA	NA	NA	NA	NA	NA	NA	NA	NA	NA	NA	NA	NA	NA	NA	NA	NA	NA	NA	NA	NA	NA
0.66_160.0903m/z	NA	NA	NA	NA	NA	NA	NA	NA	NA	NA	NA	NA	NA	NA	NA	NA	NA	NA	NA	NA	NA	NA	NA	NA	NA	NA	NA	NA	NA	NA	NA	NA	NA	NA	NA	NA	NA	NA	NA	NA	NA	NA	NA	NA	NA	NA	NA	NA	NA
0.66_162.1131m/z	NA	-0.013598949	NA	NA	NA	NA	NA	NA	NA	NA	NA	NA	NA	NA	-0.017624329	NA	NA	NA	NA	NA	NA	NA	NA	-0.014997731	NA	NA	NA	NA	NA	NA	NA	NA	NA	NA	-0.015762157	NA	NA	NA	NA	NA	NA	NA	NA	NA	NA	NA	NA	NA	NA
0.66_170.0679n	NA	NA	NA	NA	NA	NA	NA	NA	NA	NA	NA	NA	NA	NA	NA	NA	NA	NA	NA	NA	NA	NA	NA	NA	NA	NA	NA	NA	NA	NA	NA	NA	NA	NA	NA	NA	NA	NA	NA	NA	NA	NA	NA	NA	NA	NA	NA	NA	NA
0.66_171.0936m/z	NA	NA	NA	NA	NA	NA	NA	NA	NA	NA	NA	NA	NA	NA	NA	NA	NA	NA	NA	NA	NA	NA	NA	NA	NA	NA	NA	NA	NA	NA	NA	NA	NA	NA	NA	NA	NA	NA	NA	NA	NA	NA	NA	NA	NA	NA	NA	NA	NA
0.66_171.1177m/z	NA	-0.009721181	NA	NA	NA	NA	-0.011289419	NA	NA	NA	NA	-0.04910129	NA	NA	-0.008789935	NA	NA	NA	NA	NA	-0.021843625	NA	NA	-0.009562949	NA	NA	-0.012682425	NA	-0.015307715	NA	NA	NA	NA	NA	NA	NA	-0.011376719	NA	NA	NA	NA	NA	NA	NA	NA	NA	NA	NA	NA
0.66_173.0804m/z	NA	NA	NA	NA	NA	NA	NA	NA	NA	NA	NA	NA	NA	NA	NA	NA	NA	NA	NA	NA	NA	NA	NA	NA	NA	NA	NA	NA	NA	NA	NA	NA	NA	NA	NA	NA	NA	NA	NA	NA	NA	NA	NA	NA	NA	NA	NA	NA	NA
0.66_176.0697m/z	NA	NA	NA	NA	NA	NA	0.014439418	NA	NA	NA	NA	NA	NA	0.012023244	NA	NA	NA	NA	NA	NA	NA	NA	NA	NA	NA	NA	NA	NA	NA	NA	NA	NA	NA	NA	NA	NA	0.015429922	NA	NA	NA	NA	NA	NA	NA	0.012734178	NA	NA	NA	NA
0.66_186.0778m/z	NA	NA	NA	NA	NA	NA	NA	NA	NA	NA	NA	NA	NA	NA	NA	NA	NA	NA	NA	NA	NA	NA	NA	NA	NA	NA	NA	NA	NA	NA	NA	NA	NA	NA	NA	NA	NA	NA	NA	NA	NA	NA	NA	NA	NA	NA	NA	NA	NA
0.66_188.0729m/z	NA	NA	NA	NA	NA	NA	NA	NA	NA	NA	NA	NA	NA	NA	-0.005682179	-0.002474795	NA	NA	NA	NA	NA	NA	NA	-0.016600498	NA	NA	NA	NA	NA	NA	NA	NA	NA	NA	NA	NA	NA	NA	NA	NA	NA	NA	NA	NA	NA	NA	NA	NA	NA
0.66_188.1016m/z	NA	NA	NA	NA	NA	NA	NA	NA	NA	NA	NA	NA	NA	NA	NA	NA	NA	NA	NA	NA	NA	NA	NA	NA	NA	NA	NA	NA	NA	NA	NA	NA	NA	NA	NA	NA	NA	NA	NA	NA	NA	NA	NA	NA	NA	NA	NA	NA	NA
0.66_195.0308m/z	NA	NA	NA	NA	NA	NA	NA	NA	NA	NA	NA	NA	NA	NA	NA	NA	NA	NA	NA	NA	NA	NA	NA	NA	NA	NA	NA	NA	NA	NA	NA	NA	NA	NA	NA	NA	NA	NA	NA	NA	NA	NA	NA	NA	NA	NA	NA	NA	NA
0.66_204.0893m/z	NA	NA	NA	NA	NA	NA	NA	NA	NA	NA	NA	NA	NA	NA	NA	NA	NA	NA	NA	NA	NA	NA	NA	NA	NA	NA	NA	NA	NA	NA	NA	NA	NA	NA	NA	NA	NA	NA	NA	NA	NA	NA	NA	NA	NA	NA	NA	NA	NA
0.66_228.0979m/z	NA	NA	NA	NA	NA	NA	NA	NA	NA	NA	NA	NA	NA	NA	NA	NA	NA	NA	NA	NA	NA	NA	NA	NA	NA	NA	NA	NA	NA	NA	NA	NA	NA	NA	NA	NA	NA	NA	NA	NA	NA	NA	NA	NA	NA	NA	NA	NA	NA
0.66_229.0946m/z	NA	NA	NA	NA	NA	NA	NA	NA	NA	NA	NA	NA	NA	NA	NA	NA	NA	NA	NA	NA	NA	NA	NA	NA	NA	NA	NA	NA	NA	NA	NA	NA	NA	NA	NA	NA	NA	NA	NA	NA	NA	NA	NA	NA	NA	NA	NA	NA	NA
0.66_230.1376m/z	-0.068292239	-0.030091325	-0.067536527	-0.082924092	NA	-0.148666074	-0.021654268	-0.009422644	-0.081978251	-0.030898207	-0.087071946	0.030826311	-0.068735916	-0.023098004	-0.010686972	-0.015544655	-0.186722322	-0.105508865	-0.021026132	NA	-0.031371544	-0.01997721	-0.005167489	-0.006954532	-0.12873535	-0.257126771	-0.020148439	-0.060253966	-0.022976284	-0.058912199	-0.052087305	-0.054099866	-0.097102081	-0.025280169	-0.014410689	NA	-0.028750419	-0.021532382	-0.019180734	-0.035776209	-0.111867576	NA	-0.043565564	NA	-0.019894181	-0.227997758	-0.036775815	-0.067245547	NA
0.66_235.1288m/z	NA	-0.015636983	NA	NA	NA	NA	-0.013536484	NA	NA	NA	NA	-0.109740039	NA	-0.016869047	-0.016521132	-0.018013853	NA	NA	NA	NA	NA	-0.020993299	-0.043847236	-0.012734477	NA	NA	-0.01441665	NA	-0.021610386	NA	NA	-0.174187025	NA	NA	NA	NA	NA	-0.018941769	NA	-0.023320219	NA	NA	NA	-0.162910897	NA	NA	-0.035377232	NA	NA
0.66_242.1350m/z	NA	-0.020359655	-0.166296994	NA	-0.029081606	NA	-0.008030591	-0.060651877	NA	-0.061038115	NA	NA	NA	-0.016250534	-0.017244449	-0.016583998	NA	NA	-0.029010315	-0.074768063	NA	NA	-0.015148594	-0.011788072	-0.113619373	NA	-0.014863296	NA	NA	-0.030425335	-0.013233714	NA	-0.11145239	NA	-0.022190725	NA	-0.015671389	-0.023211971	-0.056697286	-0.017846873	NA	-0.090926275	-0.029641608	NA	NA	NA	-0.035985297	-0.091938412	NA
0.66_243.1267m/z	NA	NA	NA	NA	NA	NA	-0.01927055	NA	NA	NA	NA	NA	NA	NA	-0.010787819	NA	NA	NA	NA	NA	NA	-0.013552181	NA	-0.014656285	NA	NA	NA	NA	NA	NA	NA	NA	NA	NA	NA	NA	NA	NA	NA	NA	NA	NA	NA	NA	NA	NA	NA	NA	NA
0.66_251.0674m/z	NA	0.017541099	NA	NA	NA	NA	0.015816926	NA	NA	NA	NA	NA	NA	0.021763765	0.010111937	NA	NA	NA	NA	NA	NA	NA	NA	NA	NA	NA	0.018138174	NA	NA	NA	NA	NA	NA	NA	NA	NA	NA	NA	NA	NA	NA	NA	0.029326518	NA	NA	NA	NA	NA	NA
0.66_251.0771m/z	NA	NA	NA	NA	NA	NA	NA	NA	NA	NA	NA	NA	NA	NA	NA	NA	NA	NA	NA	NA	NA	NA	NA	NA	NA	NA	NA	NA	NA	NA	NA	NA	NA	NA	0.016779941	NA	NA	NA	NA	NA	NA	NA	NA	NA	NA	NA	NA	NA	NA
0.66_254.1230m/z	NA	NA	NA	NA	NA	NA	-0.003800713	NA	NA	NA	NA	NA	NA	NA	NA	NA	NA	NA	NA	NA	NA	NA	NA	NA	NA	NA	-0.006307934	NA	NA	NA	NA	NA	NA	NA	NA	NA	NA	NA	NA	NA	NA	NA	NA	NA	NA	NA	NA	NA	NA
0.66_257.0722m/z	-0.211793508	-0.058339596	-0.221246584	-0.165836891	-0.101432922	-0.210342723	-0.060278355	-0.264472529	-0.187058551	-0.246469333	-0.1811218	-0.280143368	-0.14644325	-0.048165566	-0.051000535	-0.053164881	-0.116055753	-0.147874201	-0.064886995	-0.216789087	-0.062277976	-0.056409598	-0.13274848	-0.055368421	-0.305405651	-0.105772602	-0.043685532	-0.337891887	-0.062749519	-0.149237971	-0.140560731	-0.215914541	-0.310924739	-0.257155172	-0.050858273	-0.222139696	-0.058547504	-0.052031967	-0.20081016	-0.065151475	-0.387364566	-0.274011172	-0.155325518	-0.260562708	-0.068322015	-0.243987764	-0.151545198	-0.105395532	-0.312922494
0.66_273.1546m/z	NA	NA	NA	NA	NA	NA	0.014495637	NA	NA	NA	NA	NA	NA	NA	NA	NA	NA	NA	NA	NA	NA	0.009012166	NA	0.003225002	NA	NA	0.009200765	NA	NA	NA	0.018983711	NA	NA	NA	NA	NA	NA	NA	NA	NA	NA	NA	NA	NA	NA	NA	NA	NA	NA
0.66_275.0963m/z	NA	NA	NA	NA	NA	NA	NA	NA	NA	NA	NA	NA	NA	NA	0.012458004	NA	NA	NA	NA	NA	NA	NA	NA	0.014659087	NA	NA	0.012104126	NA	NA	NA	NA	NA	NA	NA	0.015322909	NA	0.018725565	NA	NA	NA	NA	NA	NA	NA	NA	NA	NA	NA	NA
0.66_275.1874m/z	NA	NA	NA	NA	NA	NA	NA	NA	NA	NA	NA	NA	NA	NA	NA	NA	NA	NA	NA	NA	NA	NA	NA	NA	NA	NA	0.012678969	NA	NA	NA	NA	NA	NA	NA	NA	NA	NA	NA	NA	NA	NA	NA	NA	NA	NA	NA	NA	NA	NA
0.66_277.0953m/z	NA	0.017549927	NA	NA	0.095109654	NA	0.019058994	NA	NA	NA	NA	NA	NA	NA	0.011093139	0.015635715	NA	NA	0.01901448	NA	NA	0.01283619	0.023850644	0.016231715	NA	NA	0.01234967	NA	NA	NA	NA	NA	NA	NA	NA	NA	0.007504367	0.011988779	NA	NA	NA	NA	NA	NA	NA	NA	NA	NA	NA
0.66_286.1431m/z	NA	NA	NA	NA	NA	NA	NA	NA	NA	NA	NA	NA	NA	NA	NA	NA	NA	NA	NA	NA	NA	NA	NA	NA	NA	NA	NA	NA	NA	NA	NA	NA	NA	NA	NA	NA	NA	NA	NA	NA	NA	NA	NA	NA	NA	NA	NA	NA	NA
0.66_286.1482m/z	NA	NA	NA	NA	NA	NA	NA	NA	NA	NA	NA	NA	NA	NA	NA	NA	NA	NA	0.021913879	NA	0.022127566	NA	NA	0.014995557	NA	NA	NA	NA	NA	NA	NA	NA	NA	NA	0.017676571	NA	0.011946865	0.009025999	NA	NA	NA	NA	NA	NA	NA	NA	NA	NA	NA
0.66_286.3109m/z	NA	-0.018007065	NA	NA	NA	NA	NA	NA	NA	NA	NA	-0.007397887	NA	-0.019758485	-0.010437992	-0.019556187	NA	NA	NA	NA	NA	-0.014977618	-0.032657998	-0.009851325	NA	NA	-0.008627019	NA	NA	-0.015081695	NA	NA	NA	NA	-0.011240911	NA	NA	-0.019941218	NA	NA	NA	NA	-0.008826942	NA	NA	NA	-0.013218575	NA	NA
0.66_295.1168m/z	NA	NA	NA	NA	NA	NA	NA	NA	NA	NA	NA	NA	NA	NA	0.004792282	NA	NA	NA	NA	NA	0.004509562	NA	NA	0.003519251	NA	NA	NA	NA	0.013530196	0.007543348	NA	NA	NA	NA	NA	NA	NA	NA	NA	NA	NA	NA	NA	NA	NA	NA	NA	NA	NA
0.66_340.2467m/z	NA	-0.003274114	NA	NA	NA	NA	0.000933832	NA	NA	NA	NA	NA	NA	-0.003039713	0.000169714	0.001910171	NA	NA	-0.00540251	NA	-0.000122165	0.000238703	-0.030108395	-0.004261142	NA	NA	0.003680861	NA	NA	NA	NA	NA	NA	NA	-0.00595617	NA	0.003603982	NA	NA	NA	NA	NA	NA	NA	NA	NA	-0.004237257	NA	NA
0.66_346.0179m/z	NA	NA	NA	NA	NA	NA	NA	NA	NA	NA	NA	NA	NA	NA	NA	NA	NA	NA	NA	NA	NA	NA	NA	NA	NA	NA	NA	NA	NA	NA	NA	NA	NA	NA	NA	NA	NA	NA	NA	NA	NA	NA	NA	NA	NA	NA	NA	NA	NA
0.66_347.0101m/z	NA	NA	NA	NA	NA	NA	NA	NA	NA	NA	NA	NA	NA	NA	NA	NA	NA	NA	NA	NA	NA	NA	NA	NA	NA	NA	NA	NA	NA	NA	NA	NA	NA	NA	NA	NA	NA	NA	NA	NA	NA	NA	NA	NA	NA	NA	NA	NA	NA
0.66_347.0304m/z	NA	NA	NA	NA	NA	NA	NA	NA	NA	NA	NA	NA	NA	NA	NA	NA	NA	NA	NA	NA	NA	NA	NA	NA	NA	NA	NA	NA	NA	NA	NA	NA	NA	NA	NA	NA	NA	NA	NA	NA	NA	NA	NA	NA	NA	NA	NA	NA	NA
0.66_349.1096m/z	NA	NA	NA	NA	NA	NA	NA	NA	NA	NA	NA	NA	NA	NA	NA	NA	NA	NA	NA	NA	NA	NA	NA	NA	NA	NA	NA	NA	NA	NA	NA	NA	NA	NA	NA	NA	NA	NA	NA	NA	NA	NA	NA	NA	NA	NA	NA	NA	NA
0.66_369.2070m/z	NA	NA	NA	NA	NA	NA	NA	NA	NA	NA	NA	NA	NA	NA	0.009990305	NA	NA	NA	NA	NA	NA	NA	NA	0.011430888	NA	NA	NA	NA	NA	NA	NA	NA	NA	NA	NA	NA	NA	NA	NA	NA	NA	NA	NA	NA	NA	NA	NA	NA	NA
0.66_397.2010m/z	NA	NA	NA	NA	NA	NA	NA	NA	NA	NA	NA	NA	NA	NA	0.005824731	NA	NA	NA	NA	NA	NA	NA	NA	NA	NA	NA	NA	NA	NA	NA	NA	NA	NA	NA	NA	NA	NA	NA	NA	NA	NA	NA	NA	NA	NA	NA	NA	NA	NA
0.66_414.0062m/z	NA	NA	NA	NA	NA	NA	NA	NA	NA	NA	NA	NA	NA	NA	NA	NA	NA	NA	NA	NA	NA	NA	NA	NA	NA	NA	NA	NA	NA	NA	NA	NA	NA	NA	NA	NA	NA	NA	NA	NA	NA	NA	NA	NA	NA	NA	NA	NA	NA
0.66_414.2043n	NA	NA	NA	NA	NA	NA	NA	NA	NA	NA	NA	NA	NA	NA	NA	NA	NA	NA	NA	NA	NA	NA	NA	NA	NA	NA	NA	NA	NA	NA	NA	NA	NA	NA	NA	NA	NA	NA	NA	NA	NA	NA	NA	NA	NA	NA	NA	NA	NA
0.66_428.1746m/z	NA	NA	NA	NA	NA	NA	NA	NA	NA	NA	NA	NA	NA	NA	NA	NA	NA	NA	NA	NA	NA	NA	NA	NA	NA	NA	NA	NA	NA	NA	NA	NA	NA	NA	NA	NA	NA	NA	NA	NA	NA	NA	NA	NA	NA	NA	NA	NA	NA
0.66_450.1569m/z	0.261274907	0.025837918	NA	0.203115642	0.147728775	NA	0.03130284	0.198641217	0.22794128	0.152453277	NA	0.181240272	0.187502113	0.030060105	0.021437422	0.035611419	0.32410781	NA	0.037782623	0.167960892	0.033020247	0.0232889	0.073786674	0.021733606	NA	0.258275272	0.034925992	NA	0.039607976	0.092324577	0.082453462	0.220160812	NA	NA	0.028223909	0.264811329	0.031786122	0.037028995	0.216883441	0.04228548	0.184229425	0.281964513	0.084679922	0.193304014	0.026952146	NA	0.094830369	NA	0.191186873
0.66_475.1005m/z	NA	NA	NA	NA	NA	NA	NA	NA	NA	NA	NA	NA	NA	NA	NA	NA	NA	NA	NA	NA	NA	0.014588386	NA	NA	NA	NA	NA	NA	NA	NA	NA	NA	NA	NA	NA	NA	NA	NA	NA	NA	NA	NA	NA	NA	NA	NA	NA	NA	NA
0.66_532.1373m/z	NA	NA	NA	NA	NA	NA	NA	NA	NA	NA	NA	NA	NA	NA	NA	NA	NA	NA	NA	NA	NA	NA	NA	NA	NA	NA	NA	NA	NA	NA	NA	NA	NA	NA	NA	NA	NA	NA	NA	NA	NA	NA	NA	NA	NA	NA	NA	NA	NA
0.66_568.1648m/z	NA	NA	NA	NA	NA	NA	NA	NA	NA	NA	NA	NA	NA	0.022806713	NA	NA	NA	NA	0.017439021	NA	NA	0.018483232	0.020060888	0.012557537	NA	NA	0.021495649	NA	NA	NA	0.027183414	NA	NA	NA	NA	NA	0.022903397	0.019585152	NA	0.033669074	NA	NA	NA	NA	NA	NA	NA	NA	NA
0.66_568.1751m/z	NA	NA	NA	NA	NA	NA	0.027287998	NA	0.104976394	0.079112225	NA	NA	NA	0.031083934	0.01550501	0.03000709	NA	NA	0.025410277	NA	0.03785422	0.020708983	0.011975163	0.015922361	NA	NA	0.031637656	0.105786817	0.038368945	0.049111577	0.05218201	NA	NA	NA	0.018302045	NA	0.027599478	0.032810017	NA	0.0341151	0.108070306	0.045358724	NA	NA	0.026031669	NA	NA	NA	0.124039581
0.66_82.0337n	NA	-0.029859529	NA	NA	NA	NA	-0.030051105	NA	NA	NA	NA	NA	NA	-0.026974458	-0.022132885	-0.031239665	NA	NA	NA	NA	-0.026222719	-0.028919872	-0.021226289	-0.01847232	NA	NA	-0.01828868	NA	-0.035909934	NA	-0.05948408	NA	NA	NA	-0.027358303	NA	-0.025466241	NA	0.004019763	-0.030325924	NA	NA	NA	NA	-0.029100346	NA	-0.021068148	NA	NA
0.66_83.0487m/z	NA	-0.023322416	NA	NA	NA	NA	-0.019331087	-0.082748047	NA	NA	NA	NA	NA	-0.019130257	-0.016690148	NA	NA	NA	NA	NA	NA	-0.016225371	-0.020258917	-0.011027585	NA	NA	-0.015704883	NA	-0.029379614	-0.061035264	-0.014321303	NA	NA	NA	-0.020623414	NA	-0.017502578	NA	-0.052084317	-0.014767055	NA	NA	-0.023812295	NA	-0.018980832	NA	-0.031817941	NA	NA
0.66_83.0713n	NA	NA	NA	NA	NA	NA	NA	NA	NA	NA	NA	NA	NA	NA	NA	NA	NA	NA	NA	NA	NA	NA	NA	NA	NA	NA	NA	NA	NA	NA	NA	NA	NA	NA	NA	NA	NA	NA	NA	NA	NA	NA	NA	NA	NA	NA	NA	NA	NA
0.66_96.0682m/z	NA	NA	NA	NA	NA	NA	NA	NA	NA	NA	NA	NA	NA	NA	NA	NA	NA	NA	NA	NA	NA	NA	NA	NA	NA	NA	NA	NA	NA	NA	NA	NA	NA	NA	NA	NA	NA	NA	NA	NA	NA	NA	NA	NA	NA	NA	NA	NA	NA
0.67_111.0439m/z	NA	-0.029844943	NA	NA	NA	NA	-0.025890345	NA	NA	NA	NA	NA	NA	-0.022463967	-0.01759987	-0.025334288	NA	NA	-0.02126872	NA	-0.026013832	-0.026107602	-0.049615952	-0.014525063	NA	NA	-0.019776321	NA	-0.032618328	NA	-0.044519696	NA	NA	NA	-0.019753354	NA	-0.022587467	-0.024182165	-0.128459594	-0.029809554	NA	NA	-0.084518119	NA	-0.021471148	NA	-0.04311032	-0.187189982	NA
0.67_124.0208m/z	0.160230604	0.031250104	0.236840044	NA	0.002539727	NA	0.020559498	0.047747399	NA	0.064270686	0.139791162	0.066243769	0.162482072	0.024716137	0.024132548	0.030394	NA	0.076562919	0.025691065	0.075977049	0.025304124	0.023875658	0.038868487	0.023568795	NA	0.016925576	0.019751601	NA	NA	NA	0.074010616	NA	0.136213018	NA	0.018222286	0.166057772	0.031214586	0.022211417	0.036615867	0.028630513	0.123407441	0.004617581	NA	0.195648145	0.017873612	NA	0.023880702	0.040402495	0.157114432
0.67_124.0656m/z	NA	NA	NA	NA	NA	NA	NA	NA	NA	NA	NA	NA	NA	NA	NA	NA	NA	NA	NA	NA	NA	NA	NA	NA	NA	NA	NA	NA	NA	NA	NA	NA	NA	NA	NA	NA	NA	NA	NA	NA	NA	NA	NA	NA	NA	NA	NA	NA	NA
0.67_124.0716m/z	NA	NA	NA	NA	NA	NA	NA	NA	NA	NA	NA	NA	NA	NA	NA	NA	NA	NA	NA	NA	NA	NA	NA	NA	NA	NA	NA	NA	NA	NA	NA	NA	NA	NA	NA	NA	NA	NA	NA	NA	NA	NA	NA	NA	NA	NA	NA	NA	NA
0.67_130.0653m/z	NA	NA	NA	NA	NA	NA	0.020878133	NA	0.09416932	NA	NA	NA	NA	0.022066842	0.013330527	0.0215196	NA	NA	0.019281733	NA	NA	0.020389938	0.014577984	0.016492843	NA	NA	0.017027203	NA	NA	0.015974529	NA	NA	NA	NA	0.017349642	NA	0.022232194	0.02300581	NA	0.02031488	NA	NA	NA	NA	0.021386086	NA	NA	NA	NA
0.67_130.1074m/z	NA	NA	NA	NA	NA	NA	-0.004374981	NA	NA	NA	NA	NA	NA	NA	NA	NA	NA	NA	-0.011596067	NA	0.001073022	NA	NA	-0.000714804	NA	NA	-0.020080584	NA	NA	NA	NA	NA	NA	NA	NA	NA	-0.004994061	NA	NA	NA	NA	NA	NA	NA	NA	NA	-0.02260654	NA	NA
0.67_146.0792m/z	NA	NA	NA	NA	NA	NA	NA	NA	NA	NA	NA	NA	NA	NA	NA	NA	NA	NA	NA	NA	NA	NA	NA	NA	NA	NA	NA	NA	NA	NA	NA	NA	NA	NA	NA	NA	NA	NA	NA	NA	NA	NA	NA	NA	NA	NA	NA	NA	NA
0.67_155.0780m/z	NA	NA	NA	NA	NA	NA	NA	NA	NA	NA	NA	NA	NA	NA	NA	NA	NA	NA	NA	NA	NA	NA	NA	NA	NA	NA	NA	NA	NA	NA	NA	NA	NA	NA	NA	NA	NA	NA	NA	NA	NA	NA	NA	NA	NA	NA	NA	NA	NA
0.67_156.0485n	NA	NA	NA	NA	NA	NA	NA	NA	NA	NA	NA	NA	NA	NA	NA	NA	NA	NA	NA	NA	NA	NA	NA	0.017820888	NA	NA	NA	NA	NA	NA	NA	NA	NA	NA	NA	NA	NA	NA	NA	NA	NA	NA	NA	NA	NA	NA	NA	NA	NA
0.67_159.0709m/z	NA	NA	NA	NA	NA	NA	NA	NA	NA	NA	NA	NA	NA	NA	0.008872979	NA	NA	NA	NA	NA	NA	NA	NA	NA	NA	NA	NA	NA	NA	NA	NA	NA	NA	NA	NA	NA	0.014806884	NA	NA	NA	NA	NA	NA	NA	NA	NA	NA	NA	NA
0.67_171.0999m/z	NA	NA	NA	NA	NA	NA	NA	NA	NA	NA	NA	NA	NA	NA	NA	NA	NA	NA	NA	NA	NA	NA	NA	NA	NA	NA	NA	NA	NA	NA	NA	NA	NA	NA	NA	NA	NA	NA	NA	NA	NA	NA	NA	NA	NA	NA	NA	NA	NA
0.67_171.1081m/z	NA	NA	NA	NA	NA	NA	NA	NA	NA	NA	NA	NA	NA	NA	NA	NA	NA	NA	NA	NA	NA	NA	NA	NA	NA	NA	NA	NA	NA	NA	NA	NA	NA	NA	NA	NA	NA	NA	NA	NA	NA	NA	NA	NA	NA	NA	NA	NA	NA
0.67_171.1131m/z	NA	NA	NA	NA	NA	NA	NA	NA	NA	NA	NA	NA	NA	NA	NA	NA	NA	NA	NA	NA	NA	NA	NA	NA	NA	NA	NA	NA	NA	NA	NA	NA	NA	NA	NA	NA	NA	NA	NA	NA	NA	NA	NA	NA	NA	NA	NA	NA	NA
0.67_173.0829m/z	NA	NA	NA	NA	NA	NA	NA	NA	NA	NA	NA	NA	NA	NA	NA	NA	NA	NA	NA	NA	NA	NA	NA	NA	NA	NA	NA	NA	NA	NA	NA	NA	NA	NA	NA	NA	NA	NA	NA	NA	NA	NA	NA	NA	NA	NA	NA	NA	NA
0.67_180.0680m/z	NA	NA	NA	NA	NA	NA	NA	NA	NA	NA	NA	NA	NA	NA	NA	NA	NA	NA	NA	NA	NA	NA	NA	NA	NA	NA	NA	NA	NA	NA	NA	NA	NA	NA	NA	NA	NA	NA	NA	NA	NA	NA	NA	NA	NA	NA	NA	NA	NA
0.67_181.0918m/z	NA	0.030080424	NA	0.022351002	NA	NA	0.021660004	-0.006556696	NA	NA	NA	NA	NA	0.023243955	0.017088652	NA	NA	NA	NA	-0.006795835	NA	NA	NA	0.029811471	NA	NA	0.014429647	NA	0.027087501	0.047521205	NA	NA	NA	NA	0.031625695	NA	0.023027636	0.031107305	NA	NA	NA	NA	0.019315617	NA	NA	NA	NA	NA	NA
0.67_189.0763m/z	NA	-0.009900982	NA	NA	NA	NA	-0.006173655	NA	NA	NA	NA	NA	NA	NA	-0.013202457	NA	NA	NA	NA	NA	NA	NA	NA	NA	NA	NA	-0.018165666	NA	NA	-0.04061502	NA	NA	NA	NA	-0.009165999	NA	-0.021123531	NA	NA	NA	NA	NA	NA	NA	-0.01437964	NA	-0.011760245	NA	NA
0.67_189.0807m/z	NA	NA	NA	NA	NA	NA	NA	NA	NA	NA	NA	NA	NA	NA	-0.008762511	NA	NA	NA	NA	NA	NA	NA	NA	NA	NA	NA	NA	NA	NA	NA	NA	NA	NA	NA	NA	NA	NA	NA	NA	NA	NA	NA	NA	NA	NA	NA	NA	NA	NA
0.67_189.1214m/z	NA	NA	NA	NA	NA	NA	NA	NA	NA	NA	NA	NA	NA	NA	NA	NA	NA	NA	NA	NA	NA	NA	NA	NA	NA	NA	NA	NA	NA	NA	NA	NA	NA	NA	NA	NA	NA	NA	NA	NA	NA	NA	NA	NA	NA	NA	NA	NA	NA
0.67_191.0848n	NA	NA	NA	NA	NA	NA	NA	NA	NA	NA	NA	NA	NA	NA	NA	NA	NA	NA	NA	NA	NA	NA	NA	NA	NA	NA	NA	NA	NA	NA	NA	NA	NA	NA	NA	NA	NA	NA	NA	NA	NA	NA	NA	NA	NA	NA	NA	NA	NA
0.67_199.0770n	-0.185663887	-0.020243772	NA	NA	NA	-0.141968226	-0.015764781	NA	NA	-0.116261322	-0.067696959	NA	-0.096801315	-0.008551495	-0.002486279	-0.009660611	NA	NA	-0.01046958	NA	-0.015803656	-0.01782086	NA	-0.005128492	NA	-0.106050975	-0.011697731	NA	-0.025216273	-0.017646984	-0.022089731	NA	NA	-0.07618618	-0.003162892	NA	-0.009214134	-0.005810034	-0.054154634	-0.007766995	NA	-0.093815165	-0.051920635	NA	-0.023259695	NA	-0.013288189	NA	-0.066107928
0.67_200.0651m/z	NA	-0.005783509	NA	-0.116513948	NA	NA	-0.008635731	-0.077588698	NA	NA	NA	NA	NA	NA	-0.010520749	-0.0065992	NA	NA	-0.011330148	NA	NA	-0.01422882	-0.039844706	-0.010624873	NA	NA	-0.005347961	NA	-0.015696346	NA	NA	NA	NA	NA	-0.004003999	NA	-0.007741487	NA	NA	-0.011155118	NA	NA	NA	NA	-0.009202972	NA	NA	-0.093736068	NA
0.67_200.1210m/z	NA	0.024620226	NA	NA	0.108021178	NA	0.017258406	NA	NA	NA	NA	NA	NA	0.023316708	0.009103926	0.019490032	NA	NA	0.012621199	NA	NA	0.020567961	0.033740099	0.020078664	NA	NA	0.017976454	NA	NA	NA	0.0487571	NA	NA	NA	0.011161351	NA	0.016865795	0.014637004	NA	0.022366164	NA	NA	0.03457026	NA	NA	NA	NA	NA	NA
0.67_206.0875m/z	NA	NA	NA	NA	NA	NA	NA	NA	NA	NA	NA	NA	NA	NA	0.009121272	NA	NA	NA	NA	NA	NA	NA	NA	NA	NA	NA	NA	NA	NA	NA	NA	NA	NA	NA	NA	NA	NA	NA	NA	NA	NA	NA	NA	NA	NA	NA	NA	NA	NA
0.67_209.1260m/z	NA	NA	NA	NA	NA	NA	NA	NA	NA	NA	NA	NA	NA	NA	NA	NA	NA	NA	NA	NA	NA	NA	NA	NA	NA	NA	NA	NA	NA	NA	NA	NA	NA	NA	NA	NA	NA	NA	NA	NA	NA	NA	NA	NA	NA	NA	NA	NA	NA
0.67_220.0344m/z	NA	NA	NA	NA	NA	NA	0.011823319	NA	NA	NA	NA	NA	NA	0.014090734	0.005434022	NA	NA	NA	NA	NA	NA	NA	NA	NA	NA	NA	0.01213545	NA	0.017945087	NA	NA	NA	NA	NA	NA	NA	0.016039951	NA	NA	NA	NA	NA	NA	NA	0.01140733	NA	NA	NA	NA
0.67_220.0972m/z	NA	NA	NA	NA	NA	NA	-0.006719897	NA	NA	NA	NA	NA	NA	NA	-0.005952259	NA	NA	NA	NA	NA	NA	-0.006602055	-0.028336787	NA	NA	NA	-0.004525526	NA	-0.015819117	NA	NA	NA	NA	NA	-0.01084133	NA	-0.004171223	NA	NA	NA	NA	NA	NA	NA	NA	NA	NA	NA	NA
0.67_228.0954m/z	NA	NA	NA	NA	NA	NA	NA	NA	NA	NA	NA	NA	NA	NA	NA	NA	NA	NA	NA	NA	NA	NA	NA	NA	NA	NA	NA	NA	NA	NA	NA	NA	NA	NA	NA	NA	NA	NA	NA	NA	NA	NA	NA	NA	NA	NA	NA	NA	NA
0.67_231.1004m/z	NA	NA	NA	NA	NA	NA	NA	NA	NA	NA	NA	NA	NA	NA	NA	NA	NA	NA	NA	NA	NA	NA	NA	NA	NA	NA	NA	NA	NA	NA	NA	NA	NA	NA	NA	NA	NA	NA	NA	NA	NA	NA	NA	NA	NA	NA	NA	NA	NA
0.67_235.0866m/z	NA	NA	NA	NA	NA	NA	NA	NA	NA	NA	NA	NA	NA	NA	NA	NA	NA	NA	NA	NA	NA	NA	NA	NA	NA	NA	NA	NA	NA	NA	NA	NA	NA	NA	NA	NA	NA	NA	NA	NA	NA	NA	NA	NA	NA	NA	NA	NA	NA
0.67_238.0368m/z	NA	NA	NA	NA	NA	NA	NA	NA	NA	NA	NA	NA	NA	NA	NA	NA	NA	NA	NA	NA	NA	NA	NA	NA	NA	NA	NA	NA	NA	NA	NA	NA	NA	NA	NA	NA	NA	NA	NA	NA	NA	NA	NA	NA	NA	NA	NA	NA	NA
0.67_243.0959m/z	NA	-0.032825181	NA	NA	NA	NA	-0.030895821	-0.075987973	NA	NA	NA	NA	NA	-0.028670693	-0.028770572	-0.029470903	NA	NA	-0.031976415	NA	-0.036151307	-0.032266648	NA	-0.025741808	-0.134689631	NA	-0.027043189	NA	-0.032837292	-0.038068107	-0.046326467	-0.133893581	NA	NA	-0.036455465	NA	-0.034160849	-0.034823479	NA	-0.034971364	NA	NA	-0.050611331	NA	-0.036527664	NA	-0.047970452	-0.057993495	NA
0.67_244.1061m/z	NA	NA	NA	NA	NA	NA	NA	NA	NA	NA	NA	NA	NA	NA	NA	NA	NA	NA	NA	NA	NA	NA	NA	NA	NA	NA	NA	NA	NA	NA	NA	NA	NA	NA	NA	NA	NA	NA	NA	NA	NA	NA	NA	NA	NA	NA	NA	NA	NA
0.67_246.1059m/z	NA	NA	NA	NA	NA	NA	NA	NA	NA	NA	NA	NA	NA	NA	NA	NA	NA	NA	NA	NA	NA	NA	NA	NA	NA	NA	NA	NA	NA	NA	NA	NA	NA	NA	NA	NA	NA	NA	NA	NA	NA	NA	NA	NA	NA	NA	NA	NA	NA
0.67_247.1051m/z	NA	NA	NA	NA	NA	NA	NA	NA	NA	NA	NA	NA	NA	NA	NA	NA	NA	NA	NA	NA	NA	NA	NA	NA	NA	NA	NA	NA	NA	NA	NA	NA	NA	NA	NA	NA	NA	NA	NA	NA	NA	NA	NA	NA	NA	NA	NA	NA	NA
0.67_247.1128m/z	NA	NA	NA	NA	NA	NA	NA	NA	NA	NA	NA	NA	NA	NA	NA	NA	NA	NA	NA	NA	NA	NA	NA	NA	NA	NA	NA	NA	NA	NA	NA	NA	NA	NA	NA	NA	NA	NA	NA	NA	NA	NA	NA	NA	NA	NA	NA	NA	NA
0.67_250.0646m/z	NA	NA	NA	NA	NA	NA	-0.007976471	NA	NA	NA	NA	NA	NA	NA	-0.006844757	NA	NA	NA	NA	NA	NA	NA	NA	NA	NA	NA	-0.004105762	NA	-0.006915387	NA	NA	NA	NA	NA	NA	NA	NA	NA	NA	NA	NA	NA	NA	NA	NA	NA	NA	NA	NA
0.67_250.1227n	NA	NA	NA	NA	NA	NA	NA	NA	NA	NA	NA	NA	NA	NA	NA	NA	NA	NA	NA	NA	NA	NA	NA	NA	NA	NA	NA	NA	NA	NA	NA	NA	NA	NA	NA	NA	NA	NA	NA	NA	NA	NA	NA	NA	NA	NA	NA	NA	NA
0.67_257.1504m/z	NA	NA	NA	NA	NA	NA	NA	NA	NA	NA	NA	NA	NA	-0.017700884	NA	NA	NA	NA	NA	NA	NA	NA	NA	NA	NA	NA	NA	NA	NA	NA	NA	NA	NA	NA	NA	NA	NA	NA	NA	NA	NA	NA	NA	NA	NA	NA	NA	NA	NA
0.67_258.0872n	NA	NA	NA	NA	NA	NA	NA	NA	NA	NA	NA	NA	NA	NA	NA	NA	NA	NA	NA	NA	NA	NA	NA	NA	NA	NA	NA	NA	NA	NA	NA	NA	NA	NA	NA	NA	NA	NA	NA	NA	NA	NA	NA	NA	NA	NA	NA	NA	NA
0.67_260.0996n	NA	-0.032385703	NA	NA	NA	NA	-0.03218549	NA	NA	NA	NA	NA	NA	-0.030511676	-0.030571773	-0.028563248	NA	NA	-0.032186566	NA	-0.036179621	-0.033039905	-0.028258069	-0.026650554	NA	NA	-0.027672077	NA	-0.032541086	-0.037467876	-0.037489968	NA	NA	NA	-0.036653696	NA	-0.035748374	-0.035979268	NA	-0.036618233	NA	NA	-0.043647786	NA	-0.035329078	NA	-0.036600047	-0.079976106	NA
0.67_261.1084m/z	NA	NA	NA	NA	NA	NA	NA	NA	NA	NA	NA	NA	NA	NA	-0.007411304	NA	NA	NA	NA	NA	NA	NA	NA	-0.009521732	NA	NA	NA	NA	-0.012618813	NA	NA	NA	NA	NA	-0.011951763	NA	NA	NA	NA	NA	NA	NA	NA	NA	NA	NA	NA	NA	NA
0.67_263.0851m/z	NA	NA	NA	NA	NA	NA	NA	NA	NA	NA	NA	NA	NA	NA	NA	NA	NA	NA	NA	NA	NA	NA	NA	NA	NA	NA	NA	NA	NA	NA	NA	NA	NA	NA	NA	NA	NA	NA	NA	NA	NA	NA	NA	NA	NA	NA	NA	NA	NA
0.67_264.1170m/z	NA	NA	NA	NA	NA	NA	NA	NA	NA	NA	NA	NA	NA	NA	NA	NA	NA	NA	NA	NA	NA	NA	NA	NA	NA	NA	NA	NA	NA	NA	NA	NA	NA	NA	NA	NA	NA	NA	NA	NA	NA	NA	NA	NA	NA	NA	NA	NA	NA
0.67_266.0682m/z	NA	0.035318699	NA	0.020041	NA	NA	0.03462997	NA	NA	NA	NA	NA	NA	0.038352264	0.025812715	0.037752416	NA	NA	0.033914965	0.123228323	0.035477829	0.033183695	0.046944536	0.027189683	NA	NA	0.027282213	NA	0.03796868	0.08765298	0.050317367	NA	NA	NA	0.038566493	NA	0.029011013	0.043223382	0.090756595	0.046155032	NA	NA	0.061012808	NA	0.03869918	NA	0.044840284	NA	NA
0.67_266.0729m/z	NA	0.026192124	NA	NA	NA	NA	0.024951273	NA	NA	NA	NA	NA	NA	NA	0.020272689	NA	NA	NA	NA	NA	NA	NA	NA	0.023129506	NA	NA	0.023237962	NA	NA	NA	NA	NA	NA	NA	0.024109111	NA	NA	0.03387742	NA	NA	NA	NA	NA	NA	0.028739613	NA	NA	NA	NA
0.67_269.1357m/z	NA	NA	NA	NA	NA	NA	NA	NA	NA	NA	NA	NA	NA	NA	NA	NA	NA	NA	NA	NA	NA	NA	NA	NA	NA	NA	NA	NA	NA	NA	NA	NA	NA	NA	NA	NA	NA	NA	NA	NA	NA	NA	NA	NA	NA	NA	NA	NA	NA
0.67_273.2015m/z	NA	0.008889594	NA	NA	NA	NA	NA	NA	NA	NA	NA	NA	NA	NA	NA	NA	NA	NA	NA	NA	NA	NA	NA	NA	NA	NA	-0.012328776	NA	NA	0.002793785	NA	NA	NA	NA	NA	NA	NA	NA	NA	NA	NA	NA	NA	NA	NA	NA	NA	NA	NA
0.67_282.0926m/z	NA	NA	NA	NA	NA	NA	NA	NA	NA	NA	NA	NA	NA	-0.005551737	NA	NA	NA	NA	NA	NA	NA	NA	NA	-0.006119474	NA	NA	NA	NA	NA	NA	NA	NA	NA	NA	-0.006621495	NA	-0.005133445	NA	NA	NA	NA	NA	NA	NA	NA	NA	NA	NA	NA
0.67_284.0348m/z	0.338802918	0.039189627	0.17353951	0.231424759	0.200113459	0.369089274	0.038471008	0.076789281	0.149958006	0.221948042	0.276163261	0.109646802	0.288729805	0.044961918	0.030819034	0.042841738	0.352656056	0.449326287	0.045418623	0.151693872	0.046438393	0.036354973	0.081066035	0.032978345	0.22388757	0.079005444	0.029032379	0.190464111	0.041845405	0.102884998	0.087339813	0.261356083	0.277155151	0.331951595	0.035571081	0.248004336	0.035115152	0.046270851	0.221333964	0.048240335	0.298676983	0.146352219	0.070185638	0.180225679	0.039520799	0.343671262	0.085152303	0.146958535	0.23488026
0.67_297.1116m/z	NA	NA	NA	NA	NA	NA	NA	NA	NA	NA	NA	NA	NA	NA	NA	NA	NA	NA	NA	NA	NA	NA	NA	NA	NA	NA	NA	NA	NA	NA	NA	NA	NA	NA	NA	NA	NA	NA	NA	NA	NA	NA	NA	NA	NA	NA	NA	NA	NA
0.67_304.1147m/z	NA	NA	NA	NA	NA	NA	NA	NA	NA	NA	NA	NA	NA	NA	NA	NA	NA	NA	NA	NA	NA	NA	NA	NA	NA	NA	NA	NA	NA	NA	NA	NA	NA	NA	NA	NA	NA	NA	NA	NA	NA	NA	NA	NA	NA	NA	NA	NA	NA
0.67_313.1051m/z	NA	NA	NA	NA	NA	NA	NA	NA	NA	NA	NA	NA	NA	NA	NA	NA	NA	NA	NA	NA	NA	NA	NA	NA	NA	NA	NA	NA	NA	NA	NA	NA	NA	NA	NA	NA	NA	NA	NA	NA	NA	NA	NA	NA	NA	NA	NA	NA	NA
0.67_318.1767n	NA	NA	NA	NA	NA	NA	NA	NA	NA	NA	NA	NA	NA	NA	NA	NA	NA	NA	NA	NA	NA	NA	NA	NA	NA	NA	NA	NA	NA	-0.009535401	NA	NA	NA	NA	NA	NA	NA	NA	NA	NA	NA	NA	NA	NA	NA	NA	NA	NA	NA
0.67_335.1696m/z	NA	NA	NA	NA	NA	NA	NA	NA	NA	NA	NA	NA	NA	NA	NA	NA	NA	NA	NA	NA	NA	NA	NA	NA	NA	NA	NA	NA	NA	NA	NA	NA	NA	NA	NA	NA	NA	NA	NA	NA	NA	NA	NA	NA	NA	NA	NA	NA	NA
0.67_349.0627m/z	NA	NA	NA	NA	NA	NA	NA	NA	NA	NA	NA	NA	NA	NA	-0.016346587	-0.016678662	NA	NA	NA	NA	NA	NA	-0.007651484	-0.010718297	NA	NA	NA	NA	NA	NA	NA	NA	NA	NA	NA	NA	NA	NA	NA	NA	NA	NA	NA	NA	NA	NA	NA	NA	NA
0.67_351.0727m/z	NA	0.035523796	0.177068636	0.122255741	NA	NA	0.037818033	NA	NA	NA	NA	NA	NA	0.03969777	0.032193489	0.041253408	NA	NA	0.035116744	NA	0.045925974	0.040345911	0.093920849	0.03627032	NA	NA	0.03018178	NA	0.041739163	0.057464413	0.043286701	NA	NA	NA	0.038741568	NA	0.03561849	0.041753411	NA	0.04586248	NA	NA	NA	NA	0.036253585	NA	0.049053913	NA	NA
0.67_356.0090m/z	NA	NA	NA	NA	NA	NA	NA	NA	NA	NA	NA	NA	NA	NA	NA	NA	NA	NA	NA	NA	NA	NA	NA	NA	NA	NA	NA	NA	NA	NA	NA	NA	NA	NA	NA	NA	NA	NA	NA	NA	NA	NA	NA	NA	NA	NA	NA	NA	NA
0.67_357.2691m/z	NA	-0.02087228	NA	NA	0.039137031	NA	-0.016637061	-0.018044448	NA	NA	-0.011981575	0.029097027	NA	-0.015023494	-0.016851496	NA	-0.059616088	NA	-0.023576712	-0.073662693	-0.021401017	-0.013666789	NA	-0.016988041	NA	-0.000603125	-0.015734119	-0.125426428	-0.022606237	-0.014585833	-0.023090759	-0.031065793	-0.029718843	NA	-0.013507253	NA	-0.017506074	-0.014976758	-0.039560321	-0.014088426	NA	NA	-0.054604058	NA	-0.02454227	NA	-0.019166735	NA	-0.21876126
0.67_359.1761m/z	NA	NA	NA	NA	NA	NA	NA	NA	NA	NA	NA	NA	NA	NA	NA	NA	NA	NA	NA	NA	NA	NA	NA	NA	NA	NA	NA	NA	NA	NA	NA	NA	NA	NA	NA	NA	NA	NA	NA	NA	NA	NA	NA	NA	NA	NA	NA	NA	NA
0.67_361.2150m/z	NA	NA	NA	NA	NA	NA	-0.014570881	-0.007642437	NA	NA	NA	-0.040826821	NA	NA	-0.007146747	-0.014392282	NA	-0.124001643	-0.002911917	NA	-0.025745905	-0.009304464	NA	-0.018821827	NA	-0.105825312	-0.013572893	NA	-0.015927065	-0.015789922	NA	NA	NA	NA	-0.00926993	NA	NA	-0.013269322	NA	NA	NA	NA	NA	NA	NA	NA	NA	NA	NA
0.67_394.1808m/z	NA	0.01965303	NA	NA	NA	NA	0.025562573	NA	NA	NA	NA	NA	NA	0.029721807	0.017339617	0.025315219	NA	NA	0.019168676	NA	0.027701365	0.015505134	0.056672829	0.018141233	NA	NA	0.015677792	NA	NA	NA	NA	NA	NA	NA	0.016475076	NA	0.019197992	0.01881705	NA	0.025951127	NA	NA	NA	NA	0.022856958	NA	NA	NA	NA
0.67_409.2262m/z	NA	NA	NA	NA	NA	NA	-0.009448068	NA	NA	NA	NA	NA	NA	NA	-0.014261435	-0.019119905	NA	-0.128981422	NA	NA	-0.012977677	-0.023165007	-0.055033626	-0.011949034	NA	NA	-0.013796358	NA	-0.015579276	NA	NA	NA	NA	NA	-0.01620666	NA	-0.018967394	-0.018141856	-0.048168409	-0.019842857	NA	-0.056914483	-0.026055292	NA	-0.014712078	NA	-0.024892122	NA	NA
0.67_422.1040m/z	NA	NA	NA	NA	NA	NA	0.015131199	NA	NA	NA	NA	NA	NA	NA	0.004803065	NA	NA	NA	NA	NA	NA	NA	NA	NA	NA	NA	NA	NA	NA	NA	NA	NA	NA	NA	NA	NA	NA	NA	NA	NA	NA	NA	NA	NA	NA	NA	NA	NA	NA
0.67_455.1307m/z	NA	NA	NA	NA	NA	NA	NA	NA	NA	NA	NA	NA	NA	NA	NA	NA	NA	NA	NA	NA	NA	0.015156215	NA	NA	NA	NA	NA	NA	NA	NA	NA	NA	NA	NA	NA	NA	NA	NA	NA	NA	NA	NA	NA	NA	NA	NA	NA	NA	NA
0.67_457.2225m/z	NA	NA	NA	NA	NA	NA	NA	NA	NA	NA	NA	NA	NA	NA	-0.003921009	NA	NA	NA	NA	NA	NA	-0.015069918	NA	-0.012892925	NA	NA	NA	NA	-0.014678814	NA	NA	NA	NA	NA	NA	NA	NA	NA	NA	NA	NA	NA	NA	NA	NA	NA	NA	NA	NA
0.67_463.2336m/z	NA	NA	NA	NA	NA	NA	-0.026879147	NA	NA	NA	NA	NA	NA	NA	-0.013415658	NA	NA	NA	NA	NA	NA	-0.020573949	NA	NA	NA	NA	NA	NA	NA	NA	NA	NA	NA	NA	NA	NA	NA	NA	NA	NA	NA	NA	NA	NA	NA	NA	NA	NA	NA
0.67_526.3012m/z	NA	NA	NA	NA	NA	NA	NA	NA	NA	NA	NA	NA	NA	NA	NA	NA	NA	NA	NA	NA	NA	NA	NA	NA	NA	NA	NA	NA	NA	NA	NA	NA	NA	NA	NA	NA	NA	NA	NA	NA	NA	NA	NA	NA	NA	NA	NA	NA	NA
0.67_531.1416m/z	NA	NA	NA	NA	NA	NA	NA	NA	NA	NA	NA	NA	NA	NA	NA	NA	NA	NA	NA	NA	NA	NA	NA	NA	NA	NA	NA	NA	NA	NA	NA	NA	NA	NA	NA	NA	NA	NA	NA	NA	NA	NA	NA	NA	NA	NA	NA	NA	NA
0.67_532.1467m/z	NA	NA	NA	NA	NA	NA	NA	NA	NA	NA	NA	NA	NA	NA	NA	NA	NA	NA	NA	NA	NA	NA	NA	NA	NA	NA	NA	NA	NA	NA	NA	NA	NA	NA	NA	NA	NA	NA	NA	NA	NA	NA	NA	NA	NA	NA	NA	NA	NA
0.67_84.0799m/z	NA	NA	NA	NA	NA	NA	NA	NA	NA	NA	NA	NA	NA	NA	NA	NA	NA	NA	NA	NA	NA	NA	NA	NA	NA	NA	NA	NA	NA	NA	NA	NA	NA	NA	NA	NA	NA	NA	NA	NA	NA	NA	NA	NA	NA	NA	NA	NA	NA
0.67_94.0290m/z	NA	NA	NA	NA	NA	NA	NA	NA	NA	NA	NA	NA	NA	NA	0.011010382	NA	NA	NA	NA	NA	NA	NA	0.027411546	0.013900831	NA	NA	NA	NA	0.019241049	NA	NA	NA	NA	NA	0.022672946	NA	NA	NA	NA	NA	NA	NA	NA	NA	NA	NA	NA	NA	NA
0.67_94.0611m/z	NA	NA	NA	NA	NA	NA	0.012964773	NA	NA	NA	NA	NA	NA	0.011296387	0.008964493	0.014203561	NA	NA	0.012300973	NA	0.011168052	0.011956521	0.027523772	NA	NA	NA	NA	NA	0.022750589	NA	NA	NA	NA	NA	0.011341052	NA	0.013493636	0.011806575	NA	0.0167866	NA	NA	NA	NA	NA	NA	NA	NA	NA
0.67_95.0586m/z	NA	NA	NA	NA	NA	NA	NA	NA	NA	NA	NA	NA	NA	NA	NA	NA	NA	NA	NA	NA	NA	NA	NA	NA	NA	NA	NA	NA	NA	NA	NA	NA	NA	NA	NA	NA	NA	NA	NA	NA	NA	NA	NA	NA	NA	NA	NA	NA	NA
0.67_96.0643m/z	NA	NA	NA	NA	NA	NA	NA	NA	NA	NA	NA	NA	NA	NA	NA	NA	NA	NA	NA	NA	NA	NA	NA	NA	NA	NA	NA	NA	NA	NA	NA	NA	NA	NA	NA	NA	NA	NA	NA	NA	NA	NA	NA	NA	NA	NA	NA	NA	NA
0.67_97.0297m/z	NA	NA	NA	NA	NA	NA	NA	NA	NA	NA	NA	NA	NA	NA	0.016243826	NA	NA	NA	NA	NA	NA	NA	0.007300638	0.014242891	NA	NA	0.021597935	NA	NA	NA	NA	NA	NA	NA	NA	NA	NA	NA	NA	NA	NA	NA	NA	NA	NA	NA	NA	NA	NA
0.67_99.0301n	NA	NA	NA	NA	NA	NA	NA	NA	NA	NA	NA	NA	NA	NA	0.010987391	NA	NA	NA	NA	NA	NA	NA	NA	NA	NA	NA	0.014294667	NA	NA	NA	NA	NA	NA	NA	0.015480241	NA	0.019941337	NA	NA	NA	NA	NA	NA	NA	NA	NA	NA	NA	NA
0.68_102.0557m/z	NA	NA	NA	NA	NA	NA	NA	NA	NA	NA	NA	NA	NA	-0.016536051	NA	NA	NA	NA	NA	NA	NA	NA	NA	NA	NA	NA	-0.010041604	NA	NA	NA	NA	NA	NA	NA	-0.015990938	NA	NA	NA	NA	NA	NA	NA	NA	NA	NA	NA	NA	NA	NA
0.68_110.0696m/z	NA	NA	NA	NA	NA	NA	NA	NA	NA	NA	NA	NA	NA	NA	NA	NA	NA	NA	NA	NA	NA	NA	NA	NA	NA	NA	NA	NA	NA	NA	NA	NA	NA	NA	NA	NA	NA	NA	NA	NA	NA	NA	NA	NA	NA	NA	NA	NA	NA
0.68_110.0711m/z	NA	NA	NA	NA	NA	NA	NA	NA	NA	NA	NA	NA	NA	NA	NA	NA	NA	NA	NA	NA	NA	NA	NA	NA	NA	NA	NA	NA	NA	NA	NA	NA	NA	NA	NA	NA	NA	NA	NA	NA	NA	NA	NA	NA	NA	NA	NA	NA	NA
0.68_116.0849n	NA	NA	NA	NA	NA	NA	NA	NA	NA	NA	NA	NA	NA	NA	NA	NA	NA	NA	NA	NA	NA	NA	NA	NA	NA	NA	NA	NA	NA	NA	NA	NA	NA	NA	NA	NA	NA	NA	NA	NA	NA	NA	NA	NA	NA	NA	NA	NA	NA
0.68_128.0649m/z	NA	0.006742985	NA	NA	NA	NA	-0.004559089	NA	0.010755817	NA	NA	NA	NA	NA	0.012275946	0.023225093	NA	NA	NA	NA	NA	NA	NA	0.004084318	NA	NA	NA	NA	NA	NA	NA	NA	NA	NA	NA	NA	NA	NA	NA	NA	NA	0.061146411	NA	NA	NA	NA	NA	NA	NA
0.68_128.0729m/z	NA	NA	NA	NA	NA	NA	NA	NA	NA	NA	NA	NA	NA	NA	NA	NA	NA	NA	NA	NA	NA	NA	NA	NA	NA	NA	NA	NA	NA	NA	NA	NA	NA	NA	NA	NA	NA	NA	NA	NA	NA	NA	NA	NA	NA	NA	NA	NA	NA
0.68_130.0485m/z	NA	NA	NA	NA	NA	NA	NA	NA	NA	NA	NA	NA	NA	NA	0.012725721	NA	NA	NA	NA	NA	NA	NA	NA	NA	NA	NA	0.014265347	NA	NA	NA	NA	NA	NA	NA	NA	NA	NA	NA	NA	NA	NA	NA	NA	NA	NA	NA	NA	NA	NA
0.68_132.0734m/z	NA	NA	NA	NA	NA	NA	NA	NA	NA	NA	NA	NA	NA	NA	NA	NA	NA	NA	NA	NA	NA	NA	NA	NA	NA	NA	NA	NA	NA	NA	NA	NA	NA	NA	NA	NA	NA	NA	NA	NA	NA	NA	NA	NA	NA	NA	NA	NA	NA
0.68_139.0588m/z	NA	NA	NA	NA	NA	NA	NA	NA	NA	NA	NA	NA	NA	NA	NA	NA	NA	NA	NA	NA	NA	NA	NA	NA	NA	NA	NA	NA	NA	NA	NA	NA	NA	NA	NA	NA	NA	NA	NA	NA	NA	NA	NA	NA	NA	NA	NA	NA	NA
0.68_143.0950n	NA	NA	NA	NA	NA	NA	NA	NA	NA	NA	NA	NA	NA	-0.013380756	-0.007984804	NA	NA	NA	NA	NA	NA	NA	-0.019965252	-0.010670872	NA	NA	-0.005554714	NA	NA	NA	NA	NA	NA	NA	-0.01406411	NA	NA	NA	NA	-0.013686211	NA	NA	NA	NA	NA	NA	NA	NA	NA
0.68_144.0240m/z	NA	NA	NA	NA	NA	NA	NA	NA	NA	NA	NA	NA	NA	NA	NA	NA	NA	NA	NA	NA	NA	NA	NA	NA	NA	NA	NA	NA	NA	NA	NA	NA	NA	NA	-0.0141844	NA	NA	NA	NA	NA	NA	NA	NA	NA	NA	NA	NA	NA	NA
0.68_144.0548m/z	NA	NA	NA	NA	NA	NA	NA	NA	NA	NA	NA	NA	NA	NA	NA	NA	NA	NA	0.009338196	NA	NA	NA	NA	0.003744809	NA	NA	0.006777631	NA	NA	NA	NA	NA	NA	NA	NA	NA	NA	NA	NA	0.00583517	NA	NA	NA	NA	NA	NA	NA	NA	NA
0.68_144.1587m/z	NA	NA	NA	NA	NA	NA	NA	NA	NA	NA	NA	NA	NA	NA	NA	NA	NA	NA	NA	NA	NA	NA	NA	NA	NA	NA	NA	NA	NA	NA	NA	NA	NA	NA	NA	NA	NA	NA	NA	NA	NA	NA	NA	NA	NA	NA	NA	NA	NA
0.68_144.2358m/z	NA	NA	NA	NA	NA	NA	NA	NA	NA	NA	NA	NA	NA	NA	NA	NA	NA	NA	NA	NA	NA	NA	NA	NA	NA	NA	NA	NA	NA	NA	NA	NA	NA	NA	NA	NA	NA	NA	NA	NA	NA	NA	NA	NA	NA	NA	NA	NA	NA
0.68_144.3310m/z	NA	NA	NA	NA	NA	NA	NA	NA	NA	NA	NA	NA	NA	NA	NA	NA	NA	NA	NA	NA	NA	NA	NA	NA	NA	NA	NA	NA	NA	NA	NA	NA	NA	NA	NA	NA	NA	NA	NA	NA	NA	NA	NA	NA	NA	NA	NA	NA	NA
0.68_145.0466m/z	NA	0.019916375	NA	NA	NA	NA	NA	NA	NA	NA	NA	0.088596347	NA	0.010588199	0.012700842	NA	NA	NA	NA	NA	NA	NA	NA	NA	NA	NA	NA	NA	NA	NA	NA	NA	NA	NA	NA	NA	NA	NA	NA	0.015607099	NA	0.047892505	NA	NA	NA	NA	NA	NA	NA
0.68_145.0483m/z	NA	0.022198267	NA	NA	NA	NA	0.021878335	0.03884137	NA	NA	NA	NA	NA	0.018940103	0.016645218	0.028884841	NA	0.143249139	0.027671482	0.028078026	0.025909756	0.014709217	NA	0.008988055	NA	NA	0.01444988	NA	NA	0.011133748	NA	NA	NA	NA	0.022235486	NA	NA	0.020434794	NA	0.024028149	NA	NA	NA	NA	0.031008024	NA	NA	NA	NA
0.68_145.0547m/z	NA	0.022253198	NA	NA	0.089121573	0.182208917	0.026759622	0.0971674	0.069733627	NA	NA	NA	0.076923582	0.024780868	0.017034006	0.028532319	0.074119734	NA	0.027020636	0.097397209	0.026966452	0.024048938	NA	NA	NA	NA	0.026585093	0.117255024	NA	NA	NA	NA	NA	NA	0.025262173	NA	NA	0.021372494	0.054504472	0.020776731	NA	NA	NA	NA	0.02867925	0.137135026	0.009067876	NA	NA
0.68_147.1090m/z	NA	NA	NA	NA	NA	NA	NA	NA	NA	NA	NA	NA	NA	NA	NA	NA	NA	NA	NA	NA	NA	NA	NA	NA	NA	NA	NA	NA	NA	NA	NA	NA	NA	NA	NA	NA	NA	NA	NA	NA	NA	NA	NA	NA	NA	NA	NA	NA	NA
0.68_152.0651m/z	NA	NA	NA	NA	NA	NA	NA	NA	NA	NA	NA	NA	NA	NA	NA	-0.013624307	NA	NA	NA	NA	NA	NA	NA	-0.008659866	NA	NA	NA	NA	NA	NA	NA	NA	NA	NA	NA	NA	NA	NA	-0.048049597	NA	NA	NA	NA	NA	NA	NA	NA	NA	NA
0.68_158.1203m/z	NA	NA	NA	NA	NA	NA	NA	NA	NA	NA	NA	NA	NA	NA	NA	NA	NA	NA	NA	NA	NA	NA	NA	NA	NA	NA	NA	NA	NA	NA	NA	NA	NA	NA	NA	NA	NA	NA	NA	NA	NA	NA	NA	NA	NA	NA	NA	NA	NA
0.68_159.0771m/z	NA	NA	NA	NA	NA	NA	NA	NA	NA	NA	NA	NA	NA	NA	NA	NA	NA	NA	NA	NA	NA	NA	NA	NA	NA	NA	NA	NA	NA	NA	NA	NA	NA	NA	NA	NA	NA	NA	NA	NA	NA	NA	NA	NA	NA	NA	NA	NA	NA
0.68_160.0933m/z	NA	NA	NA	NA	NA	NA	NA	NA	NA	NA	NA	NA	NA	NA	NA	NA	NA	NA	NA	NA	NA	NA	NA	NA	NA	NA	NA	NA	NA	NA	NA	NA	NA	NA	NA	NA	NA	NA	NA	0.022205566	NA	NA	NA	NA	NA	NA	NA	NA	NA
0.68_162.1063m/z	NA	NA	NA	NA	NA	NA	NA	NA	NA	NA	NA	NA	NA	NA	NA	NA	NA	NA	NA	NA	NA	NA	NA	NA	NA	NA	NA	NA	NA	NA	NA	NA	NA	NA	NA	NA	NA	NA	NA	NA	NA	NA	NA	NA	NA	NA	NA	NA	NA
0.68_169.0623m/z	NA	NA	NA	NA	NA	NA	NA	NA	NA	NA	NA	NA	NA	NA	0.01401087	NA	NA	NA	0.018575067	NA	NA	NA	NA	NA	NA	NA	NA	NA	NA	NA	NA	NA	NA	NA	0.020231926	NA	NA	NA	NA	NA	NA	NA	NA	NA	NA	NA	NA	NA	NA
0.68_173.0923m/z	NA	NA	NA	NA	NA	NA	NA	NA	NA	NA	NA	NA	NA	NA	NA	NA	NA	NA	NA	NA	NA	NA	NA	NA	NA	NA	NA	NA	NA	NA	NA	NA	NA	NA	NA	NA	NA	NA	NA	NA	NA	NA	NA	NA	NA	NA	NA	NA	NA
0.68_176.1144m/z	0.063454762	0.035606115	NA	NA	NA	0.115615317	0.024228935	0.099215841	0.035661824	0.038760729	NA	0.035729073	NA	0.010795087	0.028369373	0.025869635	0.048210012	0.093182239	0.022883105	NA	0.030479262	0.035628961	0.045374305	0.029287779	-0.007430755	NA	0.019538409	0.145296361	NA	0.029828363	0.041921367	NA	NA	0.073134852	0.019697301	NA	0.028352075	0.022164762	0.01616338	0.026078979	NA	NA	0.043629538	NA	0.026301264	NA	0.048835655	NA	NA
0.68_180.0858n	NA	NA	NA	NA	NA	NA	-0.006611663	NA	NA	NA	NA	NA	NA	-0.014067744	NA	NA	NA	NA	-0.013369151	NA	NA	NA	NA	NA	NA	NA	NA	NA	NA	NA	NA	NA	NA	NA	NA	NA	-0.011917977	NA	NA	NA	NA	NA	NA	NA	NA	NA	NA	NA	NA
0.68_187.1058m/z	NA	NA	NA	NA	NA	NA	NA	NA	NA	NA	NA	NA	NA	NA	NA	NA	NA	NA	NA	NA	NA	NA	NA	NA	NA	NA	NA	NA	NA	NA	NA	NA	NA	NA	NA	NA	NA	NA	NA	NA	NA	NA	NA	NA	NA	NA	NA	NA	NA
0.68_190.1255m/z	NA	NA	NA	NA	NA	NA	NA	NA	NA	NA	NA	NA	NA	NA	NA	NA	NA	NA	NA	NA	NA	NA	NA	NA	NA	NA	NA	NA	NA	NA	NA	NA	NA	NA	NA	NA	NA	NA	NA	NA	NA	NA	NA	NA	NA	NA	NA	NA	NA
0.68_193.1152m/z	NA	NA	NA	NA	NA	NA	NA	NA	NA	NA	NA	NA	NA	NA	NA	NA	NA	NA	NA	NA	NA	NA	NA	NA	NA	NA	-0.011669834	NA	NA	NA	NA	NA	NA	NA	NA	NA	NA	NA	NA	NA	NA	NA	NA	NA	NA	NA	NA	NA	NA
0.68_193.1246m/z	NA	-0.015219971	NA	NA	NA	NA	-0.01832287	NA	NA	NA	NA	NA	NA	NA	-0.018542826	-0.019580722	NA	NA	NA	NA	NA	-0.017960249	-0.04346402	-0.012233479	NA	NA	-0.016856655	NA	NA	NA	NA	NA	NA	NA	-0.015657748	NA	-0.01938019	-0.017445471	NA	-0.022405361	NA	NA	NA	NA	-0.030204066	NA	-0.024618278	NA	NA
0.68_197.0180m/z	NA	NA	NA	NA	NA	NA	NA	NA	NA	NA	NA	NA	NA	NA	NA	NA	NA	NA	NA	NA	NA	NA	NA	NA	NA	NA	NA	NA	NA	NA	NA	NA	NA	NA	NA	NA	NA	NA	NA	NA	NA	NA	NA	NA	NA	NA	NA	NA	NA
0.68_199.0935m/z	NA	NA	NA	NA	NA	NA	NA	NA	NA	NA	NA	NA	NA	NA	NA	NA	NA	NA	NA	NA	NA	NA	NA	NA	NA	NA	NA	NA	NA	NA	NA	NA	NA	NA	NA	NA	NA	NA	NA	NA	NA	NA	NA	NA	NA	NA	NA	NA	NA
0.68_201.1258m/z	NA	NA	NA	NA	NA	NA	NA	NA	NA	NA	NA	NA	NA	NA	-0.008310869	NA	NA	NA	NA	NA	NA	NA	NA	NA	NA	NA	NA	NA	NA	NA	NA	NA	NA	NA	NA	NA	NA	NA	NA	NA	NA	NA	NA	NA	NA	NA	NA	NA	NA
0.68_205.0812m/z	NA	NA	NA	NA	NA	NA	NA	NA	NA	NA	NA	NA	NA	NA	0.009693427	NA	NA	NA	NA	NA	NA	NA	NA	NA	NA	NA	NA	NA	NA	NA	NA	NA	NA	NA	NA	NA	NA	NA	NA	NA	NA	NA	NA	NA	NA	NA	NA	NA	NA
0.68_209.1074m/z	NA	NA	NA	NA	NA	NA	NA	NA	NA	NA	NA	NA	NA	NA	NA	NA	NA	NA	NA	NA	NA	0.014621695	NA	NA	NA	NA	NA	NA	NA	NA	NA	NA	NA	NA	NA	NA	NA	NA	NA	NA	NA	NA	NA	NA	NA	NA	NA	NA	NA
0.68_212.1147m/z	NA	NA	NA	NA	NA	NA	NA	NA	NA	NA	NA	NA	NA	NA	NA	NA	NA	NA	NA	NA	NA	NA	NA	NA	NA	NA	NA	NA	NA	NA	NA	NA	NA	NA	NA	NA	NA	NA	NA	NA	NA	NA	NA	NA	NA	NA	NA	NA	NA
0.68_220.1181m/z	NA	NA	NA	NA	NA	NA	NA	NA	NA	NA	NA	NA	NA	NA	0.014748057	NA	NA	NA	NA	NA	NA	NA	NA	NA	NA	NA	NA	NA	NA	NA	NA	NA	NA	NA	NA	NA	NA	NA	NA	NA	NA	NA	NA	NA	NA	NA	NA	NA	NA
0.68_223.0994m/z	NA	NA	NA	NA	NA	NA	NA	NA	NA	NA	NA	NA	NA	NA	NA	NA	NA	NA	NA	NA	NA	NA	NA	NA	NA	NA	NA	NA	NA	NA	NA	NA	NA	NA	NA	NA	NA	NA	NA	NA	NA	NA	NA	NA	NA	NA	NA	NA	NA
0.68_227.0625m/z	NA	NA	NA	NA	NA	NA	NA	NA	NA	NA	NA	NA	NA	NA	0.009570662	NA	NA	NA	NA	NA	NA	NA	NA	NA	NA	NA	NA	NA	NA	NA	NA	NA	NA	NA	NA	NA	NA	NA	NA	NA	NA	NA	NA	NA	NA	NA	NA	NA	NA
0.68_232.0680n	NA	NA	NA	NA	NA	NA	NA	NA	NA	NA	NA	NA	NA	NA	NA	NA	NA	NA	NA	NA	NA	NA	NA	NA	NA	NA	NA	NA	NA	NA	NA	NA	NA	NA	NA	NA	NA	NA	NA	NA	NA	NA	NA	NA	NA	NA	NA	NA	NA
0.68_235.0907m/z	NA	NA	NA	NA	NA	NA	NA	NA	NA	NA	NA	NA	NA	NA	NA	NA	NA	NA	NA	NA	NA	NA	NA	NA	NA	NA	NA	NA	NA	NA	NA	NA	NA	NA	NA	NA	NA	NA	NA	NA	NA	NA	NA	NA	NA	NA	NA	NA	NA
0.68_237.1081m/z	NA	NA	NA	NA	NA	NA	NA	NA	NA	NA	NA	NA	NA	-0.019121806	NA	NA	NA	NA	NA	NA	NA	NA	NA	NA	NA	NA	NA	NA	NA	NA	NA	NA	NA	NA	NA	NA	NA	NA	NA	NA	NA	NA	NA	NA	NA	NA	NA	NA	NA
0.68_240.0348m/z	NA	NA	NA	NA	NA	NA	NA	NA	NA	NA	NA	NA	NA	NA	NA	NA	NA	NA	NA	NA	NA	NA	NA	NA	NA	NA	NA	NA	NA	NA	NA	NA	NA	NA	NA	NA	NA	NA	NA	NA	NA	NA	NA	NA	NA	NA	NA	NA	NA
0.68_245.0765m/z	NA	NA	NA	NA	NA	NA	NA	NA	NA	NA	NA	NA	NA	NA	NA	NA	NA	NA	NA	NA	NA	NA	NA	NA	NA	NA	NA	NA	NA	NA	NA	NA	NA	NA	NA	NA	NA	NA	NA	NA	NA	NA	NA	NA	NA	NA	NA	NA	NA
0.68_247.1322m/z	NA	NA	NA	NA	NA	NA	NA	NA	NA	NA	NA	NA	NA	NA	NA	NA	NA	NA	NA	NA	NA	NA	NA	NA	NA	NA	NA	NA	NA	NA	NA	NA	NA	NA	NA	NA	NA	NA	NA	NA	NA	NA	NA	NA	NA	NA	NA	NA	NA
0.68_248.1423m/z	NA	-0.025704355	NA	NA	NA	NA	-0.026625272	NA	NA	-0.135987657	NA	NA	NA	NA	-0.017720778	-0.023061616	NA	NA	-0.014665232	NA	-0.027204094	-0.022455328	-0.01841447	-0.020788298	NA	NA	-0.020108986	NA	-0.029658135	-0.05517412	-0.033118806	NA	NA	NA	-0.017994889	NA	-0.02401196	-0.030602663	NA	NA	NA	-0.106949188	NA	-0.155771272	-0.033202762	NA	-0.031833421	NA	NA
0.68_254.1441m/z	NA	NA	NA	NA	NA	NA	NA	NA	NA	NA	NA	NA	NA	NA	NA	NA	NA	NA	NA	NA	NA	NA	NA	NA	NA	NA	NA	NA	NA	NA	NA	NA	NA	NA	NA	NA	NA	NA	NA	NA	NA	NA	NA	NA	NA	NA	NA	NA	NA
0.68_257.0760m/z	NA	NA	NA	NA	NA	NA	NA	NA	NA	NA	NA	NA	NA	NA	NA	NA	NA	NA	NA	NA	NA	NA	NA	NA	NA	NA	NA	NA	NA	NA	NA	NA	NA	NA	NA	NA	NA	NA	NA	NA	NA	NA	NA	NA	NA	NA	NA	NA	NA
0.68_258.0854n	NA	NA	NA	NA	NA	NA	NA	NA	NA	NA	NA	NA	NA	-0.006987946	NA	-0.017063707	NA	NA	-0.010204088	NA	NA	-0.012945004	-0.027335356	-0.008437124	NA	NA	NA	NA	NA	NA	NA	NA	NA	NA	-0.009705872	NA	-0.006053183	NA	NA	NA	NA	NA	-0.052037207	NA	NA	NA	-0.032967922	NA	NA
0.68_261.1007m/z	NA	NA	NA	NA	NA	NA	NA	NA	NA	NA	NA	NA	NA	NA	NA	NA	NA	NA	NA	NA	NA	NA	NA	NA	NA	NA	NA	NA	NA	NA	NA	NA	NA	NA	NA	NA	NA	NA	NA	NA	NA	NA	NA	NA	NA	NA	NA	NA	NA
0.68_269.0768m/z	NA	NA	NA	NA	NA	NA	NA	NA	NA	NA	NA	NA	NA	NA	NA	NA	NA	NA	NA	NA	NA	NA	NA	NA	NA	NA	NA	NA	NA	NA	NA	NA	NA	NA	NA	NA	NA	NA	NA	NA	NA	NA	NA	NA	NA	NA	NA	NA	NA
0.68_274.1817m/z	NA	NA	NA	NA	NA	NA	NA	NA	NA	NA	NA	NA	NA	NA	NA	NA	NA	NA	NA	NA	NA	NA	NA	NA	NA	NA	NA	NA	NA	NA	NA	NA	NA	NA	NA	NA	NA	NA	NA	NA	NA	NA	NA	NA	NA	NA	NA	NA	NA
0.68_285.0712m/z	NA	NA	NA	NA	NA	NA	NA	NA	NA	NA	NA	NA	NA	NA	NA	NA	NA	NA	NA	NA	NA	NA	NA	NA	NA	NA	NA	NA	NA	NA	NA	NA	NA	NA	NA	NA	NA	NA	NA	NA	NA	NA	NA	NA	NA	NA	NA	NA	NA
0.68_287.2004m/z	NA	-0.039125072	NA	NA	NA	NA	-0.035509053	NA	NA	NA	NA	NA	NA	-0.033794646	-0.020700957	NA	NA	NA	-0.033421111	-0.037536277	NA	-0.027371918	NA	-0.016587825	NA	NA	-0.01806028	NA	-0.025695459	NA	NA	NA	NA	NA	-0.024296823	NA	-0.032638694	-0.034809936	NA	-0.04466864	NA	NA	NA	NA	-0.028118253	NA	-0.010192541	NA	NA
0.68_287.2518m/z	NA	-0.017240606	NA	NA	NA	NA	-0.01619707	NA	NA	NA	NA	NA	NA	NA	-0.011621596	NA	NA	-0.090806517	NA	0.007686507	-0.031291049	-0.018189522	-0.006911152	-0.014907012	NA	NA	-0.010048718	NA	NA	NA	-0.030137959	NA	NA	NA	-0.024587974	NA	-0.023716402	NA	NA	NA	NA	NA	-0.01877065	NA	-0.017933585	NA	NA	-0.019956096	NA
0.68_287.2557m/z	NA	NA	NA	NA	NA	NA	-0.016323505	NA	-0.076963376	NA	NA	NA	NA	NA	-0.009704076	NA	NA	-0.101380486	-0.009336494	NA	-0.03002902	-0.017741069	-0.017245826	-0.013707342	NA	-0.033889505	-0.006515782	NA	NA	NA	-0.023792047	NA	NA	NA	-0.024584573	NA	-0.022100707	NA	NA	NA	NA	NA	-0.027486421	NA	-0.017753748	NA	NA	-0.008310799	NA
0.68_303.0587m/z	NA	NA	NA	NA	NA	NA	NA	NA	NA	NA	NA	NA	NA	NA	NA	NA	NA	NA	NA	NA	-0.024832903	NA	NA	NA	NA	NA	NA	NA	NA	NA	NA	NA	NA	NA	NA	NA	NA	NA	NA	NA	NA	NA	NA	NA	NA	NA	NA	NA	NA
0.68_316.0547m/z	NA	NA	NA	NA	NA	NA	NA	NA	NA	NA	NA	NA	NA	NA	0.013222965	NA	NA	NA	NA	NA	NA	NA	NA	NA	NA	NA	NA	NA	NA	NA	NA	NA	NA	NA	NA	NA	NA	NA	NA	NA	NA	NA	NA	NA	NA	NA	NA	NA	NA
0.68_317.2102m/z	NA	NA	NA	NA	NA	NA	0.007675708	NA	NA	NA	NA	NA	NA	0.01051609	0.008315291	NA	NA	NA	NA	NA	NA	0.014278448	NA	NA	NA	NA	0.014441848	NA	NA	NA	NA	NA	NA	NA	NA	NA	NA	NA	NA	NA	NA	NA	NA	NA	NA	NA	NA	NA	NA
0.68_320.1048m/z	NA	NA	NA	NA	NA	NA	NA	NA	NA	NA	NA	NA	NA	NA	-0.010917837	NA	NA	NA	NA	NA	NA	NA	NA	NA	NA	NA	NA	NA	NA	NA	NA	NA	NA	NA	NA	NA	NA	NA	NA	NA	NA	NA	NA	NA	NA	NA	NA	NA	NA
0.68_335.0938m/z	0.247970048	0.069167366	0.348171553	0.250193677	0.28432741	0.350301195	0.073775384	0.293084442	0.259820607	0.27814998	0.581314603	0.27201233	0.284947196	0.077546495	0.059845538	0.076144976	0.303304342	0.424783465	0.073422152	0.237581555	0.078134321	0.07358107	0.171379072	0.065033412	0.483138239	0.297625618	0.062916452	0.29182636	0.078508806	0.190805685	0.198476382	0.328485714	0.368285651	0.476103111	0.071430903	0.447725708	0.069191482	0.077266693	0.35721746	0.087754125	0.528550193	0.275661442	0.220973943	0.365395369	0.079153358	0.29347465	0.187620014	0.274237911	0.362754008
0.68_357.2508m/z	NA	0.02566325	NA	0.067021606	NA	NA	0.029827185	NA	NA	NA	NA	NA	NA	0.026622428	0.012204209	0.034223245	NA	NA	0.021190546	0.014920014	NA	0.025953793	0.024703513	0.023470432	NA	NA	0.01163256	NA	0.025578019	0.064535827	NA	NA	NA	NA	0.019780547	NA	0.022276831	0.025050733	NA	0.024345534	NA	0.043696749	NA	NA	0.035306947	NA	0.02152889	0.084383631	NA
0.68_362.1154m/z	NA	-0.01863243	NA	NA	NA	NA	-0.01651437	NA	NA	NA	NA	NA	NA	NA	-0.013890848	-0.014177689	NA	NA	NA	NA	-0.017671597	NA	-0.007906906	-0.011394053	NA	NA	-0.012200409	NA	-0.014649305	-0.050872322	NA	NA	NA	NA	-0.01628894	NA	NA	-0.009658377	-0.169387198	NA	NA	NA	NA	NA	NA	NA	NA	NA	NA
0.68_363.1879m/z	NA	NA	NA	NA	NA	NA	NA	NA	NA	NA	NA	NA	NA	NA	NA	NA	NA	NA	NA	NA	NA	NA	NA	NA	NA	NA	NA	NA	NA	NA	NA	NA	NA	NA	NA	NA	NA	NA	NA	NA	NA	NA	NA	NA	NA	NA	NA	NA	NA
0.68_365.1033m/z	NA	0.021980941	NA	NA	NA	NA	0.020864997	0.072947787	NA	NA	NA	NA	NA	0.020592112	0.020640788	0.023209169	NA	NA	0.027511377	NA	0.027033641	NA	0.033808189	0.015139832	NA	0.108974899	0.019151145	NA	NA	0.017327098	0.015084296	NA	0.147606245	NA	0.023656966	NA	0.018226863	0.025827269	0.05900607	NA	NA	0.06502449	0.039071992	NA	0.035466077	NA	NA	NA	NA
0.68_381.0760m/z	0.049305686	0.024864956	0.086130716	0.040316185	-0.014557576	0.257327721	0.025993	0.008307831	0.088437743	0.10973779	0.186364498	-0.016142633	NA	0.026411111	0.025618456	0.031023186	0.111601811	0.108940638	0.026860718	0.041600267	0.035003583	0.018842097	0.042964031	0.021348005	0.060146515	0.067170601	0.023704021	0.154757503	0.027238502	0.024110086	0.020925688	-0.018180878	0.087564369	0.163576227	0.027191294	0.053509705	0.023288604	0.032321605	0.069196936	0.027966975	NA	-0.00405747	0.073849092	0.181042325	0.037679741	NA	0.01848787	0.048936326	0.064737918
0.68_409.0787m/z	NA	NA	NA	NA	NA	NA	NA	NA	NA	NA	NA	NA	NA	NA	NA	NA	NA	NA	NA	NA	NA	NA	NA	NA	NA	NA	NA	NA	NA	NA	NA	NA	NA	NA	NA	NA	NA	NA	NA	NA	NA	NA	NA	NA	NA	NA	NA	NA	NA
0.68_437.2081m/z	NA	NA	NA	NA	NA	NA	NA	NA	NA	NA	NA	NA	NA	NA	NA	NA	NA	NA	NA	NA	NA	NA	NA	NA	NA	NA	NA	NA	NA	NA	NA	NA	NA	NA	NA	NA	NA	NA	NA	NA	NA	NA	NA	NA	NA	NA	NA	NA	NA
0.68_443.1766m/z	NA	NA	NA	NA	NA	NA	NA	NA	NA	NA	NA	NA	NA	NA	NA	NA	NA	NA	NA	NA	NA	NA	NA	NA	NA	NA	0.007906297	NA	NA	NA	NA	NA	NA	NA	NA	NA	NA	NA	NA	NA	NA	NA	NA	NA	NA	NA	NA	NA	NA
0.68_454.1272m/z	NA	NA	NA	NA	NA	NA	NA	NA	NA	NA	NA	NA	NA	NA	NA	NA	NA	NA	NA	NA	NA	NA	NA	NA	NA	NA	NA	NA	NA	NA	NA	NA	NA	NA	NA	NA	NA	NA	NA	NA	NA	NA	NA	NA	NA	NA	NA	NA	NA
0.68_454.3105m/z	NA	NA	NA	NA	NA	NA	-0.009798152	NA	NA	NA	NA	NA	NA	NA	-0.008543825	NA	NA	NA	NA	NA	NA	NA	NA	NA	NA	NA	NA	NA	NA	NA	NA	NA	NA	NA	NA	NA	NA	NA	NA	NA	NA	NA	NA	NA	NA	NA	NA	NA	NA
0.68_481.2166m/z	NA	NA	NA	NA	NA	NA	NA	NA	NA	NA	NA	NA	NA	NA	0.003527742	NA	NA	NA	NA	NA	NA	NA	NA	NA	NA	NA	NA	NA	NA	NA	NA	NA	NA	NA	NA	NA	NA	NA	NA	NA	NA	NA	NA	NA	NA	NA	NA	NA	NA
0.68_491.1652m/z	NA	NA	NA	NA	NA	NA	NA	NA	NA	NA	NA	NA	NA	NA	NA	NA	NA	NA	NA	NA	NA	NA	NA	NA	NA	NA	NA	NA	NA	NA	NA	NA	NA	NA	NA	NA	NA	NA	NA	NA	NA	NA	NA	NA	NA	NA	NA	NA	NA
0.68_508.2384n	NA	NA	NA	NA	NA	NA	-0.027616204	NA	NA	NA	NA	NA	NA	-0.027810939	-0.014568758	NA	NA	NA	NA	NA	NA	-0.022096617	NA	NA	NA	NA	-0.012224872	NA	-0.023909766	NA	NA	NA	NA	NA	NA	NA	-0.024922054	NA	NA	NA	NA	NA	NA	NA	NA	NA	NA	NA	NA
0.68_517.1952m/z	NA	NA	NA	NA	NA	NA	NA	NA	NA	NA	NA	NA	NA	NA	NA	NA	NA	NA	NA	NA	NA	NA	NA	NA	NA	NA	NA	NA	NA	NA	NA	NA	NA	NA	NA	NA	NA	NA	NA	NA	NA	NA	NA	NA	NA	NA	NA	NA	NA
0.68_527.1650m/z	NA	NA	NA	NA	NA	NA	NA	NA	NA	NA	NA	NA	NA	NA	NA	NA	NA	NA	NA	NA	NA	NA	NA	-0.01558945	NA	NA	NA	NA	NA	NA	NA	NA	NA	NA	NA	NA	NA	NA	NA	NA	NA	NA	NA	NA	NA	NA	NA	NA	NA
0.68_527.3027m/z	NA	-0.012145054	NA	NA	NA	NA	NA	NA	NA	NA	NA	NA	NA	NA	NA	NA	NA	NA	NA	NA	NA	-0.010052695	NA	-0.011805102	NA	NA	-0.012346997	NA	NA	NA	NA	NA	NA	NA	NA	NA	NA	-0.011660952	NA	NA	NA	NA	NA	NA	NA	NA	NA	NA	NA
0.68_537.1514m/z	NA	NA	NA	NA	NA	NA	NA	NA	NA	NA	NA	NA	NA	NA	NA	NA	NA	NA	NA	NA	NA	NA	NA	NA	NA	NA	NA	NA	NA	NA	NA	NA	NA	NA	NA	NA	NA	NA	NA	NA	NA	NA	NA	NA	NA	NA	NA	NA	NA
0.68_540.1852m/z	NA	NA	NA	NA	NA	NA	NA	NA	NA	NA	NA	NA	NA	NA	NA	NA	NA	NA	NA	NA	NA	NA	NA	NA	NA	NA	NA	NA	NA	NA	NA	NA	NA	NA	NA	NA	NA	NA	NA	NA	NA	NA	NA	NA	NA	NA	NA	NA	NA
0.68_560.1388n	NA	NA	NA	NA	NA	NA	NA	NA	NA	NA	NA	NA	NA	NA	NA	NA	NA	NA	NA	NA	NA	NA	NA	NA	NA	NA	NA	NA	NA	NA	NA	NA	NA	NA	NA	NA	NA	NA	NA	NA	NA	NA	NA	NA	NA	NA	NA	NA	NA
0.68_577.1223m/z	NA	-0.011299235	NA	NA	NA	NA	NA	NA	NA	NA	NA	NA	NA	NA	NA	-0.007040426	NA	NA	NA	NA	NA	NA	NA	NA	NA	NA	NA	NA	NA	NA	NA	NA	NA	NA	NA	NA	NA	NA	NA	NA	NA	NA	NA	NA	NA	NA	NA	NA	NA
0.68_607.1525m/z	NA	-0.013684733	NA	NA	NA	NA	NA	NA	NA	NA	NA	NA	NA	NA	NA	-0.012301019	NA	NA	NA	NA	NA	-0.013005981	NA	-0.011980223	NA	NA	-0.004571866	NA	NA	NA	NA	NA	NA	NA	NA	NA	NA	NA	NA	-0.012735874	NA	NA	NA	NA	-0.00930958	NA	-0.011637284	NA	NA
0.68_797.2496m/z	NA	-0.023370496	-0.098054695	-0.062619537	-0.050631138	-0.156673567	-0.016702276	-0.073457957	NA	-0.123229868	-0.122462449	NA	-0.122797346	-0.009017525	-0.017943109	-0.014757822	-0.084847195	-0.194675494	-0.008048099	-0.055284007	-0.007763056	-0.016599955	-0.070087532	-0.014032691	-0.199916491	-0.113294243	-0.009375721	NA	-0.01352197	-0.082728927	-0.036009876	-0.115962404	-0.080897978	-0.112457348	-0.0076177	-0.181536136	-0.014441477	-0.015146215	-0.034875214	-0.013357032	NA	-0.114409965	-0.026900414	NA	-0.024523452	NA	-0.032340019	-0.040028278	-0.09163333
0.68_818.2249n	NA	0.015396157	NA	NA	NA	NA	NA	NA	NA	NA	NA	NA	NA	NA	NA	NA	NA	NA	NA	NA	NA	NA	NA	0.014157135	NA	NA	NA	NA	NA	NA	NA	NA	NA	NA	0.019904936	NA	NA	NA	NA	NA	NA	NA	NA	NA	NA	NA	NA	NA	NA
0.68_84.0808m/z	NA	NA	NA	NA	NA	NA	NA	NA	NA	NA	NA	NA	NA	NA	NA	NA	NA	NA	NA	NA	NA	NA	NA	NA	NA	NA	NA	NA	NA	NA	NA	NA	NA	NA	NA	NA	NA	NA	NA	NA	NA	NA	NA	NA	NA	NA	NA	NA	NA
0.68_84.0825m/z	NA	NA	NA	NA	NA	NA	NA	NA	NA	NA	NA	NA	NA	NA	NA	NA	NA	NA	NA	NA	-0.022161806	-0.020815076	-0.020906659	NA	NA	NA	NA	NA	NA	NA	NA	NA	NA	NA	-0.012277124	NA	NA	NA	NA	NA	NA	NA	NA	NA	NA	NA	-0.032869948	NA	NA
0.68_863.1973m/z	NA	NA	NA	NA	NA	NA	NA	NA	NA	NA	NA	NA	NA	NA	NA	NA	NA	NA	NA	NA	NA	NA	NA	NA	NA	NA	NA	NA	NA	NA	NA	NA	NA	NA	NA	NA	NA	NA	NA	NA	NA	NA	NA	NA	NA	NA	NA	NA	NA
0.68_95.0561m/z	NA	0.028025124	NA	NA	NA	NA	NA	NA	NA	NA	NA	NA	NA	NA	0.014667671	NA	NA	NA	NA	NA	NA	NA	NA	NA	NA	NA	NA	NA	NA	NA	NA	NA	NA	NA	NA	NA	NA	NA	NA	NA	NA	NA	NA	NA	NA	NA	NA	NA	NA
0.68_98.0940m/z	NA	NA	NA	NA	NA	NA	NA	NA	NA	NA	NA	NA	NA	NA	NA	NA	NA	NA	NA	NA	NA	NA	NA	NA	NA	NA	NA	NA	NA	NA	NA	NA	NA	NA	NA	NA	NA	NA	NA	NA	NA	NA	NA	NA	NA	NA	NA	NA	NA
0.69_102.0524m/z	NA	NA	NA	NA	NA	NA	NA	NA	NA	NA	NA	NA	NA	NA	NA	NA	NA	NA	NA	NA	NA	NA	NA	NA	NA	NA	NA	NA	NA	NA	NA	NA	NA	NA	NA	NA	NA	NA	NA	NA	NA	NA	NA	NA	NA	NA	NA	NA	NA
0.69_111.0425m/z	NA	NA	NA	NA	NA	NA	NA	NA	NA	NA	NA	NA	NA	NA	NA	NA	NA	NA	NA	NA	NA	NA	NA	NA	NA	NA	NA	NA	NA	NA	NA	NA	NA	NA	NA	NA	NA	NA	NA	NA	NA	NA	NA	NA	NA	NA	NA	NA	NA
0.69_119.0149m/z	NA	NA	NA	NA	NA	NA	NA	NA	NA	NA	NA	NA	NA	NA	NA	NA	NA	NA	NA	NA	NA	NA	NA	NA	NA	NA	NA	NA	NA	NA	NA	NA	NA	NA	NA	NA	NA	NA	NA	NA	NA	NA	NA	NA	NA	NA	NA	NA	NA
0.69_123.0530m/z	NA	NA	NA	NA	NA	NA	0.017589961	NA	NA	NA	NA	NA	NA	NA	0.01405982	NA	NA	NA	NA	NA	NA	NA	NA	NA	NA	NA	NA	NA	NA	NA	NA	NA	NA	NA	NA	NA	NA	NA	NA	NA	NA	NA	NA	NA	NA	NA	NA	NA	NA
0.69_124.0208m/z	NA	0.021477202	NA	0.087877986	0.037729578	0.251384087	0.025859907	0.172846197	0.126616938	0.125124616	0.16477344	0.094816201	0.144550916	0.025100998	0.020290698	NA	0.258444577	NA	0.021313147	0.093909988	0.022794616	0.01708781	0.039190326	0.017438518	0.210893172	0.248352349	0.017416304	NA	0.025136512	0.006015175	0.123419466	0.17220058	NA	0.351363417	0.020714337	0.140123437	0.026559717	0.014940259	0.104895837	0.025728704	0.23730686	NA	0.057908736	0.256782121	0.020686898	0.221946252	0.037632908	0.084334488	0.182207761
0.69_125.0691m/z	NA	NA	NA	NA	NA	NA	NA	NA	NA	NA	NA	NA	NA	NA	NA	NA	NA	NA	NA	NA	NA	NA	NA	NA	NA	NA	NA	NA	NA	NA	NA	NA	NA	NA	NA	NA	NA	NA	NA	NA	NA	NA	NA	NA	NA	NA	NA	NA	NA
0.69_132.0709m/z	NA	NA	NA	NA	NA	NA	NA	NA	NA	NA	NA	NA	NA	NA	NA	NA	NA	NA	NA	NA	NA	NA	NA	NA	NA	NA	NA	NA	NA	NA	NA	NA	NA	NA	NA	NA	NA	NA	NA	NA	NA	NA	NA	NA	NA	NA	NA	NA	NA
0.69_141.0505m/z	NA	NA	NA	NA	NA	NA	NA	NA	NA	NA	NA	NA	NA	NA	NA	NA	NA	NA	NA	NA	NA	NA	NA	NA	NA	NA	NA	NA	NA	NA	NA	NA	NA	NA	NA	NA	NA	NA	NA	NA	NA	NA	NA	NA	NA	NA	NA	NA	NA
0.69_141.0540m/z	NA	NA	NA	NA	NA	NA	NA	NA	NA	NA	NA	NA	NA	NA	NA	NA	NA	NA	NA	NA	NA	NA	NA	NA	NA	NA	NA	NA	NA	NA	NA	NA	NA	NA	NA	NA	NA	NA	NA	NA	NA	NA	NA	NA	NA	NA	NA	NA	NA
0.69_142.0647m/z	NA	NA	NA	NA	NA	NA	NA	NA	NA	NA	NA	NA	NA	NA	0.012793998	NA	NA	NA	NA	NA	NA	NA	NA	NA	NA	NA	NA	NA	NA	NA	NA	NA	NA	NA	NA	NA	NA	NA	NA	NA	NA	NA	NA	NA	NA	NA	NA	NA	NA
0.69_144.0602m/z	NA	NA	NA	NA	NA	NA	NA	NA	NA	NA	NA	NA	NA	NA	NA	NA	NA	NA	NA	NA	NA	NA	NA	NA	NA	NA	NA	NA	NA	NA	NA	NA	NA	NA	-0.009145955	NA	NA	NA	NA	NA	NA	NA	NA	NA	NA	NA	NA	NA	NA
0.69_145.2008m/z	NA	NA	NA	NA	NA	NA	NA	NA	NA	NA	NA	NA	NA	-0.012805892	NA	NA	NA	NA	NA	NA	NA	NA	NA	NA	NA	NA	-0.005496221	NA	NA	NA	NA	NA	NA	NA	-0.012815884	NA	NA	NA	NA	-0.012142666	NA	NA	NA	NA	NA	NA	NA	NA	NA
0.69_146.0587m/z	NA	0.022307406	NA	NA	NA	NA	NA	NA	NA	NA	NA	NA	NA	0.017705196	0.011953419	NA	NA	NA	0.015115439	NA	NA	0.018149537	0.021048206	0.019301255	NA	NA	0.018071639	NA	NA	NA	NA	NA	NA	NA	0.014840539	NA	0.022695884	NA	NA	NA	NA	NA	NA	NA	NA	NA	NA	NA	NA
0.69_146.0602m/z	0.30991329	0.02571741	0.121060988	0.085672629	0.042930571	0.333737959	0.021049009	0.05295743	0.082676552	0.129870623	0.180912706	0.051903161	0.182859462	0.020349175	0.021454033	0.026790205	NA	0.088876742	0.021250318	NA	0.025187657	0.025126904	0.093027205	0.022455206	NA	0.233249893	0.023580628	0.17815472	0.019667895	NA	0.069633904	NA	NA	NA	0.018534703	0.105120053	0.026574236	0.017112054	0.021238464	0.020457876	0.08176121	0.050445143	NA	NA	0.024470007	0.215262596	0.102454721	0.091220981	NA
0.69_146.0681m/z	NA	0.019746505	NA	0.06451233	NA	NA	NA	NA	NA	NA	NA	NA	NA	0.022510437	0.011855817	NA	NA	NA	NA	NA	NA	NA	NA	0.016542606	NA	NA	NA	NA	NA	NA	NA	NA	NA	NA	NA	NA	NA	NA	NA	NA	NA	NA	NA	NA	NA	NA	NA	NA	NA
0.69_152.0781m/z	NA	NA	NA	NA	NA	NA	NA	NA	NA	NA	NA	NA	NA	NA	NA	NA	NA	NA	NA	NA	NA	NA	NA	NA	NA	NA	NA	NA	NA	NA	NA	NA	NA	NA	NA	NA	NA	NA	NA	NA	NA	NA	NA	NA	NA	NA	NA	NA	NA
0.69_167.0675m/z	NA	NA	NA	NA	NA	NA	NA	NA	NA	NA	NA	NA	NA	NA	NA	NA	NA	NA	NA	NA	NA	NA	NA	NA	NA	NA	NA	NA	NA	NA	NA	NA	NA	NA	-0.011718288	NA	NA	NA	NA	NA	NA	NA	NA	NA	NA	NA	NA	NA	NA
0.69_167.0755m/z	NA	-0.006813443	NA	NA	NA	NA	-0.000959143	NA	NA	NA	NA	NA	NA	-0.003777548	-0.003963381	0.001355941	NA	NA	NA	NA	NA	NA	NA	-0.004264075	NA	NA	NA	NA	-0.000336844	NA	NA	NA	NA	NA	-0.006542782	NA	NA	NA	NA	NA	NA	NA	-0.047538439	NA	NA	NA	NA	NA	NA
0.69_175.0867n	NA	NA	NA	NA	NA	NA	NA	NA	NA	NA	NA	NA	NA	NA	NA	NA	NA	NA	NA	NA	NA	NA	NA	NA	NA	NA	NA	NA	NA	NA	NA	NA	NA	NA	NA	NA	NA	NA	NA	NA	NA	NA	NA	NA	NA	NA	NA	NA	NA
0.69_175.1043m/z	NA	NA	NA	NA	NA	NA	NA	NA	NA	NA	NA	NA	NA	NA	NA	NA	NA	NA	NA	NA	NA	NA	NA	NA	NA	NA	NA	NA	NA	NA	NA	NA	NA	NA	NA	NA	NA	NA	NA	NA	NA	NA	NA	NA	NA	NA	NA	NA	NA
0.69_180.0741n	NA	0.01367482	NA	NA	NA	NA	NA	0.104725828	NA	NA	NA	NA	NA	NA	0.013459822	NA	NA	NA	NA	NA	NA	NA	NA	NA	NA	NA	0.014628472	NA	NA	NA	NA	NA	NA	NA	NA	NA	NA	NA	NA	NA	NA	NA	NA	NA	NA	NA	NA	NA	NA
0.69_180.0747m/z	NA	NA	NA	NA	NA	NA	NA	NA	NA	NA	NA	NA	NA	NA	NA	NA	NA	NA	NA	NA	NA	NA	NA	NA	NA	NA	NA	NA	NA	NA	NA	NA	NA	NA	NA	NA	NA	NA	NA	NA	NA	NA	NA	NA	NA	NA	NA	NA	NA
0.69_180.0815n	NA	NA	NA	NA	NA	NA	NA	NA	NA	NA	NA	NA	NA	NA	NA	NA	NA	NA	NA	NA	NA	NA	NA	NA	NA	NA	NA	NA	NA	NA	NA	NA	NA	NA	NA	NA	NA	NA	NA	NA	NA	NA	NA	NA	NA	NA	NA	NA	NA
0.69_181.0863m/z	NA	NA	NA	NA	NA	NA	0.011362962	NA	NA	NA	NA	NA	NA	NA	0.006926684	NA	NA	NA	NA	NA	NA	NA	NA	NA	NA	NA	0.010561701	NA	NA	NA	NA	NA	NA	NA	NA	NA	NA	NA	NA	NA	NA	NA	NA	NA	NA	NA	NA	NA	NA
0.69_183.1032m/z	NA	NA	NA	NA	NA	NA	NA	NA	NA	NA	NA	NA	NA	NA	NA	NA	NA	NA	NA	NA	NA	NA	NA	NA	NA	NA	NA	NA	NA	NA	NA	NA	NA	NA	NA	NA	NA	NA	NA	NA	NA	NA	NA	NA	NA	NA	NA	NA	NA
0.69_189.0739m/z	NA	NA	NA	NA	NA	NA	NA	NA	NA	NA	NA	NA	NA	NA	NA	NA	NA	NA	NA	NA	NA	NA	NA	NA	NA	NA	-0.005256624	NA	NA	NA	NA	NA	NA	NA	NA	NA	NA	NA	NA	NA	NA	NA	NA	NA	NA	NA	NA	NA	NA
0.69_189.0750m/z	NA	NA	NA	NA	NA	NA	NA	NA	NA	NA	NA	NA	NA	NA	0.013914899	0.023395342	NA	NA	NA	NA	NA	0.020629876	NA	0.015856143	NA	NA	0.017560117	NA	NA	NA	NA	NA	NA	NA	NA	NA	0.022500309	NA	NA	NA	NA	NA	NA	NA	NA	NA	NA	NA	NA
0.69_199.0855m/z	NA	NA	NA	NA	NA	NA	NA	NA	NA	NA	NA	NA	NA	NA	NA	NA	NA	NA	NA	NA	NA	NA	NA	NA	NA	NA	NA	NA	NA	NA	NA	NA	NA	NA	NA	NA	NA	NA	NA	NA	NA	NA	NA	NA	NA	NA	NA	NA	NA
0.69_203.1465m/z	NA	0.017247654	NA	NA	NA	NA	NA	NA	NA	NA	NA	NA	NA	NA	0.010087447	0.02376371	NA	NA	NA	NA	NA	NA	0.011192358	NA	NA	NA	NA	NA	NA	NA	NA	NA	NA	NA	0.015691734	NA	NA	NA	NA	NA	NA	NA	NA	NA	NA	NA	NA	NA	NA
0.69_204.0936m/z	NA	NA	NA	NA	NA	NA	NA	NA	NA	NA	NA	NA	NA	NA	NA	NA	NA	NA	NA	NA	NA	NA	NA	NA	NA	NA	NA	NA	NA	NA	NA	NA	NA	NA	NA	NA	NA	NA	NA	NA	NA	NA	NA	NA	NA	NA	NA	NA	NA
0.69_206.1001m/z	NA	NA	NA	NA	NA	NA	NA	NA	NA	NA	NA	NA	NA	NA	NA	NA	NA	NA	NA	NA	NA	NA	NA	NA	NA	NA	NA	NA	NA	NA	NA	NA	NA	NA	NA	NA	NA	NA	NA	NA	NA	NA	NA	NA	NA	NA	NA	NA	NA
0.69_214.1317m/z	NA	0.025285895	NA	NA	NA	NA	0.019866053	NA	NA	NA	NA	NA	NA	0.0225044	0.012403643	NA	NA	NA	NA	NA	NA	NA	NA	0.016902422	NA	NA	0.013798599	NA	NA	NA	NA	NA	NA	NA	NA	NA	NA	NA	NA	0.023353323	NA	NA	NA	NA	NA	NA	NA	NA	NA
0.69_221.0772m/z	NA	-0.014645425	NA	NA	NA	NA	-0.01234484	NA	NA	NA	NA	NA	NA	NA	-0.017092694	NA	NA	NA	-0.016754031	NA	NA	-0.012443314	-0.045899105	-0.011524714	NA	NA	NA	NA	NA	NA	NA	NA	NA	NA	-0.017715559	NA	NA	-0.016038848	NA	NA	NA	NA	NA	NA	NA	NA	-0.025345178	NA	NA
0.69_224.0576m/z	NA	NA	NA	NA	NA	NA	NA	NA	NA	NA	NA	NA	NA	NA	NA	NA	NA	NA	NA	NA	NA	NA	NA	NA	NA	NA	NA	NA	NA	NA	NA	NA	NA	NA	NA	NA	NA	NA	NA	NA	NA	NA	NA	NA	NA	NA	NA	NA	NA
0.69_224.0631m/z	NA	NA	NA	NA	NA	NA	NA	NA	NA	NA	NA	NA	NA	NA	0.007961377	NA	NA	NA	NA	NA	NA	NA	NA	NA	NA	NA	NA	NA	NA	NA	NA	NA	NA	NA	NA	NA	NA	NA	NA	NA	NA	NA	NA	NA	NA	NA	NA	NA	NA
0.69_229.1057m/z	NA	0.015268932	NA	NA	NA	NA	NA	NA	NA	NA	NA	NA	NA	0.010273276	NA	0.013156626	NA	NA	0.00875669	NA	0.013451303	NA	NA	0.014634972	NA	NA	NA	NA	NA	NA	0.02130302	NA	NA	NA	NA	NA	0.011704567	0.010435855	NA	0.013562756	NA	NA	NA	NA	NA	NA	NA	NA	NA
0.69_229.1211m/z	NA	NA	NA	NA	NA	NA	NA	NA	NA	NA	NA	NA	NA	NA	NA	NA	NA	NA	NA	NA	NA	NA	NA	NA	NA	NA	NA	NA	NA	NA	NA	NA	NA	NA	NA	NA	NA	NA	NA	NA	NA	NA	NA	NA	NA	NA	NA	NA	NA
0.69_229.1269m/z	NA	NA	NA	NA	NA	NA	NA	NA	NA	NA	NA	NA	NA	NA	NA	NA	NA	NA	NA	NA	NA	NA	NA	NA	NA	NA	NA	NA	NA	NA	NA	NA	NA	NA	NA	NA	NA	NA	NA	NA	NA	NA	NA	NA	NA	NA	NA	NA	NA
0.69_230.0981m/z	NA	0.027157325	NA	NA	NA	NA	0.022448564	NA	NA	NA	NA	NA	NA	0.027962086	0.014349862	0.025929353	NA	0.170931375	0.023694613	NA	NA	0.019498506	0.030473178	0.026519424	NA	NA	0.023098338	0.053307187	NA	NA	NA	NA	0.083369989	NA	0.021564443	NA	0.02420357	0.028995206	0.062957089	0.023765806	NA	NA	NA	NA	NA	NA	NA	NA	NA
0.69_236.0286m/z	NA	0.02052348	NA	NA	NA	NA	0.012200379	NA	NA	NA	NA	NA	NA	0.012490511	0.008647218	NA	NA	NA	0.010260984	NA	0.020794806	0.017239346	0.013309855	0.012499025	NA	NA	0.01343325	NA	0.015383571	NA	NA	NA	NA	NA	NA	NA	0.018238452	0.015563945	NA	NA	NA	0.111907813	NA	NA	0.012059043	NA	0.014387714	NA	NA
0.69_240.0873m/z	NA	NA	NA	NA	NA	NA	NA	NA	NA	NA	NA	NA	NA	NA	NA	NA	NA	NA	NA	NA	NA	0.019560913	NA	NA	NA	NA	NA	NA	NA	NA	NA	NA	NA	NA	NA	NA	NA	NA	NA	NA	NA	NA	NA	NA	NA	NA	NA	NA	NA
0.69_241.0426m/z	NA	0.013271927	NA	NA	NA	NA	0.008141729	0.067245372	NA	NA	NA	NA	NA	NA	0.007025089	NA	NA	NA	0.011209222	NA	NA	0.013058147	0.02379459	NA	NA	NA	0.012942245	NA	NA	NA	NA	NA	NA	NA	0.010060061	NA	NA	0.020158003	0.065249449	0.019426072	NA	NA	0.034242421	NA	NA	NA	NA	NA	NA
0.69_243.0602m/z	NA	NA	NA	NA	NA	NA	NA	NA	NA	NA	NA	NA	NA	NA	NA	NA	NA	NA	NA	NA	NA	NA	NA	-0.010310047	NA	NA	NA	NA	NA	NA	NA	NA	NA	NA	NA	NA	NA	NA	NA	NA	NA	NA	NA	NA	NA	NA	NA	NA	NA
0.69_243.1196m/z	NA	-0.032344712	NA	NA	-0.009071215	NA	-0.019596816	-0.014146489	-0.041429213	-0.117924354	NA	-0.115305021	NA	-0.026392803	-0.021976216	-0.018769362	-0.159654677	-0.14662512	-0.027616862	NA	-0.026999661	-0.020047789	-0.038960956	-0.027833343	NA	NA	-0.014660264	-0.107312611	-0.018888742	-0.017594857	NA	NA	NA	-0.098003202	-0.014094515	-0.019074822	-0.017075782	-0.026062861	NA	-0.020900656	NA	NA	-0.024259453	NA	-0.016964432	NA	-0.017082481	-0.076975968	-0.167487036
0.69_248.1299m/z	NA	NA	NA	NA	NA	NA	-0.018541924	NA	-0.083058208	NA	NA	NA	-0.102637186	NA	NA	NA	NA	NA	-0.012857601	NA	NA	NA	-0.014382478	-0.02083478	NA	NA	-0.0102777	NA	NA	NA	-0.005881384	NA	NA	NA	-0.016388017	NA	-0.024200015	NA	-0.006987528	-0.014626044	NA	NA	NA	NA	NA	NA	NA	NA	NA
0.69_254.0748n	NA	NA	NA	NA	NA	NA	NA	NA	NA	NA	NA	NA	NA	NA	NA	NA	NA	NA	NA	NA	NA	NA	NA	NA	NA	NA	NA	NA	NA	NA	NA	NA	NA	NA	NA	NA	NA	NA	NA	NA	NA	NA	NA	NA	NA	NA	NA	NA	NA
0.69_264.1092m/z	NA	NA	NA	NA	NA	NA	NA	NA	NA	NA	NA	NA	NA	NA	NA	NA	NA	NA	NA	NA	NA	NA	NA	NA	NA	NA	NA	NA	NA	NA	NA	NA	NA	NA	NA	NA	NA	NA	NA	NA	NA	NA	NA	NA	NA	NA	NA	NA	NA
0.69_267.0985m/z	NA	NA	NA	NA	NA	NA	-0.019407321	NA	NA	NA	NA	NA	NA	-0.019638648	-0.016085688	NA	NA	NA	NA	NA	-0.031092047	NA	NA	-0.014808375	NA	NA	-0.014779698	NA	NA	NA	NA	NA	NA	NA	NA	NA	-0.014429038	NA	NA	NA	NA	NA	NA	NA	NA	NA	NA	NA	NA
0.69_271.0550m/z	NA	NA	NA	NA	NA	NA	NA	NA	NA	NA	NA	NA	NA	NA	NA	NA	NA	NA	NA	NA	NA	NA	NA	NA	NA	NA	NA	NA	NA	NA	NA	NA	NA	NA	NA	NA	NA	NA	NA	NA	NA	NA	NA	NA	NA	NA	NA	NA	NA
0.69_271.1734m/z	-0.117750784	-0.043885857	-0.175209849	-0.100602991	-0.172437797	-0.084142645	-0.031228577	-0.18546227	-0.100251704	-0.125068533	-0.094577601	-0.084859598	-0.247412042	-0.041804173	-0.024481038	-0.037830788	-0.076474244	-0.192044491	-0.038156942	-0.08415799	-0.039522343	-0.036630572	-0.073629239	-0.020843992	-0.103423543	-0.109978338	-0.024673865	-0.246799009	-0.032445882	-0.079977346	-0.097388651	-0.118108829	-0.127154097	-0.10038808	-0.026730945	-0.077015898	-0.041202665	-0.044411895	-0.193741006	-0.053924473	-0.267909535	-0.151012754	-0.103491674	-0.188568497	-0.039204532	-0.12254523	-0.054247095	-0.173781463	-0.163579502
0.69_272.0783m/z	NA	NA	NA	NA	NA	NA	NA	NA	NA	NA	NA	NA	NA	NA	NA	NA	NA	NA	NA	NA	NA	NA	NA	NA	NA	NA	NA	NA	NA	NA	NA	NA	NA	NA	NA	NA	NA	NA	NA	NA	NA	NA	NA	NA	NA	NA	NA	NA	NA
0.69_277.1037m/z	NA	NA	NA	NA	NA	NA	NA	NA	NA	NA	NA	NA	NA	NA	NA	NA	NA	NA	NA	NA	NA	NA	NA	NA	NA	NA	NA	NA	NA	NA	NA	NA	NA	NA	NA	NA	NA	NA	NA	NA	NA	NA	NA	NA	NA	NA	NA	NA	NA
0.69_279.1133m/z	NA	NA	NA	NA	NA	NA	NA	NA	NA	NA	NA	NA	NA	NA	NA	NA	NA	NA	NA	NA	NA	NA	NA	NA	NA	NA	NA	NA	NA	NA	NA	NA	NA	NA	NA	NA	NA	-0.007226576	NA	NA	NA	NA	NA	NA	NA	NA	NA	NA	NA
0.69_283.0631m/z	NA	NA	NA	NA	NA	NA	NA	NA	NA	NA	NA	NA	NA	NA	NA	NA	NA	NA	NA	NA	NA	NA	NA	NA	NA	NA	NA	NA	NA	NA	NA	NA	NA	NA	NA	NA	NA	NA	NA	NA	NA	NA	NA	NA	NA	NA	NA	NA	NA
0.69_292.1011m/z	NA	NA	NA	NA	NA	NA	NA	NA	NA	NA	NA	NA	NA	NA	NA	NA	NA	NA	NA	NA	NA	NA	NA	NA	NA	NA	NA	NA	NA	NA	NA	NA	NA	NA	NA	NA	NA	NA	NA	NA	NA	NA	NA	NA	NA	NA	NA	NA	NA
0.69_293.1178m/z	NA	NA	NA	NA	NA	NA	NA	NA	NA	NA	NA	NA	NA	NA	0.009066619	NA	NA	NA	NA	NA	NA	NA	NA	NA	NA	NA	NA	NA	NA	NA	NA	NA	NA	NA	NA	NA	NA	NA	NA	NA	NA	NA	NA	NA	NA	NA	NA	NA	NA
0.69_341.9625m/z	NA	0.010958833	0.121519529	NA	NA	NA	0.005732	NA	NA	NA	NA	NA	NA	NA	0.015743493	0.012615971	NA	NA	NA	NA	0.020505875	0.014688618	0.022562577	NA	NA	NA	0.017347343	NA	0.027344784	NA	0.037429864	NA	0.055820143	NA	0.014056689	NA	0.00855414	0.024713009	NA	NA	NA	0.083037483	NA	NA	0.021852969	NA	0.018539777	NA	NA
0.69_342.2235m/z	NA	NA	NA	NA	NA	NA	NA	NA	NA	NA	NA	NA	NA	0.020752807	NA	NA	NA	NA	NA	NA	0.02289328	0.019316098	NA	0.009873871	NA	NA	0.014357014	NA	NA	NA	0.024851864	NA	NA	NA	0.021948051	NA	NA	NA	NA	NA	NA	NA	NA	NA	NA	NA	NA	NA	NA
0.69_342.2368n	NA	NA	NA	NA	NA	NA	NA	NA	NA	NA	NA	NA	NA	NA	NA	NA	NA	NA	NA	NA	NA	NA	NA	NA	NA	NA	NA	NA	NA	NA	NA	NA	NA	NA	NA	NA	NA	NA	NA	NA	NA	NA	NA	NA	NA	NA	NA	NA	NA
0.69_355.1591m/z	NA	NA	NA	NA	NA	NA	NA	NA	NA	NA	NA	NA	NA	NA	NA	NA	NA	NA	NA	NA	NA	NA	NA	NA	NA	NA	NA	NA	NA	NA	NA	NA	NA	NA	NA	NA	NA	NA	NA	NA	NA	NA	NA	NA	NA	NA	NA	NA	NA
0.69_402.1744n	NA	NA	NA	NA	NA	NA	NA	NA	NA	NA	NA	NA	NA	NA	NA	NA	NA	NA	NA	NA	NA	NA	NA	NA	NA	NA	NA	NA	NA	NA	NA	NA	NA	NA	NA	NA	NA	NA	NA	NA	NA	NA	NA	NA	NA	NA	NA	NA	NA
0.69_409.0843m/z	NA	NA	NA	NA	NA	NA	NA	NA	NA	NA	NA	NA	NA	NA	NA	NA	NA	NA	NA	NA	NA	NA	NA	NA	NA	NA	NA	NA	NA	NA	NA	NA	NA	NA	NA	NA	NA	NA	NA	NA	NA	NA	NA	NA	NA	NA	NA	NA	NA
0.69_437.1854m/z	NA	0.014448208	NA	NA	0.104858059	NA	0.00398427	NA	NA	NA	0.099684214	0.092081252	0.134511484	0.009993443	0.016463469	0.015243928	NA	0.094624987	NA	NA	NA	0.016655645	0.032424745	0.008347836	NA	NA	0.008051446	0.071773027	0.015660168	0.047717992	0.048211012	0.083622346	NA	NA	NA	NA	0.012259819	0.011507694	0.041285359	0.012568276	NA	NA	NA	NA	0.021357859	NA	0.024197519	NA	NA
0.69_501.1191m/z	NA	NA	NA	NA	NA	NA	NA	NA	NA	NA	NA	NA	NA	NA	NA	NA	NA	NA	NA	NA	NA	NA	NA	NA	NA	NA	NA	NA	NA	NA	NA	NA	NA	NA	NA	NA	NA	NA	NA	NA	NA	NA	NA	NA	NA	NA	NA	NA	NA
0.69_507.0993m/z	NA	-0.016735879	NA	NA	NA	NA	NA	NA	NA	NA	NA	NA	NA	-0.016771683	-0.01103266	NA	NA	NA	-0.022658716	NA	-0.022412311	NA	NA	-0.015170854	NA	NA	-0.011737258	NA	-0.014879148	NA	NA	NA	NA	NA	-0.016712932	NA	-0.008534199	NA	NA	NA	NA	NA	-0.023082503	NA	NA	NA	-0.036376493	NA	NA
0.69_525.1833m/z	NA	NA	NA	NA	NA	NA	NA	NA	NA	NA	NA	NA	NA	NA	NA	NA	NA	NA	NA	NA	NA	-0.013877088	NA	-0.010927358	NA	NA	NA	NA	NA	NA	NA	NA	NA	NA	NA	NA	-0.006578213	NA	NA	NA	NA	NA	NA	NA	NA	NA	NA	NA	NA
0.69_527.1626m/z	NA	-0.009683032	NA	NA	NA	NA	-0.007246611	NA	NA	NA	NA	NA	NA	NA	-0.008814117	NA	NA	NA	NA	NA	-0.007448513	NA	NA	NA	NA	NA	-0.010547044	NA	-0.006711473	-0.01441507	NA	NA	NA	NA	NA	NA	-0.012875025	NA	NA	NA	NA	NA	NA	NA	NA	NA	NA	NA	NA
0.69_547.1907m/z	NA	NA	NA	NA	NA	NA	-0.028644868	NA	NA	NA	NA	NA	NA	NA	-0.018491508	NA	NA	NA	NA	NA	NA	NA	NA	-0.014717029	NA	NA	-0.013568246	NA	NA	NA	NA	NA	NA	NA	NA	NA	-0.025886727	NA	NA	NA	NA	NA	NA	NA	NA	NA	NA	NA	NA
0.69_552.1881m/z	NA	NA	NA	NA	NA	NA	NA	NA	NA	NA	NA	NA	NA	NA	NA	NA	NA	NA	NA	NA	NA	NA	NA	NA	NA	NA	NA	NA	NA	NA	NA	NA	NA	NA	NA	NA	-0.016066126	NA	NA	NA	NA	NA	NA	NA	NA	NA	NA	NA	NA
0.69_84.0448m/z	NA	0.016394696	NA	NA	NA	NA	0.017774698	NA	NA	NA	NA	NA	NA	NA	0.014443253	NA	NA	NA	0.012493342	NA	0.020871008	NA	NA	0.008482999	NA	NA	NA	NA	NA	NA	NA	NA	NA	NA	NA	NA	NA	NA	NA	NA	NA	NA	0.035147659	NA	NA	NA	0.000500244	NA	NA
0.69_84.0772m/z	NA	NA	NA	NA	NA	NA	-0.014465529	NA	NA	NA	NA	NA	NA	NA	-0.010001732	NA	NA	NA	NA	NA	NA	NA	NA	NA	NA	NA	NA	NA	NA	NA	NA	NA	NA	NA	NA	NA	NA	NA	NA	NA	NA	NA	NA	NA	NA	NA	NA	NA	NA
0.70_102.0562m/z	NA	NA	NA	NA	NA	NA	NA	NA	NA	NA	NA	NA	NA	NA	NA	NA	NA	NA	NA	NA	NA	NA	NA	NA	NA	NA	NA	NA	NA	NA	NA	NA	NA	NA	NA	NA	NA	NA	NA	NA	NA	NA	NA	NA	NA	NA	NA	NA	NA
0.70_119.0547n	NA	NA	NA	NA	NA	NA	NA	NA	NA	NA	NA	NA	NA	NA	0.004910824	NA	NA	NA	0.014860745	NA	NA	NA	NA	NA	NA	NA	0.006346431	NA	NA	NA	0.038190519	NA	NA	NA	0.006797705	NA	0.015605038	0.014197916	NA	NA	NA	NA	NA	NA	NA	NA	NA	NA	NA
0.70_119.0563n	NA	0.01841847	NA	NA	NA	NA	NA	NA	NA	NA	NA	NA	NA	0.021310575	0.010659526	NA	NA	NA	NA	NA	NA	0.019218378	0.016250806	0.009319401	NA	NA	0.014303008	NA	NA	NA	NA	NA	NA	NA	0.01405143	NA	0.01838993	NA	NA	NA	NA	NA	NA	NA	NA	NA	NA	0.05044655	NA
0.70_120.0354m/z	NA	NA	NA	NA	NA	NA	NA	NA	NA	NA	NA	NA	NA	NA	NA	NA	NA	NA	NA	NA	NA	NA	NA	NA	NA	NA	NA	NA	NA	NA	NA	NA	NA	NA	NA	NA	NA	NA	NA	NA	NA	NA	NA	NA	NA	NA	NA	NA	NA
0.70_121.0640m/z	NA	NA	NA	NA	NA	NA	NA	NA	NA	NA	NA	NA	NA	NA	NA	NA	NA	NA	NA	NA	NA	NA	NA	NA	NA	NA	NA	NA	NA	NA	NA	NA	NA	NA	NA	NA	NA	NA	NA	NA	NA	NA	NA	NA	NA	NA	NA	NA	NA
0.70_121.0694m/z	NA	NA	NA	NA	NA	NA	NA	NA	NA	NA	NA	NA	NA	NA	0.005620829	NA	NA	NA	NA	NA	NA	NA	NA	NA	NA	NA	NA	NA	NA	NA	NA	NA	NA	NA	NA	NA	NA	NA	NA	NA	NA	NA	NA	NA	NA	NA	NA	NA	NA
0.70_132.0550n	NA	NA	NA	NA	NA	NA	NA	NA	NA	NA	NA	NA	NA	NA	NA	NA	NA	NA	NA	NA	NA	NA	NA	NA	NA	NA	NA	NA	NA	NA	NA	NA	NA	NA	NA	NA	NA	NA	NA	NA	NA	NA	NA	NA	NA	NA	NA	NA	NA
0.70_132.0760m/z	NA	NA	NA	NA	NA	NA	NA	NA	NA	NA	NA	NA	NA	NA	NA	NA	NA	NA	NA	NA	NA	NA	NA	NA	NA	NA	NA	NA	NA	NA	NA	NA	NA	NA	NA	NA	NA	NA	NA	NA	NA	NA	NA	NA	NA	NA	NA	NA	NA
0.70_132.1194m/z	NA	-0.020848842	-0.151374985	NA	NA	-0.137410472	-0.015164775	NA	NA	NA	NA	-0.123165221	-0.091825158	-0.014620092	-0.012612675	-0.019378417	-0.201739561	NA	-0.018012737	-0.044574578	-0.018535283	NA	NA	-0.017898271	NA	NA	-0.019415738	NA	-0.018060035	-0.025506527	-0.028460397	NA	NA	-0.143397734	-0.026417395	-0.17930162	-0.021513031	-0.019579468	-0.048846302	-0.019806132	-0.175440096	NA	NA	NA	-0.007536871	NA	-0.042776506	NA	-0.092240682
0.70_137.0515m/z	NA	-0.03263988	NA	-0.056895025	-0.092795411	-0.061815618	-0.031796844	-0.07481159	-0.102443662	NA	NA	-0.08316004	0.011544924	-0.045049922	-0.043361428	-0.039132724	NA	-0.104067759	-0.040184196	-0.074205165	-0.046293353	-0.036132267	-0.052487284	-0.036123831	-0.066391303	-0.093120319	-0.041550747	NA	-0.036282743	NA	-0.068186135	NA	-0.130986093	NA	-0.027556164	NA	-0.042950275	-0.032965532	NA	-0.045314873	NA	-0.130835392	NA	NA	-0.034301762	NA	-0.003494465	-0.078405501	-0.061619101
0.70_139.0576m/z	NA	NA	NA	NA	NA	NA	NA	NA	NA	NA	NA	NA	NA	NA	NA	NA	NA	NA	NA	NA	NA	NA	NA	NA	NA	NA	NA	NA	NA	NA	NA	NA	NA	NA	NA	NA	NA	NA	NA	NA	NA	NA	NA	NA	NA	NA	NA	NA	NA
0.70_141.0157m/z	NA	NA	NA	NA	NA	NA	NA	NA	NA	NA	NA	NA	NA	-0.005823557	-0.002078779	NA	NA	NA	NA	NA	NA	NA	NA	NA	NA	NA	NA	NA	NA	NA	NA	NA	NA	NA	NA	NA	NA	NA	NA	NA	NA	NA	NA	NA	NA	NA	NA	NA	NA
0.70_146.1102m/z	NA	NA	NA	NA	NA	NA	NA	NA	NA	NA	NA	NA	NA	NA	NA	NA	NA	NA	NA	NA	NA	NA	NA	NA	NA	NA	NA	NA	NA	NA	NA	NA	NA	NA	NA	NA	NA	NA	NA	NA	NA	NA	NA	NA	NA	NA	NA	NA	NA
0.70_152.0682m/z	NA	NA	NA	NA	NA	NA	NA	NA	NA	NA	NA	NA	NA	NA	NA	NA	NA	NA	NA	NA	NA	0.008685886	NA	0.011603046	NA	NA	NA	NA	NA	NA	NA	NA	NA	NA	NA	NA	NA	NA	NA	NA	NA	NA	NA	NA	NA	NA	NA	NA	NA
0.70_159.0752m/z	NA	NA	NA	NA	NA	NA	NA	NA	NA	NA	NA	NA	NA	NA	NA	NA	NA	NA	NA	NA	NA	NA	NA	NA	NA	NA	NA	NA	NA	NA	NA	NA	NA	NA	NA	NA	NA	NA	NA	NA	NA	NA	NA	NA	NA	NA	NA	NA	NA
0.70_159.0834m/z	NA	NA	NA	NA	NA	NA	NA	NA	NA	NA	NA	NA	NA	NA	NA	NA	NA	NA	NA	NA	NA	NA	NA	NA	NA	NA	NA	NA	NA	NA	NA	NA	NA	NA	NA	NA	NA	NA	NA	NA	NA	NA	NA	NA	NA	NA	NA	NA	NA
0.70_159.1187m/z	NA	NA	NA	NA	NA	NA	NA	NA	NA	NA	NA	NA	NA	NA	NA	NA	NA	NA	NA	NA	NA	NA	NA	0.009041779	NA	NA	NA	NA	NA	NA	NA	NA	NA	NA	NA	NA	NA	NA	NA	NA	NA	NA	NA	NA	NA	NA	NA	NA	NA
0.70_162.1101m/z	NA	NA	NA	NA	NA	NA	NA	NA	NA	NA	NA	NA	NA	NA	NA	NA	NA	NA	NA	NA	NA	NA	NA	NA	NA	NA	NA	NA	NA	NA	NA	NA	NA	NA	NA	NA	NA	NA	NA	NA	NA	NA	NA	NA	NA	NA	NA	NA	NA
0.70_163.0770m/z	NA	NA	NA	NA	NA	NA	NA	NA	NA	NA	NA	NA	NA	NA	NA	NA	NA	NA	NA	NA	NA	NA	NA	NA	NA	NA	NA	NA	NA	NA	NA	NA	NA	NA	NA	NA	NA	NA	NA	NA	NA	NA	NA	NA	NA	NA	NA	NA	NA
0.70_165.0847m/z	NA	NA	NA	NA	NA	NA	NA	NA	NA	NA	NA	NA	NA	NA	NA	NA	NA	NA	NA	NA	NA	NA	NA	NA	NA	NA	NA	NA	NA	NA	NA	NA	NA	NA	NA	NA	NA	NA	NA	NA	NA	NA	NA	NA	NA	NA	NA	NA	NA
0.70_165.0945m/z	NA	NA	NA	NA	NA	NA	NA	NA	NA	NA	NA	NA	NA	NA	NA	NA	NA	NA	NA	NA	NA	NA	NA	NA	NA	NA	NA	NA	NA	NA	NA	NA	NA	NA	NA	NA	NA	NA	NA	NA	NA	NA	NA	NA	NA	NA	NA	NA	NA
0.70_166.0836m/z	NA	NA	NA	NA	NA	NA	NA	NA	NA	NA	NA	NA	NA	NA	NA	NA	NA	NA	NA	NA	NA	NA	NA	NA	NA	NA	NA	NA	NA	NA	NA	NA	NA	NA	NA	NA	NA	NA	NA	NA	NA	NA	NA	NA	NA	NA	NA	NA	NA
0.70_172.0816m/z	NA	NA	NA	NA	NA	NA	NA	NA	NA	NA	NA	NA	NA	NA	NA	NA	NA	NA	NA	NA	NA	NA	NA	NA	NA	NA	NA	NA	NA	NA	NA	NA	NA	NA	NA	NA	NA	NA	NA	NA	NA	NA	NA	NA	NA	NA	NA	NA	NA
0.70_173.0914m/z	NA	NA	NA	NA	NA	NA	NA	NA	NA	NA	NA	NA	NA	NA	NA	NA	NA	NA	NA	NA	NA	NA	NA	-0.008956216	NA	NA	NA	NA	NA	NA	NA	NA	NA	NA	NA	NA	NA	NA	NA	NA	NA	NA	NA	NA	NA	NA	NA	NA	NA
0.70_183.0993m/z	NA	NA	NA	NA	NA	NA	NA	NA	NA	NA	NA	NA	NA	NA	NA	NA	NA	NA	NA	NA	NA	NA	NA	NA	NA	NA	NA	NA	NA	NA	NA	NA	NA	NA	NA	NA	NA	NA	NA	NA	NA	NA	NA	NA	NA	NA	NA	NA	NA
0.70_183.1067m/z	NA	NA	NA	NA	NA	NA	0.012588423	NA	NA	NA	NA	0.117845668	NA	NA	0.010660308	NA	NA	NA	0.013960849	NA	NA	NA	NA	0.013162717	NA	NA	0.014748825	NA	NA	NA	NA	NA	NA	NA	NA	NA	NA	NA	NA	NA	NA	NA	NA	NA	NA	NA	NA	NA	NA
0.70_188.0807m/z	-0.04790066	-0.015598335	-0.065820568	-0.083442775	-0.039134654	NA	-0.016867959	-0.078586071	NA	-0.151413634	NA	-0.034272806	-0.079193258	-0.026774915	-0.019575038	-0.032203103	NA	NA	-0.019037164	NA	-0.026476411	-0.023437967	-0.047452991	-0.028063272	-0.13963339	NA	-0.018950683	NA	-0.035858265	-0.081643153	-0.050420283	-0.064078891	NA	-0.023092071	-0.023935422	-0.060618645	-0.035121843	-0.030818684	-0.0012812	-0.030478694	NA	-0.088290535	NA	-0.063607652	-0.045902877	-0.07771607	NA	NA	-0.065673038
0.70_198.0890m/z	NA	NA	NA	NA	NA	NA	NA	NA	NA	NA	NA	NA	NA	NA	NA	NA	NA	NA	NA	NA	NA	NA	NA	NA	NA	NA	0.013741718	NA	NA	NA	NA	NA	NA	NA	NA	NA	NA	NA	NA	NA	NA	NA	NA	NA	NA	NA	NA	NA	NA
0.70_223.0937m/z	NA	NA	NA	NA	NA	NA	-0.015654964	NA	NA	NA	NA	NA	NA	-0.01797047	-0.012022412	NA	NA	NA	NA	NA	NA	NA	NA	NA	NA	NA	NA	NA	NA	NA	NA	NA	NA	NA	NA	NA	NA	NA	NA	NA	NA	NA	NA	NA	NA	NA	NA	NA	NA
0.70_223.1038n	NA	0.021561398	NA	NA	NA	NA	NA	NA	NA	NA	NA	NA	NA	0.022134395	0.01054758	0.028412104	NA	NA	0.022515005	NA	0.028518416	0.023514938	0.034999503	0.018803184	NA	NA	0.015063779	NA	0.027681887	NA	NA	NA	NA	NA	NA	NA	NA	0.019051336	NA	NA	NA	NA	NA	NA	NA	NA	NA	NA	NA
0.70_225.1142m/z	NA	-0.027292793	NA	NA	NA	NA	-0.017305214	NA	-0.165722809	NA	-0.283449336	NA	NA	-0.030440735	-0.017478043	NA	NA	NA	NA	-0.143797336	-0.022444136	-0.02088895	-0.050451306	-0.019129898	NA	NA	-0.017825222	NA	NA	-0.020540432	NA	NA	NA	NA	-0.020862143	NA	NA	-0.03013479	NA	-0.020604554	NA	NA	-0.073860772	NA	-0.025148652	NA	-0.03480545	NA	NA
0.70_225.1165m/z	NA	NA	NA	NA	NA	NA	NA	NA	NA	NA	NA	NA	NA	NA	NA	0.024319375	NA	NA	NA	NA	NA	NA	0.022038287	0.017175778	NA	NA	NA	NA	0.025566645	NA	NA	NA	NA	NA	NA	NA	NA	NA	NA	NA	NA	NA	NA	NA	NA	NA	NA	NA	NA
0.70_227.0191n	NA	NA	NA	NA	NA	NA	NA	NA	NA	NA	NA	NA	NA	NA	NA	NA	NA	NA	NA	NA	NA	NA	NA	NA	NA	NA	NA	NA	NA	NA	NA	NA	NA	NA	NA	NA	NA	NA	NA	NA	NA	NA	NA	NA	NA	NA	NA	NA	NA
0.70_229.1065m/z	NA	NA	NA	NA	NA	NA	NA	NA	NA	NA	NA	NA	NA	NA	NA	NA	NA	NA	NA	NA	NA	NA	NA	NA	NA	NA	NA	NA	NA	NA	NA	NA	NA	NA	NA	NA	NA	NA	NA	NA	NA	NA	NA	NA	NA	NA	NA	NA	NA
0.70_230.1231m/z	NA	-0.042247302	NA	NA	NA	NA	-0.029798432	NA	NA	NA	NA	NA	NA	NA	-0.017530324	-0.024210318	NA	NA	NA	-0.063036194	-0.026019061	-0.027973079	NA	NA	NA	NA	-0.015683316	NA	NA	NA	NA	NA	NA	NA	-0.016584542	NA	-0.023979583	-0.031750655	NA	NA	NA	NA	-0.03362276	NA	-0.029420733	NA	-0.004074778	NA	NA
0.70_231.0599m/z	NA	NA	NA	NA	NA	NA	NA	NA	NA	NA	NA	NA	NA	NA	NA	NA	NA	NA	NA	NA	NA	NA	NA	NA	NA	NA	NA	NA	NA	NA	NA	NA	NA	NA	NA	NA	NA	NA	NA	NA	NA	NA	NA	NA	NA	NA	NA	NA	NA
0.70_232.0710m/z	NA	NA	NA	NA	NA	NA	NA	NA	NA	NA	NA	NA	NA	NA	NA	NA	NA	NA	NA	NA	NA	NA	NA	NA	NA	NA	NA	NA	NA	NA	NA	NA	NA	NA	NA	NA	NA	NA	NA	NA	NA	NA	NA	NA	NA	NA	NA	NA	NA
0.70_233.1242m/z	NA	NA	NA	NA	NA	NA	NA	NA	NA	NA	NA	NA	NA	NA	NA	NA	NA	NA	NA	NA	NA	NA	NA	NA	NA	NA	NA	NA	NA	NA	NA	NA	NA	NA	NA	NA	NA	NA	NA	NA	NA	NA	NA	NA	NA	NA	NA	NA	NA
0.70_235.0486n	NA	NA	NA	NA	NA	NA	NA	NA	NA	NA	NA	NA	NA	NA	NA	NA	NA	NA	NA	NA	NA	NA	NA	NA	NA	NA	NA	NA	NA	NA	NA	NA	NA	NA	NA	NA	NA	NA	NA	NA	NA	NA	NA	NA	NA	NA	NA	NA	NA
0.70_237.1464m/z	NA	-0.010610765	NA	NA	NA	NA	-0.013641729	NA	NA	NA	NA	NA	NA	NA	-0.007084556	NA	NA	NA	NA	NA	NA	NA	NA	-0.010766933	NA	NA	-0.009269587	NA	NA	NA	NA	NA	NA	NA	-0.011965439	NA	NA	NA	-0.039625463	NA	NA	NA	-0.019637555	NA	-0.007164719	NA	NA	-0.052988603	NA
0.70_237.1540m/z	NA	-0.008035037	NA	NA	NA	NA	-0.010444679	NA	NA	NA	NA	NA	NA	-0.00761751	-0.005411333	NA	NA	NA	-0.007356885	-0.022409529	NA	NA	NA	-0.009871876	NA	NA	-0.006450811	NA	NA	NA	NA	NA	NA	NA	-0.010759062	NA	NA	NA	-0.017822467	NA	NA	NA	-0.026968446	NA	NA	NA	NA	NA	NA
0.70_246.0944m/z	NA	0.027572859	NA	NA	NA	0.187966468	0.025740605	0.071830141	NA	NA	NA	NA	0.067230054	0.028913354	0.01421219	0.035627378	NA	NA	0.032590651	NA	0.03270984	0.030138845	0.053009265	0.025349379	NA	0.029352395	0.025131403	NA	0.031471232	0.080022292	0.056544593	NA	NA	NA	0.027462055	NA	0.033161685	0.028244752	NA	0.03114766	NA	0.121612043	0.043120808	NA	0.041924436	0.122653493	0.057004149	0.121986688	NA
0.70_248.1033n	NA	NA	NA	NA	NA	NA	NA	NA	NA	NA	NA	NA	NA	NA	NA	NA	NA	NA	NA	NA	NA	NA	NA	NA	NA	NA	NA	NA	NA	NA	NA	NA	NA	NA	NA	NA	NA	NA	NA	NA	NA	NA	NA	NA	NA	NA	NA	NA	NA
0.70_249.1075m/z	NA	-0.019606699	NA	NA	NA	NA	-0.020467455	NA	NA	NA	NA	NA	NA	-0.022011895	-0.021781566	-0.019226946	NA	NA	-0.021855923	NA	-0.022396908	-0.018491336	-0.03044699	-0.017415163	NA	NA	-0.013490649	NA	NA	-0.045145659	-0.016795086	NA	NA	NA	-0.018872725	NA	-0.018291579	-0.031977866	-0.124438765	NA	NA	NA	NA	NA	NA	NA	-0.032710597	NA	NA
0.70_253.0425m/z	NA	NA	NA	NA	NA	NA	NA	NA	NA	NA	NA	NA	NA	NA	NA	NA	NA	NA	NA	NA	NA	NA	NA	NA	NA	NA	NA	NA	NA	NA	NA	NA	NA	NA	NA	NA	NA	NA	NA	NA	NA	NA	NA	NA	NA	NA	NA	NA	NA
0.70_256.0846m/z	NA	NA	NA	NA	NA	NA	NA	NA	NA	NA	NA	NA	NA	NA	NA	NA	NA	NA	NA	NA	NA	NA	NA	NA	NA	NA	NA	NA	NA	NA	NA	NA	NA	NA	NA	NA	NA	NA	NA	NA	NA	NA	NA	NA	NA	NA	NA	NA	NA
0.70_256.0928m/z	NA	NA	NA	NA	NA	NA	NA	NA	NA	NA	NA	NA	NA	NA	NA	NA	NA	NA	NA	NA	NA	NA	NA	NA	NA	NA	NA	NA	NA	NA	NA	NA	NA	NA	NA	NA	NA	NA	NA	NA	NA	NA	NA	NA	NA	NA	NA	NA	NA
0.70_257.0385m/z	NA	NA	NA	NA	NA	NA	NA	NA	NA	NA	NA	NA	NA	NA	NA	NA	NA	NA	NA	NA	NA	NA	NA	NA	NA	NA	NA	NA	NA	NA	NA	NA	NA	NA	NA	NA	NA	NA	NA	NA	NA	NA	NA	NA	NA	NA	NA	NA	NA
0.70_265.0432m/z	NA	NA	NA	NA	NA	NA	NA	NA	NA	NA	NA	NA	NA	NA	NA	NA	NA	NA	NA	NA	NA	NA	NA	NA	NA	NA	NA	NA	NA	NA	NA	NA	NA	NA	NA	NA	NA	NA	NA	NA	NA	NA	NA	NA	NA	NA	NA	NA	NA
0.70_282.1121m/z	NA	NA	NA	NA	NA	NA	NA	NA	NA	NA	NA	NA	NA	NA	NA	NA	NA	NA	NA	NA	NA	NA	NA	NA	NA	NA	NA	NA	NA	NA	NA	NA	NA	NA	NA	NA	NA	NA	NA	NA	NA	NA	NA	NA	NA	NA	NA	NA	NA
0.70_288.1979m/z	NA	NA	NA	NA	NA	NA	NA	NA	NA	NA	NA	NA	NA	NA	NA	NA	NA	NA	NA	NA	NA	NA	NA	NA	NA	NA	NA	NA	NA	NA	NA	NA	NA	NA	NA	NA	NA	NA	NA	NA	NA	NA	NA	NA	NA	NA	NA	NA	NA
0.70_302.1376m/z	NA	NA	NA	NA	NA	NA	NA	NA	NA	NA	NA	NA	NA	NA	NA	NA	NA	NA	NA	NA	NA	NA	NA	NA	NA	NA	NA	NA	NA	NA	NA	NA	NA	NA	NA	NA	NA	NA	NA	NA	NA	NA	NA	NA	NA	NA	NA	NA	NA
0.70_313.0196m/z	NA	0.043872342	NA	NA	0.036876632	NA	0.038591114	0.036421895	0.109799858	NA	NA	0.059784202	NA	0.031322415	0.0282667	0.03466734	0.153118616	NA	0.045024812	NA	0.038257708	0.025787077	0.034369697	0.026822041	0.162297868	NA	0.031868766	NA	NA	NA	0.080155357	NA	0.123846075	NA	0.040566693	NA	0.041385097	0.045973662	NA	NA	NA	NA	0.063525777	NA	0.045861156	NA	0.059258639	0.071573533	NA
0.70_313.1044m/z	NA	NA	NA	NA	NA	NA	NA	NA	NA	NA	NA	NA	NA	NA	NA	NA	NA	NA	NA	NA	NA	NA	NA	-0.010056659	NA	NA	NA	NA	NA	NA	NA	NA	NA	NA	NA	NA	NA	NA	NA	NA	NA	NA	NA	NA	NA	NA	NA	NA	NA
0.70_314.1000m/z	NA	NA	NA	NA	NA	NA	NA	NA	NA	NA	NA	NA	NA	NA	0.006540459	NA	NA	NA	NA	NA	NA	NA	NA	NA	NA	NA	NA	NA	NA	NA	NA	NA	NA	NA	NA	NA	NA	NA	NA	NA	NA	NA	NA	NA	NA	NA	NA	NA	NA
0.70_330.0509m/z	NA	NA	NA	NA	NA	NA	NA	NA	NA	NA	NA	NA	NA	NA	NA	NA	NA	NA	NA	NA	NA	NA	NA	NA	NA	NA	NA	NA	NA	NA	NA	NA	NA	NA	NA	NA	NA	NA	NA	NA	NA	NA	NA	NA	NA	NA	NA	NA	NA
0.70_340.1285m/z	NA	NA	NA	NA	NA	NA	NA	NA	NA	NA	NA	NA	NA	NA	NA	NA	NA	NA	NA	NA	NA	NA	NA	NA	NA	NA	NA	NA	NA	NA	NA	NA	NA	NA	NA	NA	NA	NA	NA	NA	NA	NA	NA	NA	NA	NA	NA	NA	NA
0.70_350.1437m/z	NA	NA	NA	NA	NA	NA	NA	NA	NA	NA	NA	NA	NA	NA	NA	NA	NA	NA	NA	NA	NA	NA	NA	0.01418676	NA	NA	0.008637908	NA	NA	NA	NA	NA	NA	NA	NA	NA	NA	NA	NA	NA	NA	NA	NA	NA	NA	NA	NA	NA	NA
0.70_357.1378m/z	NA	NA	NA	NA	NA	NA	NA	NA	NA	NA	NA	NA	NA	NA	NA	NA	NA	NA	NA	NA	NA	NA	NA	NA	NA	NA	NA	NA	NA	NA	NA	NA	NA	NA	NA	NA	NA	NA	NA	NA	NA	NA	NA	NA	NA	NA	NA	NA	NA
0.70_359.1499m/z	NA	NA	NA	NA	NA	NA	NA	NA	NA	NA	NA	NA	NA	NA	NA	NA	NA	NA	NA	NA	NA	NA	NA	-0.020538582	NA	NA	-0.017636826	NA	-0.020491948	NA	NA	NA	NA	NA	NA	NA	NA	NA	NA	NA	NA	NA	NA	NA	NA	NA	-0.036361694	NA	NA
0.70_366.1251m/z	NA	NA	NA	NA	NA	NA	NA	NA	NA	NA	NA	NA	NA	NA	NA	NA	NA	NA	NA	NA	NA	NA	NA	NA	NA	NA	NA	NA	NA	NA	NA	NA	NA	NA	NA	NA	NA	NA	NA	NA	NA	NA	NA	NA	NA	NA	NA	NA	NA
0.70_366.2624m/z	NA	NA	NA	NA	NA	NA	NA	NA	NA	NA	NA	NA	NA	-0.005474299	NA	NA	NA	NA	NA	NA	NA	NA	NA	NA	NA	NA	-0.002179981	NA	NA	NA	NA	NA	NA	NA	NA	NA	NA	NA	NA	NA	NA	NA	NA	NA	NA	NA	NA	NA	NA
0.70_372.2617m/z	NA	NA	NA	NA	NA	NA	NA	NA	NA	NA	NA	NA	NA	NA	-0.010317627	NA	NA	NA	-0.007230101	NA	NA	NA	NA	-0.006308969	NA	NA	-0.00970566	NA	NA	NA	NA	NA	NA	NA	NA	NA	NA	NA	NA	NA	NA	NA	NA	NA	NA	NA	-0.006715361	NA	NA
0.70_396.0986m/z	NA	NA	NA	NA	NA	NA	NA	NA	NA	NA	NA	NA	NA	NA	NA	NA	NA	NA	NA	NA	NA	NA	NA	NA	NA	NA	NA	NA	NA	NA	NA	NA	NA	NA	NA	NA	NA	NA	NA	NA	NA	NA	NA	NA	NA	NA	NA	NA	NA
0.70_412.1265m/z	NA	NA	NA	NA	NA	NA	NA	NA	NA	NA	NA	NA	NA	NA	NA	NA	NA	NA	NA	NA	NA	NA	NA	NA	NA	NA	NA	NA	NA	NA	NA	NA	NA	NA	NA	NA	NA	NA	NA	NA	NA	NA	NA	NA	NA	NA	NA	NA	NA
0.70_473.1171m/z	NA	NA	NA	NA	NA	NA	NA	NA	NA	NA	NA	NA	NA	NA	NA	NA	NA	NA	NA	NA	NA	NA	NA	NA	NA	NA	0.013128488	NA	NA	NA	NA	NA	NA	NA	NA	NA	NA	NA	NA	NA	NA	NA	NA	NA	NA	NA	NA	NA	NA
0.70_530.2088m/z	NA	NA	NA	NA	NA	NA	NA	NA	NA	NA	NA	NA	NA	NA	NA	NA	NA	NA	NA	NA	NA	NA	NA	NA	NA	NA	NA	NA	NA	NA	NA	NA	NA	NA	NA	NA	NA	NA	NA	-0.009507162	NA	NA	NA	NA	NA	NA	NA	NA	NA
0.70_568.1811m/z	NA	NA	NA	NA	NA	NA	NA	NA	NA	NA	NA	NA	NA	NA	0.009718816	NA	NA	NA	NA	NA	NA	NA	NA	0.017241842	NA	NA	NA	NA	NA	NA	NA	NA	NA	NA	NA	NA	NA	NA	NA	NA	NA	NA	NA	NA	NA	NA	NA	NA	NA
0.70_94.0655m/z	NA	NA	NA	NA	NA	NA	0.017751915	NA	NA	NA	NA	NA	NA	NA	0.012622931	NA	NA	NA	NA	NA	NA	0.017095027	NA	NA	NA	NA	NA	NA	NA	NA	NA	NA	NA	NA	NA	NA	NA	NA	NA	NA	NA	NA	NA	NA	NA	NA	NA	NA	NA
0.70_99.0895n	NA	NA	NA	NA	NA	NA	NA	NA	NA	NA	NA	NA	NA	NA	NA	NA	NA	NA	NA	NA	NA	NA	NA	NA	NA	NA	NA	NA	NA	NA	NA	NA	NA	NA	NA	NA	NA	NA	NA	NA	NA	NA	NA	NA	NA	NA	NA	NA	NA
0.71_112.0669n	NA	NA	NA	NA	NA	NA	NA	NA	NA	NA	NA	NA	NA	NA	NA	NA	NA	NA	NA	NA	NA	NA	NA	NA	NA	NA	NA	NA	NA	NA	NA	NA	NA	NA	NA	NA	NA	NA	NA	NA	NA	NA	NA	NA	NA	NA	NA	NA	NA
0.71_114.0898m/z	NA	-0.021444099	NA	NA	NA	NA	NA	NA	NA	NA	NA	NA	NA	-0.017336351	-0.017007256	NA	NA	NA	-0.018491103	NA	NA	NA	NA	-0.018050181	NA	NA	-0.021392977	NA	NA	NA	NA	NA	NA	NA	-0.024379227	NA	-0.022221748	-0.020949587	NA	-0.022519305	NA	NA	NA	NA	NA	NA	NA	NA	NA
0.71_117.0665m/z	NA	0.012379366	NA	NA	NA	NA	0.009411616	NA	NA	NA	NA	NA	NA	0.01076275	NA	0.017407809	NA	NA	-0.010597867	NA	NA	NA	NA	NA	NA	NA	0.019773533	NA	NA	NA	NA	NA	NA	NA	NA	NA	NA	0.011542001	NA	NA	NA	NA	NA	NA	NA	NA	NA	NA	NA
0.71_121.0236m/z	NA	NA	NA	NA	NA	NA	NA	NA	NA	NA	NA	NA	NA	NA	NA	NA	NA	NA	NA	NA	NA	NA	NA	NA	NA	NA	NA	NA	NA	NA	NA	NA	NA	NA	NA	NA	NA	NA	NA	NA	NA	NA	NA	NA	NA	NA	NA	NA	NA
0.71_121.0252m/z	NA	NA	NA	NA	NA	NA	NA	NA	NA	NA	NA	NA	NA	NA	NA	NA	NA	NA	NA	NA	NA	NA	NA	NA	NA	NA	NA	NA	NA	NA	NA	NA	NA	NA	NA	NA	NA	NA	NA	NA	NA	NA	NA	NA	NA	NA	NA	NA	NA
0.71_124.0231m/z	NA	NA	NA	NA	NA	NA	NA	0.038441222	0.088510977	NA	NA	NA	NA	0.018193328	0.017379132	0.01751893	NA	NA	0.018146424	NA	NA	0.016665169	NA	0.015680782	NA	NA	0.015911475	NA	NA	NA	NA	NA	NA	NA	NA	NA	NA	0.009770313	NA	NA	NA	NA	NA	NA	0.013139292	NA	NA	NA	NA
0.71_126.0634m/z	NA	NA	NA	NA	NA	NA	NA	NA	NA	NA	NA	NA	NA	NA	0.011123404	NA	NA	NA	NA	NA	NA	0.013597582	NA	NA	NA	NA	NA	NA	NA	NA	NA	NA	NA	NA	NA	NA	NA	NA	NA	NA	NA	NA	NA	NA	NA	NA	NA	NA	NA
0.71_128.0622m/z	NA	0.014859853	NA	NA	NA	NA	NA	NA	NA	NA	NA	NA	NA	0.006293976	NA	0.013813453	NA	NA	NA	NA	0.009167983	0.013726081	NA	0.003779912	NA	NA	0.00784102	NA	NA	NA	0.014238348	NA	NA	NA	0.008344997	NA	NA	NA	NA	NA	NA	NA	NA	NA	0.010850902	NA	NA	NA	NA
0.71_131.0464m/z	NA	NA	NA	NA	NA	NA	NA	NA	NA	NA	NA	NA	NA	NA	NA	NA	NA	NA	NA	NA	NA	NA	NA	NA	NA	NA	NA	NA	NA	NA	NA	NA	NA	NA	NA	NA	NA	NA	NA	NA	NA	NA	NA	NA	NA	NA	NA	NA	NA
0.71_131.1160m/z	NA	-0.02012628	NA	NA	NA	-0.19193213	-0.01459177	-0.120969329	NA	NA	-0.101820733	NA	-0.103057544	-0.016286885	-0.01655164	-0.01802644	NA	NA	-0.018766813	NA	-0.018302613	NA	-0.018791457	-0.018758225	NA	NA	-0.022276636	NA	NA	NA	-0.030245122	NA	NA	NA	-0.024777983	NA	-0.022249633	-0.021469616	NA	-0.022201223	NA	NA	NA	NA	-0.01257638	NA	-0.030777	NA	-0.168033913
0.71_133.0990m/z	NA	NA	NA	NA	NA	NA	NA	NA	NA	NA	NA	NA	NA	NA	NA	NA	NA	NA	NA	NA	NA	NA	NA	NA	NA	NA	NA	NA	NA	NA	NA	NA	NA	NA	NA	NA	NA	NA	NA	NA	NA	NA	NA	NA	NA	NA	NA	NA	NA
0.71_138.0860m/z	NA	NA	NA	NA	NA	NA	NA	NA	NA	NA	NA	NA	NA	NA	NA	NA	NA	NA	NA	NA	NA	NA	NA	NA	NA	NA	NA	NA	NA	NA	NA	NA	NA	NA	NA	NA	NA	NA	NA	NA	NA	NA	NA	NA	NA	NA	NA	NA	NA
0.71_141.0614m/z	NA	0.027995066	NA	0.158289938	NA	NA	0.025360369	NA	NA	NA	NA	NA	NA	0.024247118	0.018828004	0.027633876	NA	NA	0.033426945	NA	0.030232947	0.026479897	NA	0.019904112	NA	NA	0.023174252	NA	0.025959933	0.042096409	0.058346045	NA	NA	NA	0.025914287	NA	0.028731915	0.023957808	0.116858997	0.025326041	NA	0.097274742	NA	NA	0.030647865	NA	0.033587921	0.115297913	NA
0.71_144.0652m/z	NA	NA	NA	NA	NA	NA	NA	NA	NA	NA	NA	NA	NA	NA	NA	NA	NA	NA	0.017224117	NA	NA	NA	NA	NA	NA	NA	NA	NA	NA	0.020527176	NA	NA	NA	NA	NA	NA	0.01516105	NA	NA	NA	NA	NA	NA	NA	NA	NA	NA	NA	NA
0.71_145.1051m/z	NA	NA	NA	NA	NA	NA	NA	NA	NA	NA	NA	NA	NA	NA	NA	NA	NA	NA	NA	NA	NA	NA	NA	NA	NA	NA	NA	NA	NA	NA	NA	NA	NA	NA	NA	NA	NA	NA	NA	NA	NA	NA	NA	NA	NA	NA	NA	NA	NA
0.71_151.0630n	NA	NA	NA	NA	NA	NA	NA	NA	NA	NA	NA	NA	NA	NA	NA	NA	NA	NA	NA	NA	NA	NA	NA	NA	NA	NA	NA	NA	NA	NA	NA	NA	NA	NA	NA	NA	NA	NA	NA	NA	NA	NA	NA	NA	NA	NA	NA	NA	NA
0.71_153.0198m/z	NA	NA	NA	NA	NA	NA	NA	NA	NA	NA	NA	NA	NA	NA	0.011735255	NA	NA	NA	NA	NA	NA	NA	NA	NA	NA	NA	NA	NA	NA	NA	NA	NA	NA	NA	NA	NA	NA	NA	NA	NA	NA	NA	NA	NA	NA	NA	NA	NA	NA
0.71_153.0677n	NA	NA	NA	NA	NA	NA	NA	NA	NA	NA	NA	NA	NA	NA	NA	NA	NA	NA	NA	NA	NA	NA	NA	NA	NA	NA	NA	NA	NA	NA	NA	NA	NA	NA	NA	NA	NA	NA	NA	NA	NA	NA	NA	NA	NA	NA	NA	NA	NA
0.71_154.0483m/z	NA	NA	NA	NA	NA	NA	NA	NA	NA	NA	NA	NA	NA	NA	NA	NA	NA	NA	NA	NA	NA	NA	NA	NA	NA	NA	NA	NA	NA	NA	NA	NA	NA	NA	NA	NA	NA	NA	NA	NA	NA	NA	NA	NA	NA	NA	NA	NA	NA
0.71_155.0668m/z	NA	NA	NA	NA	NA	NA	0.004998441	NA	NA	NA	NA	NA	NA	NA	NA	NA	NA	NA	NA	NA	NA	0.004613762	NA	NA	NA	NA	NA	NA	NA	NA	NA	NA	NA	NA	NA	NA	NA	NA	NA	NA	NA	NA	NA	NA	NA	NA	NA	NA	NA
0.71_156.1005m/z	NA	0.013160659	NA	NA	NA	NA	NA	NA	NA	NA	NA	NA	NA	0.016411328	0.012843285	NA	NA	NA	0.015607777	NA	NA	0.013190319	NA	0.007641161	NA	NA	0.010066236	NA	0.019111798	NA	NA	NA	NA	NA	NA	NA	NA	NA	NA	NA	NA	NA	NA	NA	NA	NA	NA	NA	NA
0.71_166.0836m/z	-0.124890655	-0.017480469	NA	NA	-0.078073087	NA	NA	NA	NA	NA	NA	-0.040389326	-0.043968012	-0.012419756	-0.010727041	-0.011157324	NA	NA	-0.025321764	NA	-0.017396684	-0.015366688	-0.044702351	-0.015469588	NA	NA	NA	NA	-0.006719289	NA	-0.033134518	NA	NA	-0.111524114	-0.003909322	NA	-0.014258675	-0.021965313	NA	-0.012729979	NA	NA	NA	NA	NA	NA	NA	0.006172131	NA
0.71_171.0705m/z	NA	NA	NA	NA	NA	NA	NA	NA	NA	NA	NA	NA	NA	NA	NA	NA	NA	NA	NA	NA	NA	NA	NA	NA	NA	NA	NA	NA	NA	NA	NA	NA	NA	NA	NA	NA	NA	NA	NA	NA	NA	NA	NA	NA	NA	NA	NA	NA	NA
0.71_180.1027n	NA	NA	NA	NA	NA	NA	NA	NA	NA	NA	NA	NA	NA	NA	NA	NA	NA	NA	NA	NA	NA	NA	NA	NA	NA	NA	NA	NA	NA	NA	NA	NA	NA	NA	NA	NA	NA	NA	NA	NA	NA	NA	NA	NA	NA	NA	NA	NA	NA
0.71_181.0537m/z	NA	NA	NA	NA	NA	NA	NA	NA	NA	NA	NA	NA	NA	NA	NA	NA	NA	NA	NA	NA	NA	NA	NA	NA	NA	NA	0.010423111	NA	NA	NA	NA	NA	NA	NA	NA	NA	NA	NA	NA	NA	NA	NA	NA	NA	NA	NA	NA	NA	NA
0.71_183.0977m/z	NA	NA	NA	NA	NA	NA	NA	NA	NA	NA	NA	NA	NA	NA	NA	NA	NA	NA	NA	NA	NA	NA	NA	NA	NA	NA	NA	NA	NA	NA	NA	NA	NA	NA	NA	NA	NA	NA	NA	NA	NA	NA	NA	NA	NA	NA	NA	NA	NA
0.71_187.0499n	NA	NA	NA	NA	NA	NA	0.023822616	NA	NA	NA	NA	NA	NA	0.030309644	0.022664842	0.024729114	NA	NA	0.024811591	NA	NA	0.028665067	0.001466102	0.027483809	NA	NA	0.028490245	NA	NA	NA	NA	NA	NA	NA	0.021184938	NA	NA	0.035327572	NA	0.034173557	NA	NA	NA	NA	0.031141897	NA	NA	NA	NA
0.71_190.1380m/z	NA	NA	NA	NA	NA	NA	NA	NA	NA	NA	NA	NA	NA	NA	NA	NA	NA	NA	NA	NA	NA	NA	NA	-0.005791072	NA	NA	NA	NA	NA	NA	NA	NA	NA	NA	NA	NA	NA	NA	NA	NA	NA	NA	NA	NA	NA	NA	NA	NA	NA
0.71_190.1418m/z	NA	NA	NA	NA	NA	NA	NA	NA	NA	NA	NA	NA	NA	NA	0.013920412	NA	NA	NA	NA	NA	NA	NA	NA	NA	NA	NA	0.011063507	NA	NA	NA	NA	NA	NA	NA	NA	NA	NA	NA	NA	NA	NA	NA	NA	NA	NA	NA	NA	NA	NA
0.71_195.0954m/z	NA	NA	NA	NA	NA	NA	NA	NA	NA	NA	NA	NA	NA	NA	NA	NA	NA	NA	NA	NA	NA	NA	NA	NA	NA	NA	NA	NA	NA	NA	NA	NA	NA	NA	NA	NA	NA	NA	NA	NA	NA	NA	NA	NA	NA	NA	NA	NA	NA
0.71_196.0580m/z	NA	NA	NA	NA	NA	NA	NA	NA	NA	NA	NA	NA	NA	NA	NA	NA	NA	NA	NA	NA	NA	NA	NA	NA	NA	NA	NA	NA	NA	NA	NA	NA	NA	NA	NA	NA	NA	NA	NA	NA	NA	NA	NA	NA	NA	NA	NA	NA	NA
0.71_197.0376m/z	NA	NA	NA	NA	NA	NA	NA	NA	NA	NA	NA	NA	NA	NA	NA	NA	NA	NA	NA	NA	NA	NA	NA	NA	NA	NA	NA	NA	NA	NA	NA	NA	NA	NA	NA	NA	NA	NA	NA	NA	NA	NA	NA	NA	NA	NA	NA	NA	NA
0.71_197.0501m/z	NA	NA	NA	NA	NA	NA	NA	NA	NA	NA	NA	NA	NA	NA	NA	NA	NA	NA	NA	NA	NA	NA	NA	NA	NA	NA	NA	NA	NA	NA	NA	NA	NA	NA	NA	NA	NA	NA	NA	NA	NA	NA	NA	NA	NA	NA	NA	NA	NA
0.71_201.1250m/z	NA	NA	NA	NA	NA	NA	NA	NA	NA	NA	NA	NA	NA	NA	NA	NA	NA	NA	NA	NA	NA	NA	NA	NA	NA	NA	NA	NA	NA	NA	NA	NA	NA	NA	NA	NA	NA	NA	NA	NA	NA	NA	NA	NA	NA	NA	NA	NA	NA
0.71_205.0439m/z	NA	NA	NA	NA	NA	NA	NA	NA	NA	NA	NA	NA	NA	NA	NA	NA	NA	NA	NA	NA	NA	NA	NA	NA	NA	NA	NA	NA	NA	NA	NA	NA	NA	NA	NA	NA	NA	NA	NA	NA	NA	NA	NA	NA	NA	NA	NA	NA	NA
0.71_205.1169m/z	NA	NA	NA	NA	NA	NA	NA	NA	NA	NA	NA	NA	NA	NA	NA	NA	NA	NA	NA	NA	NA	NA	NA	NA	NA	NA	NA	NA	NA	NA	NA	NA	NA	NA	NA	NA	NA	NA	NA	NA	NA	NA	NA	NA	NA	NA	NA	NA	NA
0.71_207.0989m/z	NA	NA	NA	NA	NA	NA	NA	NA	NA	NA	NA	NA	NA	NA	NA	NA	NA	NA	NA	NA	NA	NA	NA	NA	NA	NA	NA	NA	NA	NA	NA	NA	NA	NA	NA	NA	NA	NA	NA	NA	NA	NA	NA	NA	NA	NA	NA	NA	NA
0.71_209.1152m/z	NA	NA	NA	NA	NA	NA	NA	NA	NA	NA	NA	NA	NA	NA	NA	NA	NA	NA	NA	NA	NA	NA	NA	NA	NA	NA	NA	NA	NA	NA	NA	NA	NA	NA	NA	NA	NA	NA	NA	NA	NA	NA	NA	NA	NA	NA	NA	NA	NA
0.71_214.0493n	NA	NA	NA	NA	NA	NA	NA	NA	NA	NA	NA	NA	NA	NA	NA	NA	NA	NA	NA	NA	NA	NA	NA	NA	NA	NA	NA	NA	NA	NA	NA	NA	NA	NA	NA	NA	NA	NA	NA	NA	NA	NA	NA	NA	NA	NA	NA	NA	NA
0.71_217.0448m/z	NA	NA	NA	NA	NA	NA	NA	NA	NA	NA	NA	NA	NA	NA	NA	NA	NA	NA	NA	NA	NA	NA	NA	NA	NA	NA	NA	NA	NA	NA	NA	NA	NA	NA	NA	NA	NA	NA	NA	NA	NA	NA	NA	NA	NA	NA	NA	NA	NA
0.71_217.0817m/z	NA	NA	NA	NA	NA	NA	NA	NA	NA	NA	NA	NA	NA	NA	NA	NA	NA	NA	NA	NA	NA	NA	NA	NA	NA	NA	NA	NA	NA	NA	NA	NA	NA	NA	NA	NA	NA	NA	NA	NA	NA	NA	NA	NA	NA	NA	NA	NA	NA
0.71_219.1119m/z	NA	NA	NA	NA	NA	NA	NA	NA	NA	NA	NA	NA	NA	NA	NA	NA	NA	NA	NA	NA	NA	NA	NA	NA	NA	NA	NA	NA	NA	NA	NA	NA	NA	NA	NA	NA	NA	NA	NA	NA	NA	NA	NA	NA	NA	NA	NA	NA	NA
0.71_225.1032m/z	NA	NA	NA	NA	NA	NA	NA	NA	NA	NA	NA	NA	NA	NA	NA	NA	NA	NA	NA	NA	NA	-0.012851868	NA	NA	NA	NA	-0.006583193	NA	NA	NA	NA	NA	NA	NA	NA	NA	NA	NA	NA	NA	NA	NA	NA	NA	NA	NA	NA	NA	NA
0.71_241.1146m/z	NA	NA	NA	NA	NA	NA	NA	NA	NA	NA	NA	NA	NA	NA	NA	NA	NA	NA	NA	NA	NA	NA	NA	NA	NA	NA	NA	NA	NA	NA	NA	NA	NA	NA	NA	NA	NA	NA	NA	NA	NA	NA	NA	NA	NA	NA	NA	NA	NA
0.71_243.0867m/z	NA	NA	NA	NA	NA	NA	NA	NA	NA	NA	NA	NA	NA	NA	NA	NA	NA	NA	NA	NA	NA	0.00874935	NA	NA	NA	NA	0.010653544	NA	NA	NA	NA	NA	NA	NA	NA	NA	NA	NA	NA	NA	NA	NA	NA	NA	NA	NA	NA	NA	NA
0.71_246.1011m/z	NA	0.02229185	NA	NA	NA	NA	NA	NA	NA	NA	NA	NA	NA	0.02100633	0.012159601	NA	NA	NA	0.021077376	NA	NA	0.020562344	NA	NA	NA	NA	0.018956865	NA	NA	NA	NA	NA	NA	NA	0.017353759	NA	NA	0.021262794	NA	NA	NA	NA	NA	NA	0.02576753	NA	NA	NA	NA
0.71_249.0874n	NA	NA	NA	NA	NA	NA	NA	NA	NA	NA	NA	NA	NA	NA	NA	NA	NA	NA	NA	NA	NA	NA	NA	NA	NA	NA	NA	NA	NA	NA	NA	NA	NA	NA	NA	NA	NA	NA	NA	NA	NA	NA	NA	NA	NA	NA	NA	NA	NA
0.71_251.1258m/z	NA	NA	NA	NA	NA	NA	-0.00236897	NA	NA	NA	NA	NA	NA	NA	NA	NA	NA	NA	-0.004172096	NA	NA	NA	NA	NA	NA	NA	-0.007271094	NA	NA	NA	NA	NA	NA	NA	NA	NA	NA	NA	NA	NA	NA	NA	NA	NA	NA	NA	NA	NA	NA
0.71_253.1118m/z	NA	0.017540319	NA	0.110451447	NA	NA	NA	NA	NA	0.173353273	0.110781875	0.041682032	NA	0.028659199	0.006150867	0.024009527	NA	NA	0.00955434	NA	0.022207178	0.022414779	0.008239025	0.018574522	0.108749851	0.034889071	0.009664793	NA	0.022657152	0.027361644	NA	0.136146379	NA	0.154469638	0.015566539	0.108439294	0.021724215	NA	0.018711914	0.019872011	0.153977228	NA	0.037188195	NA	0.01713382	NA	0.035018501	0.066679964	-0.004094498
0.71_253.1544m/z	NA	NA	NA	NA	NA	NA	NA	NA	NA	NA	NA	NA	NA	NA	NA	NA	NA	NA	NA	NA	NA	NA	NA	NA	NA	NA	NA	NA	NA	NA	NA	NA	NA	NA	NA	NA	NA	NA	NA	NA	NA	NA	NA	NA	NA	NA	NA	NA	NA
0.71_256.0796m/z	NA	NA	NA	NA	NA	NA	NA	NA	NA	NA	NA	NA	NA	NA	NA	NA	NA	NA	NA	NA	NA	NA	NA	NA	NA	NA	NA	NA	NA	NA	NA	NA	NA	NA	NA	NA	NA	NA	NA	NA	NA	NA	NA	NA	NA	NA	NA	NA	NA
0.71_256.0889m/z	NA	NA	NA	NA	NA	NA	NA	NA	NA	NA	NA	NA	NA	NA	NA	NA	NA	NA	NA	NA	NA	NA	NA	NA	NA	NA	NA	NA	NA	NA	NA	NA	NA	NA	NA	NA	NA	NA	NA	NA	NA	NA	NA	NA	NA	NA	NA	NA	NA
0.71_258.0452m/z	NA	NA	NA	NA	NA	NA	NA	NA	NA	NA	NA	NA	NA	NA	NA	NA	NA	NA	NA	NA	NA	NA	NA	NA	NA	NA	NA	NA	NA	NA	NA	NA	NA	NA	NA	NA	NA	NA	NA	NA	NA	NA	NA	NA	NA	NA	NA	NA	NA
0.71_259.0417m/z	NA	NA	NA	NA	NA	NA	NA	NA	NA	NA	NA	NA	NA	NA	NA	NA	NA	NA	NA	NA	NA	NA	NA	NA	NA	NA	NA	NA	NA	NA	NA	NA	NA	NA	NA	NA	NA	NA	NA	NA	NA	NA	NA	NA	NA	NA	NA	NA	NA
0.71_263.0884n	0.392856042	0.056812092	0.243180349	0.223495663	0.158265813	0.483183607	0.059485731	0.238992841	0.279911165	0.274154201	0.256825486	0.282430845	0.227482895	0.066087653	0.044835158	0.071401265	0.341599944	0.327821937	0.057928222	0.224135962	0.070297954	0.057482297	0.131923461	0.042424783	0.427589255	0.240522393	0.054903583	0.308770368	0.055260772	0.184319368	0.177172836	0.236509584	0.277594444	0.288985823	0.058259855	0.230308886	0.056570619	0.064609369	0.165536286	0.06265827	0.29672798	0.18445401	0.162938978	0.346852372	0.066412608	0.419548807	0.200140481	0.17874356	0.324042679
0.71_264.0980m/z	NA	NA	NA	NA	NA	NA	NA	NA	NA	NA	NA	NA	NA	NA	NA	NA	NA	NA	NA	NA	NA	NA	NA	NA	NA	NA	NA	NA	NA	NA	NA	NA	NA	NA	NA	NA	NA	NA	NA	NA	NA	NA	NA	NA	NA	NA	NA	NA	NA
0.71_264.1005m/z	NA	NA	NA	NA	NA	NA	NA	NA	NA	NA	NA	NA	NA	NA	0.012556072	NA	NA	NA	NA	NA	NA	NA	NA	NA	NA	NA	NA	NA	NA	NA	NA	NA	NA	NA	NA	NA	NA	NA	NA	NA	NA	NA	NA	NA	NA	NA	NA	NA	NA
0.71_269.1104m/z	NA	NA	NA	NA	NA	NA	NA	NA	NA	NA	NA	NA	NA	NA	NA	NA	NA	NA	NA	NA	NA	NA	NA	NA	NA	NA	NA	NA	NA	NA	NA	NA	NA	NA	NA	NA	NA	NA	NA	NA	NA	NA	NA	NA	NA	NA	NA	NA	NA
0.71_275.0912m/z	NA	NA	NA	NA	NA	NA	NA	NA	NA	NA	NA	NA	NA	NA	NA	NA	NA	NA	NA	NA	NA	NA	NA	NA	NA	NA	NA	NA	NA	NA	NA	NA	NA	NA	NA	NA	NA	NA	NA	NA	NA	NA	NA	NA	NA	NA	NA	NA	NA
0.71_275.1860m/z	NA	NA	NA	NA	NA	NA	NA	NA	NA	NA	NA	NA	NA	NA	NA	NA	NA	NA	NA	NA	NA	NA	NA	NA	NA	NA	NA	NA	NA	NA	NA	NA	NA	NA	NA	NA	NA	NA	NA	NA	NA	NA	NA	NA	NA	NA	NA	NA	NA
0.71_276.0970m/z	NA	NA	NA	NA	NA	NA	NA	NA	NA	NA	NA	NA	NA	NA	NA	NA	NA	NA	NA	NA	NA	NA	NA	NA	NA	NA	NA	NA	NA	NA	NA	NA	NA	NA	NA	NA	NA	NA	NA	NA	NA	NA	NA	NA	NA	NA	NA	NA	NA
0.71_277.0878m/z	NA	NA	NA	NA	NA	NA	-0.006402949	NA	NA	NA	NA	NA	NA	-0.013789369	-0.011172217	NA	NA	NA	-0.012068154	-0.111792644	-0.016904772	NA	NA	NA	NA	NA	-0.007118847	NA	-0.008061009	-0.009199031	NA	NA	NA	NA	-0.012306624	NA	NA	NA	NA	NA	NA	NA	NA	NA	NA	NA	-0.035430922	NA	NA
0.71_292.0750m/z	NA	0.019248535	NA	NA	NA	NA	0.016837079	NA	NA	NA	NA	NA	NA	NA	NA	0.021718525	NA	NA	0.007971962	NA	0.022386079	0.027872974	NA	0.015293375	NA	NA	0.014336628	NA	NA	NA	NA	NA	NA	NA	NA	NA	0.017185424	NA	NA	0.020942064	NA	NA	NA	NA	0.02911171	NA	NA	NA	NA
0.71_298.0895n	NA	NA	NA	NA	NA	NA	NA	NA	NA	NA	NA	NA	NA	NA	NA	NA	NA	NA	NA	NA	NA	NA	NA	NA	NA	NA	NA	NA	NA	NA	NA	NA	NA	NA	NA	NA	NA	NA	NA	NA	NA	NA	NA	NA	NA	NA	NA	NA	NA
0.71_311.1438m/z	NA	0.01579562	NA	NA	NA	NA	0.016634595	NA	NA	NA	NA	NA	NA	NA	0.008558145	NA	NA	NA	0.013300988	NA	NA	NA	NA	0.011961013	NA	NA	0.014480723	NA	NA	NA	NA	NA	NA	NA	NA	NA	NA	NA	NA	NA	NA	NA	NA	NA	NA	NA	NA	NA	NA
0.71_314.0849m/z	NA	NA	NA	NA	NA	NA	NA	NA	NA	NA	NA	NA	NA	NA	NA	NA	NA	NA	NA	NA	NA	NA	NA	NA	NA	NA	NA	NA	NA	NA	NA	NA	NA	NA	NA	NA	NA	NA	NA	NA	NA	NA	NA	NA	NA	NA	NA	NA	NA
0.71_317.1052m/z	NA	NA	NA	NA	NA	NA	NA	NA	NA	NA	NA	NA	NA	NA	NA	NA	NA	NA	NA	NA	NA	NA	NA	NA	NA	NA	NA	NA	NA	NA	NA	NA	NA	NA	NA	NA	NA	NA	NA	NA	NA	NA	NA	NA	NA	NA	NA	NA	NA
0.71_319.1203m/z	NA	NA	NA	NA	NA	NA	NA	NA	NA	NA	NA	NA	NA	NA	0.011534748	NA	NA	NA	NA	NA	NA	NA	NA	NA	NA	NA	NA	NA	NA	NA	NA	NA	NA	NA	0.010816576	NA	NA	NA	NA	NA	NA	NA	NA	NA	NA	NA	NA	NA	NA
0.71_321.1282m/z	NA	NA	NA	NA	NA	NA	0.023653534	NA	NA	NA	NA	NA	NA	0.021393391	0.01685056	0.019431801	NA	NA	0.016738899	0.066554015	0.019549392	NA	0.032931185	0.021884494	NA	NA	0.023627598	NA	NA	0.044826276	NA	NA	NA	NA	0.016904788	NA	0.020358927	0.017837795	NA	0.022818887	NA	NA	NA	NA	0.025623211	NA	0.04019959	NA	NA
0.71_330.2608m/z	NA	NA	NA	NA	NA	NA	NA	NA	NA	NA	NA	NA	NA	NA	NA	NA	NA	NA	NA	NA	NA	NA	NA	NA	NA	NA	NA	NA	NA	NA	NA	NA	NA	NA	NA	NA	NA	NA	NA	NA	NA	NA	NA	NA	NA	NA	NA	NA	NA
0.71_331.1129m/z	NA	NA	NA	NA	NA	NA	NA	NA	NA	NA	NA	NA	NA	NA	NA	NA	NA	NA	NA	NA	NA	NA	NA	NA	NA	NA	NA	NA	NA	NA	NA	NA	NA	NA	NA	NA	NA	NA	NA	NA	NA	NA	NA	NA	NA	NA	NA	NA	NA
0.71_337.2356m/z	NA	-0.01793561	NA	-0.069376221	0.009300095	NA	-0.009043252	NA	-0.062440669	NA	-0.129472827	NA	-0.059323247	-0.005980235	-0.00830391	-0.011725959	NA	-0.114993295	-0.006075818	NA	NA	NA	-0.055790383	-0.012044317	NA	NA	-0.005116079	NA	-0.012218191	-0.062448838	NA	-0.08664802	-0.133545114	NA	-0.003987173	NA	-0.006351241	-0.013212803	NA	NA	-0.074658456	-0.038272035	NA	NA	-0.022662669	NA	-0.025554214	-0.10451879	NA
0.71_345.2034m/z	NA	-0.005142228	NA	NA	NA	NA	NA	NA	NA	NA	NA	NA	NA	NA	NA	NA	NA	NA	NA	NA	NA	-0.0048093	NA	NA	NA	NA	NA	NA	NA	NA	NA	NA	NA	NA	NA	NA	NA	-0.00614976	NA	NA	NA	NA	NA	NA	NA	NA	NA	NA	NA
0.71_357.2473m/z	NA	NA	NA	NA	NA	NA	NA	NA	NA	NA	NA	NA	NA	NA	NA	NA	NA	NA	NA	NA	NA	NA	NA	NA	NA	NA	NA	NA	NA	NA	NA	NA	NA	NA	NA	NA	NA	0.02387353	NA	NA	NA	NA	NA	NA	NA	NA	NA	NA	NA
0.71_371.1377m/z	NA	NA	NA	NA	NA	NA	NA	NA	NA	NA	NA	NA	NA	NA	NA	NA	NA	NA	NA	NA	NA	NA	NA	NA	NA	NA	NA	NA	NA	NA	NA	NA	NA	NA	NA	NA	NA	NA	NA	NA	NA	NA	NA	NA	NA	NA	NA	NA	NA
0.71_378.2046m/z	NA	NA	NA	NA	NA	NA	NA	NA	NA	NA	NA	NA	NA	NA	-0.014681679	NA	NA	NA	-0.027178471	NA	NA	NA	NA	NA	NA	NA	NA	NA	NA	NA	NA	NA	NA	NA	NA	NA	NA	NA	NA	NA	NA	NA	NA	NA	NA	NA	NA	NA	NA
0.71_418.1513m/z	NA	NA	NA	NA	NA	NA	NA	NA	NA	NA	NA	NA	NA	NA	0.010973183	NA	NA	NA	NA	NA	NA	NA	NA	0.013622345	NA	NA	NA	NA	NA	NA	NA	NA	NA	NA	NA	NA	NA	NA	NA	NA	NA	NA	NA	NA	NA	NA	NA	NA	NA
0.71_423.1933m/z	NA	NA	NA	NA	NA	NA	NA	NA	NA	NA	NA	NA	NA	NA	0.015378743	NA	NA	NA	NA	NA	NA	NA	NA	NA	NA	NA	NA	NA	NA	NA	NA	NA	NA	NA	NA	NA	NA	NA	NA	NA	NA	NA	NA	NA	NA	NA	NA	NA	NA
0.71_429.2438m/z	NA	0.014717283	NA	NA	NA	NA	0.018214505	NA	NA	NA	NA	NA	NA	NA	0.015122375	NA	NA	NA	NA	NA	NA	0.014803954	NA	0.015848661	NA	NA	0.01191069	NA	NA	NA	NA	NA	NA	NA	NA	NA	NA	NA	NA	NA	NA	NA	NA	NA	NA	NA	NA	NA	NA
0.71_447.3047m/z	NA	NA	NA	NA	NA	NA	NA	NA	NA	NA	NA	NA	NA	NA	NA	NA	NA	NA	NA	NA	NA	NA	NA	NA	NA	NA	NA	NA	NA	NA	NA	NA	NA	NA	NA	NA	NA	NA	NA	NA	NA	NA	NA	NA	NA	NA	NA	NA	NA
0.71_457.1547m/z	NA	0.017107756	NA	NA	NA	NA	NA	NA	NA	NA	NA	NA	NA	NA	NA	NA	NA	NA	NA	NA	NA	NA	NA	0.012993797	NA	NA	0.012444158	NA	NA	NA	NA	NA	NA	NA	NA	NA	0.017938925	NA	NA	0.02185356	NA	NA	NA	NA	NA	NA	NA	NA	NA
0.71_463.2994m/z	NA	0.011060229	NA	NA	NA	NA	0.014686499	NA	NA	NA	NA	NA	NA	NA	0.013507634	NA	NA	NA	0.013484574	NA	0.014763228	0.013210045	0.020860173	0.017092873	NA	NA	0.011447329	NA	NA	NA	NA	NA	NA	NA	0.008407046	NA	NA	0.0153803	NA	NA	NA	NA	NA	NA	0.018511666	NA	NA	NA	NA
0.71_532.1834m/z	NA	NA	NA	NA	NA	NA	NA	NA	NA	NA	NA	NA	NA	NA	NA	NA	NA	NA	NA	NA	NA	NA	NA	NA	NA	NA	NA	NA	NA	NA	NA	NA	NA	NA	NA	NA	NA	NA	NA	NA	NA	NA	NA	NA	NA	NA	NA	NA	NA
0.71_532.2664m/z	NA	NA	NA	NA	NA	NA	NA	NA	NA	NA	NA	NA	NA	NA	-0.013313676	NA	NA	NA	NA	NA	NA	NA	NA	-0.016339061	NA	NA	NA	NA	NA	NA	NA	NA	NA	NA	NA	NA	NA	NA	NA	NA	NA	NA	NA	NA	NA	NA	NA	NA	NA
0.71_609.3612m/z	NA	NA	NA	NA	NA	NA	NA	NA	NA	NA	NA	NA	NA	NA	-0.008591925	NA	NA	NA	NA	NA	NA	NA	NA	NA	NA	NA	0.010197108	NA	NA	NA	NA	NA	NA	NA	NA	NA	NA	NA	NA	NA	NA	NA	NA	NA	NA	NA	NA	NA	NA
0.71_68.0246n	NA	NA	NA	NA	NA	NA	NA	NA	NA	NA	NA	NA	NA	NA	NA	NA	NA	NA	NA	NA	NA	NA	NA	NA	NA	NA	NA	NA	NA	NA	NA	NA	NA	NA	NA	NA	NA	NA	NA	NA	NA	NA	NA	NA	NA	NA	NA	NA	NA
0.71_68.0512n	NA	NA	NA	NA	NA	NA	NA	NA	NA	NA	NA	NA	NA	NA	NA	NA	NA	NA	NA	NA	NA	NA	NA	NA	NA	NA	NA	NA	NA	NA	NA	NA	NA	NA	NA	NA	NA	NA	NA	NA	NA	NA	NA	NA	NA	NA	NA	NA	NA
0.71_704.3891n	NA	NA	NA	NA	NA	NA	0.009877241	NA	NA	NA	NA	NA	NA	0.010409283	NA	NA	NA	NA	NA	NA	NA	NA	0.015733952	0.00698266	NA	NA	NA	NA	NA	NA	NA	NA	NA	NA	0.007075965	NA	0.012733091	NA	NA	NA	NA	NA	0.009898637	NA	NA	NA	0.017672215	NA	NA
0.71_84.0268n	NA	NA	NA	NA	NA	NA	0.017219598	NA	NA	NA	NA	NA	NA	NA	0.016289106	NA	NA	NA	0.016335143	NA	NA	NA	NA	NA	NA	NA	0.015483521	NA	NA	NA	NA	NA	NA	NA	0.016342081	NA	NA	NA	NA	NA	NA	NA	NA	NA	NA	NA	NA	NA	NA
0.72_100.0311n	NA	NA	NA	NA	NA	NA	NA	NA	NA	NA	NA	NA	NA	NA	NA	NA	NA	NA	NA	NA	NA	NA	NA	NA	NA	NA	NA	NA	NA	NA	NA	NA	NA	NA	NA	NA	NA	NA	NA	NA	NA	NA	NA	NA	NA	NA	NA	NA	NA
0.72_104.9993m/z	NA	NA	NA	NA	NA	NA	NA	NA	NA	NA	NA	NA	NA	NA	NA	NA	NA	NA	NA	NA	NA	NA	NA	NA	NA	NA	NA	NA	NA	NA	NA	NA	NA	NA	0.01490325	NA	NA	NA	NA	NA	NA	NA	NA	NA	NA	NA	NA	NA	NA
0.72_105.0549n	NA	NA	NA	NA	NA	NA	NA	NA	NA	NA	NA	NA	NA	NA	NA	NA	NA	NA	NA	NA	NA	NA	NA	NA	NA	NA	NA	NA	NA	NA	NA	NA	NA	NA	NA	NA	NA	NA	NA	NA	NA	NA	NA	NA	NA	NA	NA	NA	NA
0.72_110.0600m/z	NA	NA	NA	NA	NA	NA	NA	NA	NA	NA	NA	NA	NA	NA	NA	NA	NA	NA	NA	NA	NA	NA	NA	NA	NA	NA	NA	NA	NA	NA	NA	NA	NA	NA	NA	NA	NA	NA	NA	NA	NA	NA	NA	NA	NA	NA	NA	NA	NA
0.72_111.0610m/z	NA	NA	NA	NA	NA	NA	NA	NA	NA	NA	NA	NA	NA	NA	NA	NA	NA	NA	NA	NA	NA	NA	NA	NA	NA	NA	NA	NA	NA	NA	NA	NA	NA	NA	NA	NA	NA	NA	NA	NA	NA	NA	NA	NA	NA	NA	NA	NA	NA
0.72_114.0881m/z	NA	NA	NA	NA	NA	NA	NA	NA	NA	NA	NA	NA	NA	NA	NA	NA	NA	NA	NA	NA	NA	NA	NA	NA	NA	NA	NA	NA	NA	NA	NA	NA	NA	NA	NA	NA	NA	NA	NA	NA	NA	NA	NA	NA	NA	NA	NA	NA	NA
0.72_115.0449n	NA	0.031602164	NA	NA	0.049681585	NA	0.028348444	0.035480727	0.045602714	NA	0.022877718	0.020969209	0.089688936	0.033719463	0.028464389	0.035310572	0.091017961	0.129703776	0.028914299	0.160793826	0.034693302	0.037035845	0.050782491	0.029599262	NA	0.043457313	0.029936053	NA	0.023027013	0.037278238	0.055880085	NA	0.04551184	0.102832704	0.028292175	0.138942863	0.03319321	0.042720084	0.100856961	0.044857665	NA	NA	0.035327042	NA	0.043956864	0.099822136	0.038456915	NA	0.206001594
0.72_117.0652n	NA	NA	NA	NA	NA	NA	NA	NA	NA	NA	NA	NA	NA	NA	NA	NA	NA	NA	NA	NA	NA	NA	NA	NA	NA	NA	NA	NA	NA	NA	NA	NA	NA	NA	NA	NA	NA	NA	NA	NA	NA	NA	NA	NA	NA	NA	NA	NA	NA
0.72_118.0609m/z	NA	NA	NA	NA	NA	NA	NA	NA	NA	NA	NA	NA	NA	NA	NA	NA	NA	NA	NA	NA	NA	NA	NA	NA	NA	NA	NA	NA	NA	NA	NA	NA	NA	NA	NA	NA	NA	NA	NA	NA	NA	NA	NA	NA	NA	NA	NA	NA	NA
0.72_119.0714n	NA	NA	NA	NA	NA	NA	NA	NA	NA	NA	NA	NA	NA	NA	NA	NA	NA	NA	NA	NA	NA	NA	NA	NA	NA	NA	NA	NA	NA	NA	NA	NA	NA	NA	NA	NA	NA	NA	NA	NA	NA	NA	NA	NA	NA	NA	NA	NA	NA
0.72_119.0723n	NA	NA	NA	NA	NA	NA	NA	NA	NA	NA	NA	NA	NA	-0.011514118	NA	NA	NA	NA	NA	NA	NA	NA	NA	NA	NA	NA	NA	NA	NA	NA	NA	NA	NA	NA	NA	NA	NA	NA	NA	NA	NA	NA	NA	NA	NA	NA	NA	NA	NA
0.72_122.0686n	NA	NA	NA	NA	NA	NA	NA	NA	NA	NA	NA	NA	NA	NA	NA	NA	NA	NA	NA	NA	NA	NA	NA	NA	NA	NA	NA	NA	NA	NA	NA	NA	NA	NA	NA	NA	NA	NA	NA	NA	NA	NA	NA	NA	NA	NA	NA	NA	NA
0.72_124.0259m/z	NA	NA	NA	NA	NA	NA	NA	NA	NA	NA	NA	NA	NA	NA	0.014653365	NA	NA	NA	NA	NA	NA	NA	NA	0.01717129	NA	NA	NA	NA	NA	NA	NA	NA	NA	NA	NA	NA	NA	NA	NA	NA	NA	NA	NA	NA	NA	NA	NA	NA	NA
0.72_124.0911n	NA	NA	NA	NA	NA	NA	NA	NA	NA	NA	NA	NA	NA	NA	NA	NA	NA	NA	NA	NA	NA	0.020506805	NA	NA	NA	NA	0.015534454	NA	NA	NA	NA	NA	NA	NA	NA	NA	NA	NA	NA	NA	NA	NA	NA	NA	NA	NA	NA	NA	NA
0.72_125.0214m/z	NA	-0.017477077	NA	NA	NA	NA	-0.01314268	NA	NA	NA	NA	NA	NA	NA	-0.008996801	-0.014584239	NA	NA	NA	NA	-0.020356111	NA	NA	NA	NA	NA	NA	NA	NA	NA	NA	NA	NA	NA	NA	NA	NA	NA	NA	NA	NA	NA	NA	NA	NA	NA	NA	NA	NA
0.72_125.0701m/z	NA	NA	NA	NA	NA	NA	NA	NA	NA	NA	NA	NA	NA	NA	0.014329942	NA	NA	NA	0.016517077	NA	NA	NA	NA	0.014857534	NA	NA	0.013403325	NA	NA	NA	NA	NA	NA	NA	NA	NA	NA	0.013723276	NA	0.013798173	NA	NA	NA	NA	NA	NA	NA	NA	NA
0.72_128.0638m/z	NA	NA	NA	NA	NA	NA	NA	NA	NA	NA	NA	NA	NA	NA	NA	NA	NA	NA	NA	NA	NA	NA	NA	NA	NA	NA	NA	NA	NA	NA	NA	NA	NA	NA	NA	NA	NA	NA	NA	NA	NA	NA	NA	NA	NA	NA	NA	NA	NA
0.72_129.0740m/z	NA	NA	NA	NA	NA	NA	NA	NA	NA	NA	NA	NA	NA	NA	NA	NA	NA	NA	NA	NA	NA	NA	NA	0.009807097	NA	NA	NA	NA	NA	NA	NA	NA	NA	NA	NA	NA	NA	NA	NA	NA	NA	NA	NA	NA	NA	NA	NA	NA	NA
0.72_129.0772n	NA	0.01710477	NA	NA	NA	NA	NA	NA	NA	NA	NA	NA	NA	NA	0.016117176	NA	NA	NA	NA	NA	NA	NA	NA	NA	NA	NA	0.013421812	NA	NA	NA	NA	NA	NA	NA	NA	NA	NA	NA	NA	NA	NA	NA	NA	NA	NA	NA	NA	NA	NA
0.72_130.0461m/z	NA	NA	NA	NA	NA	NA	NA	NA	NA	NA	NA	NA	NA	NA	NA	NA	NA	NA	NA	NA	NA	NA	NA	NA	NA	NA	NA	NA	NA	NA	NA	NA	NA	NA	NA	NA	NA	NA	NA	NA	NA	NA	NA	NA	NA	NA	NA	NA	NA
0.72_131.0596n	NA	NA	NA	NA	NA	NA	NA	NA	NA	NA	NA	NA	NA	NA	NA	NA	NA	NA	NA	NA	NA	NA	NA	NA	NA	NA	NA	NA	NA	NA	NA	NA	NA	NA	NA	NA	NA	NA	NA	NA	NA	NA	NA	NA	NA	NA	NA	NA	NA
0.72_131.0800m/z	NA	NA	NA	NA	NA	NA	NA	NA	NA	NA	NA	NA	NA	NA	0.005640805	NA	NA	NA	NA	NA	NA	NA	NA	NA	NA	NA	NA	NA	NA	NA	NA	NA	NA	NA	NA	NA	NA	NA	NA	0.010486964	NA	NA	NA	NA	NA	NA	NA	NA	NA
0.72_131.0833m/z	NA	NA	NA	NA	NA	NA	NA	NA	NA	NA	NA	NA	NA	NA	NA	NA	NA	NA	NA	NA	NA	NA	NA	NA	NA	NA	NA	NA	NA	NA	NA	NA	NA	NA	NA	NA	NA	NA	NA	NA	NA	NA	NA	NA	NA	NA	NA	NA	NA
0.72_131.0886m/z	NA	NA	-0.086013659	NA	NA	NA	3.11E-05	NA	NA	NA	NA	NA	-0.012221872	-0.006143414	0.00231222	-0.000995654	-0.198762421	NA	-0.002596083	-0.063611295	-0.006959749	-0.005656962	NA	NA	-0.10950372	NA	0.002905579	NA	NA	NA	-0.015914711	NA	NA	NA	-0.001070445	NA	-0.003839353	-0.005696848	-0.068545546	-0.018974523	NA	-0.060904268	NA	-0.106158011	-0.011186922	NA	-0.010623758	-0.039749946	NA
0.72_133.0659m/z	NA	NA	NA	NA	NA	NA	NA	NA	NA	NA	NA	NA	NA	NA	NA	NA	NA	NA	NA	NA	NA	NA	NA	NA	NA	NA	NA	NA	NA	NA	NA	NA	NA	NA	NA	NA	NA	NA	NA	NA	NA	NA	NA	NA	NA	NA	NA	NA	NA
0.72_135.0526n	NA	NA	NA	NA	NA	NA	NA	NA	NA	NA	NA	NA	NA	NA	NA	NA	NA	NA	NA	NA	NA	NA	NA	NA	NA	NA	NA	NA	NA	NA	NA	NA	NA	NA	NA	NA	NA	NA	NA	NA	NA	NA	NA	NA	NA	NA	NA	NA	NA
0.72_135.0784m/z	NA	NA	NA	NA	NA	NA	NA	NA	NA	NA	NA	NA	NA	NA	NA	NA	NA	NA	NA	NA	NA	NA	NA	NA	NA	NA	NA	NA	NA	NA	NA	NA	NA	NA	NA	NA	NA	NA	NA	NA	NA	NA	NA	NA	NA	NA	NA	NA	NA
0.72_136.0497n	NA	NA	NA	NA	NA	NA	NA	NA	NA	NA	NA	NA	NA	NA	NA	NA	NA	NA	NA	NA	NA	NA	NA	NA	NA	NA	NA	NA	NA	NA	NA	NA	NA	NA	NA	NA	NA	NA	NA	NA	NA	NA	NA	NA	NA	NA	NA	NA	NA
0.72_136.0712m/z	NA	NA	NA	NA	NA	NA	NA	NA	NA	NA	NA	NA	NA	NA	NA	NA	NA	NA	NA	NA	NA	NA	NA	NA	NA	NA	NA	NA	NA	NA	NA	NA	NA	NA	NA	NA	NA	NA	NA	NA	NA	NA	NA	NA	NA	NA	NA	NA	NA
0.72_136.0731m/z	NA	NA	NA	NA	NA	NA	NA	NA	NA	NA	NA	NA	NA	NA	NA	NA	NA	NA	NA	NA	NA	NA	NA	NA	NA	NA	NA	NA	NA	NA	NA	NA	NA	NA	NA	NA	NA	NA	NA	NA	NA	NA	NA	NA	NA	NA	NA	NA	NA
0.72_136.0767m/z	NA	NA	NA	NA	NA	NA	NA	NA	NA	NA	NA	NA	NA	NA	NA	NA	NA	NA	NA	NA	NA	NA	NA	NA	NA	NA	NA	NA	NA	NA	NA	NA	NA	NA	NA	NA	NA	NA	NA	NA	NA	NA	NA	NA	NA	NA	NA	NA	NA
0.72_137.0367m/z	-0.094358928	-0.042849336	-0.085710191	NA	NA	NA	-0.05097257	-0.031959137	-0.034731247	-0.06037873	-0.080785456	NA	-0.03549717	-0.041031367	-0.031281106	-0.032303179	-0.019820675	NA	-0.031880539	-0.075380387	-0.043104446	-0.033708514	-0.043366623	-0.032468914	-0.04703408	NA	-0.026502159	-0.031445117	-0.040115637	-0.038771713	-0.03756956	-0.036721124	NA	NA	-0.03289953	-0.074202572	-0.046098327	-0.044336725	NA	-0.044739604	NA	-0.103688422	-0.086287922	NA	-0.041749191	NA	-0.04616183	-0.043589173	NA
0.72_137.0545n	NA	NA	NA	NA	NA	NA	NA	NA	NA	NA	NA	NA	NA	NA	NA	NA	NA	NA	NA	NA	NA	NA	NA	NA	NA	NA	NA	NA	NA	NA	NA	NA	NA	NA	NA	NA	NA	NA	NA	NA	NA	NA	NA	NA	NA	NA	NA	NA	NA
0.72_138.0547m/z	NA	NA	NA	NA	NA	NA	NA	NA	NA	NA	NA	NA	NA	NA	-0.023061429	NA	NA	NA	NA	NA	NA	NA	NA	-0.024058854	NA	NA	-0.030439456	NA	NA	NA	NA	NA	NA	NA	-0.031760068	NA	NA	NA	NA	-0.032687254	NA	NA	NA	NA	NA	NA	NA	NA	NA
0.72_138.0648n	NA	NA	NA	NA	NA	NA	NA	NA	NA	NA	NA	NA	NA	NA	NA	NA	NA	NA	NA	NA	NA	NA	NA	NA	NA	NA	NA	NA	NA	NA	NA	NA	NA	NA	NA	NA	NA	NA	NA	NA	NA	NA	NA	NA	NA	NA	NA	NA	NA
0.72_138.0656n	NA	NA	NA	NA	NA	NA	NA	NA	NA	NA	NA	NA	NA	NA	NA	NA	NA	NA	NA	NA	NA	NA	NA	NA	NA	NA	NA	NA	NA	NA	NA	NA	NA	NA	NA	NA	NA	NA	NA	NA	NA	NA	NA	NA	NA	NA	NA	NA	NA
0.72_138.0689n	NA	NA	NA	NA	NA	NA	NA	NA	NA	NA	NA	NA	NA	NA	NA	NA	NA	NA	NA	NA	NA	NA	NA	NA	NA	NA	NA	NA	NA	NA	NA	NA	NA	NA	NA	NA	NA	NA	NA	NA	NA	NA	NA	NA	NA	NA	NA	NA	NA
0.72_139.0424m/z	NA	NA	NA	NA	NA	NA	NA	NA	NA	NA	NA	NA	NA	NA	0.008643646	NA	NA	NA	NA	NA	NA	NA	NA	NA	NA	NA	NA	NA	NA	NA	NA	NA	NA	NA	NA	NA	NA	NA	NA	NA	NA	NA	NA	NA	NA	NA	NA	NA	NA
0.72_139.0739m/z	NA	NA	NA	NA	NA	NA	NA	NA	NA	NA	NA	NA	NA	NA	NA	NA	NA	NA	NA	NA	NA	NA	NA	NA	NA	NA	NA	NA	NA	NA	NA	NA	NA	NA	NA	NA	NA	NA	NA	-0.012466512	NA	NA	NA	NA	NA	NA	NA	NA	NA
0.72_140.0825n	NA	NA	NA	NA	NA	NA	NA	NA	NA	NA	NA	NA	NA	NA	NA	NA	NA	NA	NA	NA	NA	NA	NA	NA	NA	NA	NA	NA	NA	NA	NA	NA	NA	NA	NA	NA	NA	NA	NA	NA	NA	NA	NA	NA	NA	NA	NA	NA	NA
0.72_141.0715m/z	NA	NA	NA	NA	NA	NA	NA	NA	NA	NA	NA	NA	NA	NA	NA	NA	NA	NA	NA	NA	NA	NA	NA	NA	NA	NA	NA	NA	NA	NA	NA	NA	NA	NA	NA	NA	NA	NA	NA	NA	NA	NA	NA	NA	NA	NA	NA	NA	NA
0.72_141.0806n	NA	0.014306593	NA	NA	NA	NA	0.016433151	NA	NA	NA	NA	NA	NA	NA	0.014364842	NA	NA	NA	NA	NA	0.023539623	0.015092	NA	NA	NA	NA	0.014052012	NA	NA	NA	NA	NA	NA	NA	NA	NA	NA	NA	NA	NA	NA	NA	NA	NA	NA	NA	NA	NA	NA
0.72_142.0801n	NA	NA	NA	NA	NA	NA	NA	NA	NA	NA	NA	NA	NA	NA	NA	NA	NA	NA	NA	NA	NA	NA	NA	NA	NA	NA	NA	NA	NA	NA	NA	NA	NA	NA	NA	NA	NA	NA	NA	NA	NA	NA	NA	NA	NA	NA	NA	NA	NA
0.72_142.1238m/z	0.120636678	NA	NA	NA	NA	NA	0.022285213	NA	NA	NA	NA	NA	NA	0.031471119	NA	0.027679045	NA	NA	NA	0.036262462	0.027611976	0.03050342	0.021614742	0.015744791	NA	NA	0.02377706	0.181485929	NA	0.001834035	0.029429156	NA	NA	NA	0.034170004	NA	0.029738929	0.032239654	0.022139849	NA	NA	NA	NA	NA	0.031080355	NA	0.01928717	NA	NA
0.72_147.0554n	NA	NA	NA	NA	NA	NA	NA	NA	NA	NA	NA	NA	NA	NA	NA	NA	NA	NA	NA	NA	NA	NA	NA	NA	NA	NA	NA	NA	NA	NA	NA	NA	NA	NA	NA	NA	NA	NA	NA	NA	NA	NA	NA	NA	NA	NA	NA	NA	NA
0.72_147.1180m/z	NA	NA	NA	NA	NA	NA	NA	NA	NA	NA	NA	NA	NA	NA	NA	NA	NA	NA	NA	NA	NA	NA	NA	0.007088381	NA	NA	NA	NA	NA	NA	NA	NA	NA	NA	NA	NA	NA	NA	NA	NA	NA	NA	NA	NA	NA	NA	NA	NA	NA
0.72_148.0888n	NA	NA	NA	NA	NA	NA	NA	NA	NA	NA	NA	NA	NA	NA	NA	NA	NA	NA	NA	NA	NA	NA	NA	NA	NA	NA	NA	NA	NA	NA	NA	NA	NA	NA	NA	NA	NA	NA	NA	NA	NA	NA	NA	NA	NA	NA	NA	NA	NA
0.72_151.1105m/z	NA	NA	NA	NA	NA	NA	NA	NA	NA	NA	NA	NA	NA	NA	NA	NA	NA	NA	NA	NA	NA	NA	NA	0.00827643	NA	NA	NA	NA	NA	NA	NA	NA	NA	NA	NA	NA	NA	NA	NA	NA	NA	NA	NA	NA	NA	NA	NA	NA	NA
0.72_154.0221m/z	NA	NA	NA	NA	NA	NA	NA	NA	NA	NA	NA	NA	NA	NA	NA	0.028708528	NA	NA	0.019094404	NA	NA	NA	NA	NA	NA	NA	NA	NA	NA	NA	NA	NA	NA	NA	NA	NA	NA	NA	NA	NA	NA	NA	NA	NA	NA	NA	NA	NA	NA
0.72_154.0908m/z	NA	NA	NA	NA	NA	NA	NA	NA	NA	NA	NA	NA	NA	NA	NA	NA	NA	NA	NA	NA	NA	NA	NA	NA	NA	NA	NA	NA	NA	NA	NA	NA	NA	NA	NA	NA	NA	NA	NA	NA	NA	NA	NA	NA	NA	NA	NA	NA	NA
0.72_156.0955m/z	NA	NA	NA	NA	NA	NA	NA	NA	NA	NA	NA	NA	NA	NA	NA	NA	NA	NA	0.011022129	NA	NA	NA	NA	NA	NA	NA	NA	NA	NA	NA	NA	NA	NA	NA	NA	NA	NA	NA	NA	NA	NA	NA	NA	NA	NA	NA	NA	NA	NA
0.72_156.1029m/z	NA	NA	NA	NA	NA	NA	NA	NA	NA	NA	NA	NA	NA	NA	0.009016151	NA	NA	NA	0.016917773	NA	NA	NA	NA	0.007706212	NA	NA	0.011930373	NA	0.016099322	NA	NA	NA	NA	NA	NA	NA	NA	NA	NA	NA	NA	NA	NA	NA	NA	NA	NA	NA	NA
0.72_157.0943m/z	NA	NA	NA	NA	NA	NA	NA	NA	NA	NA	NA	NA	NA	NA	NA	NA	NA	NA	NA	NA	NA	NA	NA	NA	NA	NA	NA	NA	NA	NA	NA	NA	NA	NA	NA	NA	-0.018616402	NA	NA	NA	NA	NA	NA	NA	NA	NA	NA	NA	NA
0.72_159.0933n	NA	0.011252004	NA	NA	NA	NA	NA	0.116071599	NA	NA	NA	NA	NA	NA	0.015289353	NA	NA	NA	0.01097605	NA	NA	NA	NA	0.015719005	NA	NA	0.010845561	NA	0.016774574	0.026995115	NA	NA	NA	NA	0.012533087	NA	NA	NA	NA	0.016749302	NA	NA	NA	NA	NA	NA	NA	NA	NA
0.72_159.1164m/z	NA	NA	NA	NA	NA	NA	NA	NA	NA	NA	NA	NA	NA	NA	NA	NA	NA	NA	NA	NA	NA	NA	NA	NA	NA	NA	NA	NA	NA	NA	NA	NA	NA	NA	NA	NA	NA	NA	NA	NA	NA	NA	NA	NA	NA	NA	NA	NA	NA
0.72_160.0729m/z	NA	NA	NA	NA	NA	NA	NA	NA	NA	NA	NA	NA	NA	NA	0.012524959	NA	NA	NA	NA	NA	NA	NA	NA	NA	NA	NA	NA	NA	NA	NA	NA	NA	NA	NA	NA	NA	NA	NA	NA	NA	NA	NA	NA	NA	NA	NA	NA	NA	NA
0.72_160.0900n	NA	NA	NA	NA	NA	NA	NA	NA	NA	NA	NA	NA	NA	NA	NA	NA	NA	NA	NA	NA	NA	NA	NA	NA	NA	NA	NA	NA	NA	NA	NA	NA	NA	NA	NA	NA	NA	NA	NA	NA	NA	NA	NA	NA	NA	NA	NA	NA	NA
0.72_160.1323m/z	NA	NA	NA	NA	NA	NA	NA	NA	NA	NA	NA	NA	NA	NA	NA	NA	NA	NA	NA	NA	NA	NA	NA	NA	NA	NA	NA	NA	NA	NA	NA	NA	NA	NA	NA	NA	NA	NA	NA	NA	NA	NA	NA	NA	NA	NA	NA	NA	NA
0.72_161.1299m/z	NA	NA	NA	NA	NA	NA	NA	NA	NA	NA	NA	NA	NA	NA	NA	NA	NA	NA	NA	NA	NA	NA	NA	NA	NA	NA	NA	NA	NA	NA	NA	NA	NA	NA	NA	NA	NA	NA	NA	NA	NA	NA	NA	NA	NA	NA	NA	NA	NA
0.72_166.0621n	NA	NA	NA	NA	NA	NA	NA	NA	NA	NA	NA	NA	NA	NA	NA	NA	NA	NA	NA	NA	NA	NA	NA	-0.016191683	NA	NA	NA	NA	NA	NA	NA	NA	NA	NA	NA	NA	NA	NA	NA	NA	NA	NA	NA	NA	NA	NA	NA	NA	NA
0.72_166.0847m/z	NA	NA	NA	NA	NA	NA	NA	NA	NA	NA	NA	NA	NA	NA	NA	NA	NA	NA	NA	NA	NA	NA	NA	NA	NA	NA	NA	NA	NA	NA	NA	NA	NA	NA	NA	NA	NA	NA	NA	NA	NA	NA	NA	NA	NA	NA	NA	NA	NA
0.72_167.0769m/z	NA	0.011832864	NA	NA	NA	NA	0.019738933	NA	NA	NA	NA	NA	0.241057083	0.016752283	0.013924219	0.022298433	NA	NA	0.012465353	NA	0.020535047	0.015992801	0.044386477	0.013577481	NA	NA	0.022512462	NA	0.022404186	0.068065471	0.039899051	NA	NA	NA	0.017809884	NA	0.019480249	0.025859695	NA	0.018901661	NA	NA	NA	NA	0.024617578	NA	NA	NA	NA
0.72_168.0814m/z	NA	NA	NA	NA	NA	NA	0.017984569	NA	NA	NA	NA	NA	NA	NA	0.010256132	0.023370297	NA	NA	NA	NA	NA	0.017594179	NA	NA	NA	NA	0.015527227	NA	NA	NA	NA	NA	NA	NA	0.019712148	NA	NA	0.026067681	NA	NA	NA	NA	NA	NA	NA	NA	NA	NA	NA
0.72_169.0595m/z	NA	NA	NA	NA	NA	NA	NA	NA	NA	NA	NA	NA	NA	NA	NA	NA	NA	NA	NA	NA	NA	NA	NA	NA	NA	NA	NA	NA	NA	NA	NA	NA	NA	NA	NA	NA	NA	NA	NA	NA	NA	NA	NA	NA	NA	NA	NA	NA	NA
[truncated: 27,088 more rows]
[truncated: 52 more columns]
