# Supplementary material for: Determinants of accelerated metabolomic and epigenetic aging in a UK cohort
Source: Aging Cell. 2020 May 3;19(6):e13149. doi: 10.1111/acel.13149 (PMC7294785; doi:10.1111/acel.13149)
Supplement: Supplementary file 2 — Supplementary Material [file ACEL-19-e13149-s002.csv]

	Featurename	mz	RT	Average.coef.across models	%.models.present	platfrom	compound_id	compound_name	kegg_id	formula	monoisotopic_mass	adduct	adduct_type	adduct_m.z	delta.ppm.
18	0.51_93.0431m/z	93.0431	0.51	-0.111659159	100	sLPOS	HMDB0158555	2H-Purin-2-one, 1,3-dihydro-6-(hydroxyamino)-	n/a	C5H5N5O2	167.0443244	M+H+NH4	+	93.042712	4
19	0.51_93.0431m/z	93.0431	0.51	-0.111659159	100	sLPOS	HMDB0160079	6-(hydroxyamino)-9H-purin-8-ol	n/a	C5H5N5O2	167.0443244	M+H+NH4	+	93.042712	4
20	0.51_93.0431m/z	93.0431	0.51	-0.111659159	100	sLPOS	HMDB0000401	2,8-Dihydroxyadenine	n/a	C5H5N5O2	167.0443244	M+H+NH4	+	93.042712	4
21	0.51_93.0431m/z	93.0431	0.51	-0.111659159	100	sLPOS	HMDB0002032	8-Hydroxyguanine	C20155	C5H5N5O2	167.0443244	M+H+NH4	+	93.042712	4
141	2.46_127.0477m/z	127.0477	2.46	0.138713377	100	uRPOS	HMDB0002006	2,3-Diaminopropionic acid	C03401	C3H8N2O2	104.0585775	M+Na	+	127.047796	1
466	1.49_154.0844m/z	154.0844	1.49	-0.131317747	100	uRPOS	HMDB0000557	L-Alloisoleucine	n/a	C6H13NO2	131.0946287	M+Na	+	154.083847	4
467	1.49_154.0844m/z	154.0844	1.49	-0.131317747	100	uRPOS	HMDB0145163	2-hydroxy-3-(propylamino)propanal	n/a	C6H13NO2	131.0946287	M+Na	+	154.083847	4
468	1.49_154.0844m/z	154.0844	1.49	-0.131317747	100	uRPOS	HMDB0001645	L-Norleucine	C01933	C6H13NO2	131.0946287	M+Na	+	154.083847	4
469	1.49_154.0844m/z	154.0844	1.49	-0.131317747	100	uRPOS	HMDB0171680	SCHEMBL10311743	n/a	C6H13NO2	131.0946287	M+Na	+	154.083847	4
470	1.49_154.0844m/z	154.0844	1.49	-0.131317747	100	uRPOS	HMDB0060650	N-(2-Hydroxyethyl)-morpholine	n/a	C6H13NO2	131.0946287	M+Na	+	154.083847	4
471	1.49_154.0844m/z	154.0844	1.49	-0.131317747	100	uRPOS	HMDB0144645	N,N-Diethylglycine	C16647	C6H13NO2	131.0946287	M+Na	+	154.083847	4
472	1.49_154.0844m/z	154.0844	1.49	-0.131317747	100	uRPOS	HMDB0003640	Beta-Leucine	C02486	C6H13NO2	131.0946287	M+Na	+	154.083847	4
473	1.49_154.0844m/z	154.0844	1.49	-0.131317747	100	uRPOS	HMDB0171682	N-(2-methylpropyl)glycolamide	n/a	C6H13NO2	131.0946287	M+Na	+	154.083847	4
474	1.49_154.0844m/z	154.0844	1.49	-0.131317747	100	uRPOS	HMDB0171681	SCHEMBL12506706	n/a	C6H13NO2	131.0946287	M+Na	+	154.083847	4
475	1.49_154.0844m/z	154.0844	1.49	-0.131317747	100	uRPOS	HMDB0168720	2-[ethyl(1-hydroxyethyl)amino]acetaldehyde	n/a	C6H13NO2	131.0946287	M+Na	+	154.083847	4
476	1.49_154.0844m/z	154.0844	1.49	-0.131317747	100	uRPOS	HMDB0061716	N-methylvaline	n/a	C6H13NO2	131.0946287	M+Na	+	154.083847	4
477	1.49_154.0844m/z	154.0844	1.49	-0.131317747	100	uRPOS	HMDB0000172	L-Isoleucine	C00407	C6H13NO2	131.0946287	M+Na	+	154.083847	4
478	1.49_154.0844m/z	154.0844	1.49	-0.131317747	100	uRPOS	HMDB0062052	4-(dimethylamino)butanoic acid	n/a	C6H13NO2	131.0946287	M+Na	+	154.083847	4
479	1.49_154.0844m/z	154.0844	1.49	-0.131317747	100	uRPOS	HMDB0013812	1-Nitrohexane	n/a	C6H14NO2	132.1024537	M+Na	+	154.084396	0
480	1.49_154.0844m/z	154.0844	1.49	-0.131317747	100	uRPOS	HMDB0029168	3-Aminocaproic acid	n/a	C6H13NO2	131.0946287	M+Na	+	154.083847	4
481	1.49_154.0844m/z	154.0844	1.49	-0.131317747	100	uRPOS	HMDB0062203	L-Leucine	C00123	C6H13NO2	131.0946287	M+Na	+	154.083847	4
482	1.49_154.0844m/z	154.0844	1.49	-0.131317747	100	uRPOS	HMDB0036382	6-Deoxyfagomine	n/a	C6H13NO2	131.0946287	M+Na	+	154.083847	4
483	1.49_154.0844m/z	154.0844	1.49	-0.131317747	100	uRPOS	HMDB0168719	SCHEMBL6203485	n/a	C6H13NO2	131.0946287	M+Na	+	154.083847	4
484	1.49_154.0844m/z	154.0844	1.49	-0.131317747	100	uRPOS	HMDB0005765	Ophthalmic acid	n/a	C11H19N3O6	289.1273854	M+H+NH4	+	154.084243	1
485	1.49_154.0844m/z	154.0844	1.49	-0.131317747	100	uRPOS	HMDB0000687	L-Leucine	C00123	C6H13NO2	131.0946287	M+Na	+	154.083847	4
486	1.49_154.0844m/z	154.0844	1.49	-0.131317747	100	uRPOS	HMDB0001901	Aminocaproic acid	C02378	C6H13NO2	131.0946287	M+Na	+	154.083847	4
487	1.49_154.0844m/z	154.0844	1.49	-0.131317747	100	uRPOS	HMDB0168721	SCHEMBL12464630	n/a	C6H13NO2	131.0946287	M+Na	+	154.083847	4
488	1.49_154.0844m/z	154.0844	1.49	-0.131317747	100	uRPOS	HMDB0033923	(±)-erythro-isoleucine	C16434	C6H13NO2	131.0946287	M+Na	+	154.083847	4
489	1.49_154.0844m/z	154.0844	1.49	-0.131317747	100	uRPOS	HMDB0168722	N,N-diethyl-2-oxoethanamine oxide	n/a	C6H13NO2	131.0946287	M+Na	+	154.083847	4
490	1.49_154.0844m/z	154.0844	1.49	-0.131317747	100	uRPOS	HMDB0013773	D-Leucine	C01570	C6H13NO2	131.0946287	M+Na	+	154.083847	4
492	0.63_159.0801m/z	159.0801	0.63	0.132625153	100	sLPOS	HMDB0060303	(2-Naphthyl)methanol	C02909	C11H10O	158.0731649	M+H	+	159.080441	2
493	0.63_159.0801m/z	159.0801	0.63	0.132625153	100	sLPOS	HMDB0142478	3-[(1E)-1-(4-hydroxyphenyl)-2-phenylbut-1-en-1-yl]phenol	n/a	C22H20O2	316.1463299	M+2H	+	159.080441	2
494	0.63_159.0801m/z	159.0801	0.63	0.132625153	100	sLPOS	HMDB0032861	2-Methoxynaphthalene	n/a	C11H10O	158.0731649	M+H	+	159.080441	2
495	0.63_159.0801m/z	159.0801	0.63	0.132625153	100	sLPOS	HMDB0060322	1-Hydroxymethylnaphthalene	C14089	C11H10O	158.0731649	M+H	+	159.080441	2
496	0.63_159.0801m/z	159.0801	0.63	0.132625153	100	sLPOS	HMDB0061285	1-Hydroxymethylnaphthalene	C14089	C11H10O	158.0731649	M+H	+	159.080441	2
1226	1.49_191.0550n	191.055	1.49	0.140588917	100	uRPOS	HMDB0158118	[(15S)-5-hydroxy-15-methyl-13,14-dioxotetracyclo[8.7.0.0²,⁷.0¹¹,¹⁵]heptadeca-2,4,6-trien-17-yl]oxidanesulfonic acid	n/a	C18H20O7S	380.0929742	M+2H	+	191.053763	6
1227	1.49_191.0550n	191.055	1.49	0.140588917	100	uRPOS	HMDB0140243	{2-[7-hydroxy-2-(3-methoxyphenyl)-3-methyl-2,3-dihydro-1-benzofuran-5-yl]ethoxy}sulfonic acid	n/a	C18H20O7S	380.0929742	M+2H	+	191.053763	6
1228	1.49_191.0550n	191.055	1.49	0.140588917	100	uRPOS	HMDB0183470	3-[(1E)-2-carboxyeth-1-en-1-yl]oxirane-2-carboxylic acid	n/a	C6H6O5	158.0215233	M+CH3OH+H	+	191.055012	0
1229	1.49_191.0550n	191.055	1.49	0.140588917	100	uRPOS	HMDB0158114	[(15S)-10-hydroxy-15-methyl-13,14-dioxotetracyclo[8.7.0.0²,⁷.0¹¹,¹⁵]heptadeca-2,4,6-trien-5-yl]oxidanesulfonic acid	n/a	C18H20O7S	380.0929742	M+2H	+	191.053763	6
1230	1.49_191.0550n	191.055	1.49	0.140588917	100	uRPOS	HMDB0158097	{[(15S)-5-hydroxy-13,14-dioxotetracyclo[8.7.0.0²,⁷.0¹¹,¹⁵]heptadeca-2,4,6-trien-15-yl]methoxy}sulfonic acid	n/a	C18H20O7S	380.0929742	M+2H	+	191.053763	6
1231	1.49_191.0550n	191.055	1.49	0.140588917	100	uRPOS	HMDB0158121	[(15R)-5-hydroxy-15-methyl-13,14-dioxotetracyclo[8.7.0.0²,⁷.0¹¹,¹⁵]heptadeca-2,4,6-trien-16-yl]oxidanesulfonic acid	n/a	C18H20O7S	380.0929742	M+2H	+	191.053763	6
1232	1.49_191.0550n	191.055	1.49	0.140588917	100	uRPOS	HMDB0158095	[(15S)-9-hydroxy-15-methyl-13,14-dioxotetracyclo[8.7.0.0²,⁷.0¹¹,¹⁵]heptadeca-2,4,6-trien-5-yl]oxidanesulfonic acid	n/a	C18H20O7S	380.0929742	M+2H	+	191.053763	6
1233	1.49_191.0550n	191.055	1.49	0.140588917	100	uRPOS	HMDB0150338	{[3-hydroxy-1,2-bis(4-methoxyphenyl)but-3-en-1-yl]oxy}sulfonic acid	n/a	C18H20O7S	380.0929742	M+2H	+	191.053763	6
1234	1.49_191.0550n	191.055	1.49	0.140588917	100	uRPOS	HMDB0012710	3-Dehydroquinate	C00944	C7H10O6	190.0477381	M+H	+	191.055014	0
1235	1.49_191.0550n	191.055	1.49	0.140588917	100	uRPOS	HMDB0137818	benzene-1,2,3,4,5-pentol	n/a	C6H6O5	158.0215233	M+CH3OH+H	+	191.055012	0
1236	1.49_191.0550n	191.055	1.49	0.140588917	100	uRPOS	HMDB0158104	[(15S)-8-hydroxy-15-methyl-13,14-dioxotetracyclo[8.7.0.0²,⁷.0¹¹,¹⁵]heptadeca-2(7),3,5-trien-5-yl]oxidanesulfonic acid	n/a	C18H20O7S	380.0929742	M+2H	+	191.053763	6
1237	1.49_191.0550n	191.055	1.49	0.140588917	100	uRPOS	HMDB0240329	3-carboxyhexanedioate	n/a	C7H8O6	188.0331851	M+H	+	191.055013	0
1238	1.49_191.0550n	191.055	1.49	0.140588917	100	uRPOS	HMDB0158109	[(15S)-5-hydroxy-15-methyl-13,14-dioxotetracyclo[8.7.0.0²,⁷.0¹¹,¹⁵]heptadeca-2,4,6-trien-12-yl]oxidanesulfonic acid	n/a	C18H20O7S	380.0929742	M+2H	+	191.053763	6
1239	1.49_191.0550n	191.055	1.49	0.140588917	100	uRPOS	HMDB0158101	[(15S)-4-hydroxy-15-methyl-13,14-dioxotetracyclo[8.7.0.0²,⁷.0¹¹,¹⁵]heptadeca-2,4,6-trien-5-yl]oxidanesulfonic acid	n/a	C18H20O7S	380.0929742	M+2H	+	191.053763	6
1240	1.49_191.0550n	191.055	1.49	0.140588917	100	uRPOS	HMDB0158094	[(15S)-5-hydroxy-15-methyl-13,14-dioxotetracyclo[8.7.0.0²,⁷.0¹¹,¹⁵]heptadeca-2,4,6-trien-9-yl]oxidanesulfonic acid	n/a	C18H20O7S	380.0929742	M+2H	+	191.053763	6
1241	1.49_191.0550n	191.055	1.49	0.140588917	100	uRPOS	HMDB0158107	[(15S)-3-hydroxy-15-methyl-13,14-dioxotetracyclo[8.7.0.0²,⁷.0¹¹,¹⁵]heptadeca-2,4,6-trien-5-yl]oxidanesulfonic acid	n/a	C18H20O7S	380.0929742	M+2H	+	191.053763	6
1242	1.49_191.0550n	191.055	1.49	0.140588917	100	uRPOS	HMDB0158119	[(15S)-17-hydroxy-15-methyl-13,14-dioxotetracyclo[8.7.0.0²,⁷.0¹¹,¹⁵]heptadeca-2,4,6-trien-5-yl]oxidanesulfonic acid	n/a	C18H20O7S	380.0929742	M+2H	+	191.053763	6
1243	1.49_191.0550n	191.055	1.49	0.140588917	100	uRPOS	HMDB0037815	5-(Methylthio)-2-[(methylthio)methyl]-2-pentenal	n/a	C8H14OS2	190.0486065	M+H	+	191.055882	5
1244	1.49_191.0550n	191.055	1.49	0.140588917	100	uRPOS	HMDB0186481	(1S)-1,3,4-trihydroxy-5-oxocyclohexane-1-carboxylic acid	n/a	C7H10O6	190.047738	M+H	+	191.055014	0
1245	1.49_191.0550n	191.055	1.49	0.140588917	100	uRPOS	HMDB0158116	[(15S)-1-hydroxy-15-methyl-13,14-dioxotetracyclo[8.7.0.0²,⁷.0¹¹,¹⁵]heptadeca-2,4,6-trien-5-yl]oxidanesulfonic acid	n/a	C18H20O7S	380.0929742	M+2H	+	191.053763	6
1246	1.49_191.0550n	191.055	1.49	0.140588917	100	uRPOS	HMDB0158098	[(15S)-15-(hydroxymethyl)-13,14-dioxotetracyclo[8.7.0.0²,⁷.0¹¹,¹⁵]heptadeca-2,4,6-trien-5-yl]oxidanesulfonic acid	n/a	C18H20O7S	380.0929742	M+2H	+	191.053763	6
1247	1.49_191.0550n	191.055	1.49	0.140588917	100	uRPOS	HMDB0037759	2-Methylene-4-oxopentanedioic acid	C06035	C6H6O5	158.0215233	M+CH3OH+H	+	191.055012	0
1248	1.49_191.0550n	191.055	1.49	0.140588917	100	uRPOS	HMDB0158112	[(15S)-11-hydroxy-15-methyl-13,14-dioxotetracyclo[8.7.0.0²,⁷.0¹¹,¹⁵]heptadeca-2,4,6-trien-5-yl]oxidanesulfonic acid	n/a	C18H20O7S	380.0929742	M+2H	+	191.053763	6
1249	1.49_191.0550n	191.055	1.49	0.140588917	100	uRPOS	HMDB0158110	[(15S)-12-hydroxy-15-methyl-13,14-dioxotetracyclo[8.7.0.0²,⁷.0¹¹,¹⁵]heptadeca-2,4,6-trien-5-yl]oxidanesulfonic acid	n/a	C18H20O7S	380.0929742	M+2H	+	191.053763	6
1250	1.49_191.0550n	191.055	1.49	0.140588917	100	uRPOS	HMDB0130655	(7-hydroxy-5-methoxy-6,8-dimethyl-2-phenyl-3,4-dihydro-2H-1-benzopyran-4-yl)oxidanesulfonic acid	n/a	C18H20O7S	380.0929742	M+2H	+	191.053763	6
1251	1.49_191.0550n	191.055	1.49	0.140588917	100	uRPOS	HMDB0158103	[(15S)-5-hydroxy-15-methyl-13,14-dioxotetracyclo[8.7.0.0²,⁷.0¹¹,¹⁵]heptadeca-2(7),3,5-trien-8-yl]oxidanesulfonic acid	n/a	C18H20O7S	380.0929742	M+2H	+	191.053763	6
1252	1.49_191.0550n	191.055	1.49	0.140588917	100	uRPOS	HMDB0059927	2-Hydroxy-2-(2-oxopropyl)butanedioic acid	n/a	C7H10O6	190.0477381	M+H	+	191.055014	0
1253	1.49_191.0550n	191.055	1.49	0.140588917	100	uRPOS	HMDB0031210	Zymonic acid	n/a	C6H6O5	158.0215233	M+CH3OH+H	+	191.055012	0
1254	1.49_191.0550n	191.055	1.49	0.140588917	100	uRPOS	HMDB0060348	2-Maleylacetate	C02222	C6H6O5	158.0215233	M+CH3OH+H	+	191.055012	0
1255	1.49_191.0550n	191.055	1.49	0.140588917	100	uRPOS	HMDB0240294	2-O-Methylascorbic acid	n/a	C7H10O6	190.047738	M+H	+	191.055014	0
1256	1.49_191.0550n	191.055	1.49	0.140588917	100	uRPOS	HMDB0158122	[(15R)-16-hydroxy-15-methyl-13,14-dioxotetracyclo[8.7.0.0²,⁷.0¹¹,¹⁵]heptadeca-2,4,6-trien-5-yl]oxidanesulfonic acid	n/a	C18H20O7S	380.0929742	M+2H	+	191.053763	6
1257	1.49_191.0550n	191.055	1.49	0.140588917	100	uRPOS	HMDB0186917	4-methanimidamido-1-methyl-1H-imidazole-5-carboxylic acid	n/a	C6H8N4O2	168.0647255	M+Na	+	191.053944	6
1271	1.09_192.0259n	192.0259	1.09	0.170953353	100	uRPOS	HMDB0152665	[4-(7,8-dihydroxy-6-methoxy-4-oxo-3,4-dihydro-2H-1-benzopyran-3-yl)phenyl]oxidanesulfonic acid	n/a	C16H14O9S	382.0358532	M+2H	+	192.025203	4
1272	1.09_192.0259n	192.0259	1.09	0.170953353	100	uRPOS	HMDB0174968	[2,5-dihydroxy-7-(hydroxymethyl)-4-methoxy-10-oxo-9,10-dihydroanthracen-9-yl]oxidanesulfonic acid	n/a	C16H14O9S	382.0358532	M+2H	+	192.025203	4
1273	1.09_192.0259n	192.0259	1.09	0.170953353	100	uRPOS	HMDB0126592	[5,7-dihydroxy-2-(3-methoxyphenyl)-4-oxo-3,4-dihydro-2H-1-benzopyran-3-yl]oxidanesulfonic acid	n/a	C16H14O9S	382.0358532	M+2H	+	192.025203	4
1274	1.09_192.0259n	192.0259	1.09	0.170953353	100	uRPOS	HMDB0153799	[5-hydroxy-2-(4-hydroxyphenyl)-7-methoxy-4-oxo-3,4-dihydro-2H-1-benzopyran-3-yl]oxidanesulfonic acid	n/a	C16H14O9S	382.0358532	M+2H	+	192.025203	4
1275	1.09_192.0259n	192.0259	1.09	0.170953353	100	uRPOS	HMDB0174967	[(4,7,9-trihydroxy-5-methoxy-10-oxo-9,10-dihydroanthracen-2-yl)methoxy]sulfonic acid	n/a	C16H14O9S	382.0358532	M+2H	+	192.025203	4
1276	1.09_192.0259n	192.0259	1.09	0.170953353	100	uRPOS	HMDB0147548	[4-(5,7-dihydroxy-4-oxo-3,4-dihydro-2H-1-benzopyran-3-yl)-2-methoxyphenyl]oxidanesulfonic acid	n/a	C16H14O9S	382.0358532	M+2H	+	192.025203	4
1277	1.09_192.0259n	192.0259	1.09	0.170953353	100	uRPOS	HMDB0153511	{5-[(5,7-dihydroxy-4-oxo-3,4-dihydro-2H-1-benzopyran-3-yl)methyl]-2-hydroxyphenyl}oxidanesulfonic acid	n/a	C16H14O9S	382.0358532	M+2H	+	192.025203	4
1278	1.09_192.0259n	192.0259	1.09	0.170953353	100	uRPOS	HMDB0153798	[4-(3,5-dihydroxy-7-methoxy-4-oxo-3,4-dihydro-2H-1-benzopyran-2-yl)phenyl]oxidanesulfonic acid	n/a	C16H14O9S	382.0358532	M+2H	+	192.025203	4
1279	1.09_192.0259n	192.0259	1.09	0.170953353	100	uRPOS	HMDB0152600	[2-hydroxy-5-(7-hydroxy-6-methoxy-4-oxo-3,4-dihydro-2H-1-benzopyran-3-yl)phenyl]oxidanesulfonic acid	n/a	C16H14O9S	382.0358532	M+2H	+	192.025203	4
1280	1.09_192.0259n	192.0259	1.09	0.170953353	100	uRPOS	HMDB0126058	{3-[3-(3,4-dihydroxyphenyl)-3-oxoprop-1-en-1-yl]-6-hydroxy-2-methoxyphenyl}oxidanesulfonic acid	n/a	C16H14O9S	382.0358532	M+2H	+	192.025203	4
1281	1.09_192.0259n	192.0259	1.09	0.170953353	100	uRPOS	HMDB0151489	(5,6,7-trihydroxy-8-methyl-4-oxo-2-phenyl-3,4-dihydro-2H-1-benzopyran-3-yl)oxidanesulfonic acid	n/a	C16H14O9S	382.0358532	M+2H	+	192.025203	4
1282	1.09_192.0259n	192.0259	1.09	0.170953353	100	uRPOS	HMDB0126059	{5-[3-(3,4-dihydroxy-2-methoxyphenyl)prop-2-enoyl]-2-hydroxyphenyl}oxidanesulfonic acid	n/a	C16H14O9S	382.0358532	M+2H	+	192.025203	4
1283	1.09_192.0259n	192.0259	1.09	0.170953353	100	uRPOS	HMDB0149283	{[4-hydroxy-3-methylidene-1-({7-oxo-7H-furo[3,2-g]chromen-4-yl}oxy)butan-2-yl]oxy}sulfonic acid	n/a	C16H14O9S	382.0358532	M+2H	+	192.025203	4
1284	1.09_192.0259n	192.0259	1.09	0.170953353	100	uRPOS	HMDB0131737	[2-hydroxy-4-(5-hydroxy-6-methoxy-1-benzofuran-2-yl)-6-methoxyphenyl]oxidanesulfonic acid	n/a	C16H14O9S	382.0358532	M+2H	+	192.025203	4
1285	1.09_192.0259n	192.0259	1.09	0.170953353	100	uRPOS	HMDB0185619	2-Methoxy-4-nitrophenol	C17386	C7H7NO4	169.0375077	M+Na	+	192.026726	4
1286	1.09_192.0259n	192.0259	1.09	0.170953353	100	uRPOS	HMDB0148687	[4-(5,6-dihydroxy-7-methoxy-4-oxo-3,4-dihydro-2H-1-benzopyran-3-yl)phenyl]oxidanesulfonic acid	n/a	C16H14O9S	382.0358532	M+2H	+	192.025203	4
1287	1.09_192.0259n	192.0259	1.09	0.170953353	100	uRPOS	HMDB0146314	[3-(5,6-dihydroxy-7-methoxy-4-oxo-3,4-dihydro-2H-1-benzopyran-3-yl)phenyl]oxidanesulfonic acid	n/a	C16H14O9S	382.0358532	M+2H	+	192.025203	4
1288	1.09_192.0259n	192.0259	1.09	0.170953353	100	uRPOS	HMDB0153414	{2-hydroxy-5-[(6-hydroxy-7-methoxy-3-oxo-2,3-dihydro-1-benzofuran-2-yl)methyl]phenyl}oxidanesulfonic acid	n/a	C16H14O9S	382.0358532	M+2H	+	192.025203	4
1289	1.09_192.0259n	192.0259	1.09	0.170953353	100	uRPOS	HMDB0174972	[1,6-dihydroxy-3-(hydroxymethyl)-8-methoxy-10-oxo-9,10-dihydroanthracen-9-yl]oxidanesulfonic acid	n/a	C16H14O9S	382.0358532	M+2H	+	192.025203	4
1290	1.09_192.0259n	192.0259	1.09	0.170953353	100	uRPOS	HMDB0149287	[1-(2-methyloxiran-2-yl)-2-({7-oxo-7H-furo[3,2-g]chromen-4-yl}oxy)ethoxy]sulfonic acid	n/a	C16H14O9S	382.0358532	M+2H	+	192.025203	4
1291	1.09_192.0259n	192.0259	1.09	0.170953353	100	uRPOS	HMDB0153254	[4-(5,7-dihydroxy-8-methoxy-4-oxo-3,4-dihydro-2H-1-benzopyran-2-yl)phenyl]oxidanesulfonic acid	n/a	C16H14O9S	382.0358532	M+2H	+	192.025203	4
1292	1.09_192.0259n	192.0259	1.09	0.170953353	100	uRPOS	HMDB0174971	[(4,7,10-trihydroxy-5-methoxy-9-oxo-9,10-dihydroanthracen-2-yl)methoxy]sulfonic acid	n/a	C16H14O9S	382.0358532	M+2H	+	192.025203	4
1293	1.09_192.0259n	192.0259	1.09	0.170953353	100	uRPOS	HMDB0150305	{[5,7-dihydroxy-2-(4-hydroxyphenyl)-4-oxo-3,4-dihydro-2H-1-benzopyran-6-yl]methoxy}sulfonic acid	n/a	C16H14O9S	382.0358532	M+2H	+	192.025203	4
1294	1.09_192.0259n	192.0259	1.09	0.170953353	100	uRPOS	HMDB0152716	[4-(5,7-dihydroxy-6-methoxy-4-oxo-3,4-dihydro-2H-1-benzopyran-3-yl)phenyl]oxidanesulfonic acid	n/a	C16H14O9S	382.0358532	M+2H	+	192.025203	4
1295	1.09_192.0259n	192.0259	1.09	0.170953353	100	uRPOS	HMDB0012247	L-2,3-Dihydrodipicolinate	C03340	C7H7NO4	169.0375077	M+Na	+	192.026726	4
1296	1.09_192.0259n	192.0259	1.09	0.170953353	100	uRPOS	HMDB0147819	[3-(5,6-dimethoxy-1-benzofuran-2-yl)-2,6-dihydroxyphenyl]oxidanesulfonic acid	n/a	C16H14O9S	382.0358532	M+2H	+	192.025203	4
1297	1.09_192.0259n	192.0259	1.09	0.170953353	100	uRPOS	HMDB0132185	(5,7-dihydroxy-8-methoxy-4-oxo-2-phenyl-3,4-dihydro-2H-1-benzopyran-3-yl)oxidanesulfonic acid	n/a	C16H14O9S	382.0358532	M+2H	+	192.025203	4
1298	1.09_192.0259n	192.0259	1.09	0.170953353	100	uRPOS	HMDB0000439	2-Furoylglycine	n/a	C7H7NO4	169.0375077	M+Na	+	192.026726	4
1299	1.09_192.0259n	192.0259	1.09	0.170953353	100	uRPOS	HMDB0137342	[3-(5,7-dihydroxy-6-methoxy-4-oxo-3,4-dihydro-2H-1-benzopyran-2-yl)phenyl]oxidanesulfonic acid	n/a	C16H14O9S	382.0358532	M+2H	+	192.025203	4
1300	1.09_192.0259n	192.0259	1.09	0.170953353	100	uRPOS	HMDB0150304	{4-[5,7-dihydroxy-6-(hydroxymethyl)-4-oxo-3,4-dihydro-2H-1-benzopyran-2-yl]phenyl}oxidanesulfonic acid	n/a	C16H14O9S	382.0358532	M+2H	+	192.025203	4
1301	1.09_192.0259n	192.0259	1.09	0.170953353	100	uRPOS	HMDB0149282	[3-hydroxy-2-methylidene-4-({7-oxo-7H-furo[3,2-g]chromen-4-yl}oxy)butoxy]sulfonic acid	n/a	C16H14O9S	382.0358532	M+2H	+	192.025203	4
1302	1.09_192.0259n	192.0259	1.09	0.170953353	100	uRPOS	HMDB0129428	({2-methyl-3-[({7-oxo-7H-furo[3,2-g]chromen-4-yl}oxy)methyl]oxiran-2-yl}methoxy)sulfonic acid	n/a	C16H14O9S	382.0358532	M+2H	+	192.025203	4
1303	1.09_192.0259n	192.0259	1.09	0.170953353	100	uRPOS	HMDB0146220	[2-hydroxy-5-(7-hydroxy-5-methoxy-4-oxo-3,4-dihydro-2H-1-benzopyran-2-yl)phenyl]oxidanesulfonic acid	n/a	C16H14O9S	382.0358532	M+2H	+	192.025203	4
1304	1.09_192.0259n	192.0259	1.09	0.170953353	100	uRPOS	HMDB0127512	[5,7-dihydroxy-2-(4-methoxyphenyl)-4-oxo-3,4-dihydro-2H-1-benzopyran-3-yl]oxidanesulfonic acid	n/a	C16H14O9S	382.0358532	M+2H	+	192.025203	4
1305	1.09_192.0259n	192.0259	1.09	0.170953353	100	uRPOS	HMDB0128069	{2-methoxy-5-[3-oxo-3-(2,4,6-trihydroxyphenyl)prop-1-en-1-yl]phenyl}oxidanesulfonic acid	n/a	C16H14O9S	382.0358532	M+2H	+	192.025203	4
1306	1.09_192.0259n	192.0259	1.09	0.170953353	100	uRPOS	HMDB0137347	{3-[3-oxo-3-(2,4,6-trihydroxy-3-methoxyphenyl)prop-1-en-1-yl]phenyl}oxidanesulfonic acid	n/a	C16H14O9S	382.0358532	M+2H	+	192.025203	4
1307	1.09_192.0259n	192.0259	1.09	0.170953353	100	uRPOS	HMDB0137357	{4-[3-oxo-3-(2,4,6-trihydroxy-3-methoxyphenyl)prop-1-en-1-yl]phenyl}oxidanesulfonic acid	n/a	C16H14O9S	382.0358532	M+2H	+	192.025203	4
1308	1.09_192.0259n	192.0259	1.09	0.170953353	100	uRPOS	HMDB0138635	[4-(5,6-dimethoxy-1-benzofuran-2-yl)-2,6-dihydroxyphenyl]oxidanesulfonic acid	n/a	C16H14O9S	382.0358532	M+2H	+	192.025203	4
1309	1.09_192.0259n	192.0259	1.09	0.170953353	100	uRPOS	HMDB0128600	[4-(5,7-dihydroxy-6-methoxy-4-oxo-3,4-dihydro-2H-1-benzopyran-2-yl)phenyl]oxidanesulfonic acid	n/a	C16H14O9S	382.0358532	M+2H	+	192.025203	4
1310	1.09_192.0259n	192.0259	1.09	0.170953353	100	uRPOS	HMDB0029202	hesperetin 3'-O-sulfate	n/a	C16H14O9S	382.0358527	M+2H	+	192.025202	4
1311	1.09_192.0259n	192.0259	1.09	0.170953353	100	uRPOS	HMDB0146225	[4-(6,7-dihydroxy-5-methoxy-4-oxo-3,4-dihydro-2H-1-benzopyran-2-yl)phenyl]oxidanesulfonic acid	n/a	C16H14O9S	382.0358532	M+2H	+	192.025203	4
1312	1.09_192.0259n	192.0259	1.09	0.170953353	100	uRPOS	HMDB0146297	[2-hydroxy-5-(5-hydroxy-7-methoxy-4-oxo-3,4-dihydro-2H-1-benzopyran-3-yl)phenyl]oxidanesulfonic acid	n/a	C16H14O9S	382.0358532	M+2H	+	192.025203	4
1464	2.15_205.0519m/z	205.0519	2.15	-0.163836014	100	uHPOS	HMDB0129043	{5-[(E)-2-{3,5-dihydroxy-4-[(1E)-3-hydroxy-3-methylbut-1-en-1-yl]phenyl}ethenyl]-2-hydroxyphenyl}oxidanesulfonic acid	n/a	C19H20O8S	408.0878888	M+2H	+	205.05122	3
1465	2.15_205.0519m/z	205.0519	2.15	-0.163836014	100	uHPOS	HMDB0129083	{5-[(E)-2-{3,5-dihydroxy-4-[(1E)-4-hydroxy-3-methylbut-1-en-1-yl]phenyl}ethenyl]-2-hydroxyphenyl}oxidanesulfonic acid	n/a	C19H20O8S	408.0878888	M+2H	+	205.05122	3
1466	2.15_205.0519m/z	205.0519	2.15	-0.163836014	100	uHPOS	HMDB0129071	[5-(3-{3,5-dihydroxy-4-[(1E)-3-methylbut-1-en-1-yl]phenyl}oxiran-2-yl)-2-hydroxyphenyl]oxidanesulfonic acid	n/a	C19H20O8S	408.0878888	M+2H	+	205.05122	3
1467	2.15_205.0519m/z	205.0519	2.15	-0.163836014	100	uHPOS	HMDB0164621	Monohexyl sulfate	n/a	C6H14O4S	182.0612801	M+Na	+	205.050498	7
1468	2.15_205.0519m/z	205.0519	2.15	-0.163836014	100	uHPOS	HMDB0140239	{2-methoxy-4-[7-methoxy-3-methyl-5-(2-oxoethyl)-2,3-dihydro-1-benzofuran-2-yl]phenyl}oxidanesulfonic acid	n/a	C19H20O8S	408.0878888	M+2H	+	205.05122	3
1469	2.15_205.0519m/z	205.0519	2.15	-0.163836014	100	uHPOS	HMDB0038418	Glucoconringiin	n/a	C11H21NO10S2	391.0606873	M+H+NH4	+	205.050894	5
1470	2.15_205.0519m/z	205.0519	2.15	-0.163836014	100	uHPOS	HMDB0140123	[(4-{5-hydroxy-8,8-dimethyl-2-oxo-2H,8H-pyrano[2,3-h]chromen-6-yl}-2-methylbut-2-en-1-yl)oxy]sulfonic acid	n/a	C19H20O8S	408.0878888	M+2H	+	205.05122	3
1471	2.15_205.0519m/z	205.0519	2.15	-0.163836014	100	uHPOS	HMDB0165152	[(3-methylpentyl)oxy]sulfonic acid	n/a	C6H14O4S	182.0612801	M+Na	+	205.050498	7
1472	2.15_205.0519m/z	205.0519	2.15	-0.163836014	100	uHPOS	HMDB0125570	{3-[(E)-2-[3,5-dihydroxy-4-(3-methylbut-2-en-1-yl)phenyl]ethenyl]-2,6-dihydroxyphenyl}oxidanesulfonic acid	n/a	C19H20O8S	408.0878888	M+2H	+	205.05122	3
1473	2.15_205.0519m/z	205.0519	2.15	-0.163836014	100	uHPOS	HMDB0129084	{[(3E)-4-{4-[(E)-2-(3,4-dihydroxyphenyl)ethenyl]-2,6-dihydroxyphenyl}-2-methylbut-3-en-1-yl]oxy}sulfonic acid	n/a	C19H20O8S	408.0878888	M+2H	+	205.05122	3
1474	2.15_205.0519m/z	205.0519	2.15	-0.163836014	100	uHPOS	HMDB0140121	{[(2E)-4-{5-hydroxy-8,8-dimethyl-2-oxo-2H,8H-pyrano[2,3-h]chromen-6-yl}-2-methylbut-2-en-1-yl]oxy}sulfonic acid	n/a	C19H20O8S	408.0878888	M+2H	+	205.05122	3
1475	2.15_205.0519m/z	205.0519	2.15	-0.163836014	100	uHPOS	HMDB0129078	{5-[(E)-2-{3,5-dihydroxy-4-[3-(propan-2-yl)oxiran-2-yl]phenyl}ethenyl]-2-hydroxyphenyl}oxidanesulfonic acid	n/a	C19H20O8S	408.0878888	M+2H	+	205.05122	3
1476	2.15_205.0519m/z	205.0519	2.15	-0.163836014	100	uHPOS	HMDB0059933	4-Methylbenzenesulfonic acid	C06677	C7H8O3S	172.0194148	M+CH3OH+H	+	205.052904	5
1477	2.15_205.0519m/z	205.0519	2.15	-0.163836014	100	uHPOS	HMDB0129050	{2-hydroxy-5-[(E)-2-{2,3,5-trihydroxy-4-[(1E)-3-methylbut-1-en-1-yl]phenyl}ethenyl]phenyl}oxidanesulfonic acid	n/a	C19H20O8S	408.0878888	M+2H	+	205.05122	3
1478	2.15_205.0519m/z	205.0519	2.15	-0.163836014	100	uHPOS	HMDB0165638	SCHEMBL6258309	n/a	C6H14O4S	182.0612801	M+Na	+	205.050498	7
1479	2.15_205.0519m/z	205.0519	2.15	-0.163836014	100	uHPOS	HMDB0140131	{[5-hydroxy-8-methyl-6-(3-methylbut-2-en-1-yl)-2-oxo-2H,8H-pyrano[2,3-h]chromen-8-yl]methoxy}sulfonic acid	n/a	C19H20O8S	408.0878888	M+2H	+	205.05122	3
1480	2.15_205.0519m/z	205.0519	2.15	-0.163836014	100	uHPOS	HMDB0176607	SCHEMBL4228267	n/a	C6H14O4S	182.0612801	M+Na	+	205.050498	7
1481	2.15_205.0519m/z	205.0519	2.15	-0.163836014	100	uHPOS	HMDB0129065	{3-[(E)-2-{3,5-dihydroxy-4-[(1E)-3-methylbut-1-en-1-yl]phenyl}ethenyl]-2,6-dihydroxyphenyl}oxidanesulfonic acid	n/a	C19H20O8S	408.0878888	M+2H	+	205.05122	3
1482	2.15_205.0519m/z	205.0519	2.15	-0.163836014	100	uHPOS	HMDB0129060	{4-[(E)-2-{3,5-dihydroxy-4-[(1E)-3-methylbut-1-en-1-yl]phenyl}ethenyl]-2,6-dihydroxyphenyl}oxidanesulfonic acid	n/a	C19H20O8S	408.0878888	M+2H	+	205.05122	3
2186	3.39_232.1154m/z	232.1154	3.39	-0.174534769	100	uRPOS	HMDB0060848	N-Oxide abiraterone sulfate	n/a	C24H31NO5S	445.1922938	M+H+NH4	+	232.116697	6
2187	3.39_232.1154m/z	232.1154	3.39	-0.174534769	100	uRPOS	HMDB0156810	[(2S,14R,15S)-14-hydroxy-14-(2-hydroxyacetyl)-2,15-dimethyl-5-(sulfooxy)tetracyclo[8.7.0.0²,⁷.0¹¹,¹⁵]heptadecan-17-yl]oxidanyl	n/a	C21H33O8S	445.1896142	M+H+NH4	+	232.115357	0
2188	3.39_232.1154m/z	232.1154	3.39	-0.174534769	100	uRPOS	HMDB0167058	2-amino-4-({1-[(carboxymethyl)-C-hydroxycarbonimidoyl]-2-{[(6Z)-1-oxonon-6-en-3-yl]sulfanyl}ethyl}-C-hydroxycarbonimidoyl)butanoic acid	n/a	C19H31N3O7S	445.1882715	M+H+NH4	+	232.114686	3
2189	3.39_232.1154m/z	232.1154	3.39	-0.174534769	100	uRPOS	HMDB0180437	2-amino-4-({1-[(carboxymethyl)-C-hydroxycarbonimidoyl]-2-{[(4E)-1-oxonon-4-en-3-yl]sulfanyl}ethyl}-C-hydroxycarbonimidoyl)butanoic acid	n/a	C19H31N3O7S	445.1882715	M+H+NH4	+	232.114686	3
2190	3.39_232.1154m/z	232.1154	3.39	-0.174534769	100	uRPOS	HMDB0014494	Minoxidil	n/a	C9H15N5O	209.1276601	M+Na	+	232.116878	6
2431	0.65_246.1502m/z	246.1502	0.65	-0.121838739	100	sLPOS	HMDB0175277	2-phenylprop-2-en-1-yl 2-methylpropanoate	n/a	C13H16O2	204.1150298	M+ACN+H	+	246.148853	5
2432	0.65_246.1502m/z	246.1502	0.65	-0.121838739	100	sLPOS	HMDB0037702	Butyl cinnamate	n/a	C13H16O2	204.1150298	M+ACN+H	+	246.148853	5
2433	0.65_246.1502m/z	246.1502	0.65	-0.121838739	100	sLPOS	HMDB0151777	(2Z)-6-hydroxy-2-(phenylmethylidene)hexanal	n/a	C13H16O2	204.1150298	M+ACN+H	+	246.148853	5
2434	0.65_246.1502m/z	246.1502	0.65	-0.121838739	100	sLPOS	HMDB0151776	2-butyl-3-phenyloxirane-2-carbaldehyde	n/a	C13H16O2	204.1150298	M+ACN+H	+	246.148853	5
2435	0.65_246.1502m/z	246.1502	0.65	-0.121838739	100	sLPOS	HMDB0151807	SCHEMBL12418042	n/a	C13H16O2	204.1150298	M+ACN+H	+	246.148853	5
2436	0.65_246.1502m/z	246.1502	0.65	-0.121838739	100	sLPOS	HMDB0036224	Benzyl 2,3-dimethyl-2-butenoate	n/a	C13H16O2	204.1150298	M+ACN+H	+	246.148853	5
2437	0.65_246.1502m/z	246.1502	0.65	-0.121838739	100	sLPOS	HMDB0030904	alpha,alpha-Dimethylanisalacetone	n/a	C13H16O2	204.1150298	M+ACN+H	+	246.148853	5
2438	0.65_246.1502m/z	246.1502	0.65	-0.121838739	100	sLPOS	HMDB0132949	1-(4-methoxyphenyl)-4-methylpent-1-en-3-one	n/a	C13H16O2	204.1150298	M+ACN+H	+	246.148853	5
2439	0.65_246.1502m/z	246.1502	0.65	-0.121838739	100	sLPOS	HMDB0033379	cis-3-Hexenyl benzoate	n/a	C13H16O2	204.1150298	M+ACN+H	+	246.148853	5
2440	0.65_246.1502m/z	246.1502	0.65	-0.121838739	100	sLPOS	HMDB0132944	5-(4-methoxyphenyl)-2-methylpent-1-en-3-one	n/a	C13H16O2	204.1150298	M+ACN+H	+	246.148853	5
2441	0.65_246.1502m/z	246.1502	0.65	-0.121838739	100	sLPOS	HMDB0135597	4-(3-hydroxy-3-phenylpropyl)phenol	n/a	C15H16O2	228.1150298	M+NH4	+	246.148853	5
2442	0.65_246.1502m/z	246.1502	0.65	-0.121838739	100	sLPOS	HMDB0162854	(2E,4Z)-5-{3-[(1E)-prop-1-en-1-yl]oxiran-2-yl}-1-(1,2,3,4-tetrahydropyridin-1-yl)penta-2,4-dien-1-one	n/a	C15H19NO2	245.1415789	M+H	+	246.148855	5
2443	0.65_246.1502m/z	246.1502	0.65	-0.121838739	100	sLPOS	HMDB0033878	(S)-Curzeone	n/a	C15H16O2	228.1150298	M+NH4	+	246.148853	5
2444	0.65_246.1502m/z	246.1502	0.65	-0.121838739	100	sLPOS	HMDB0162855	(2E,4Z,6E)-7-(3-methyloxiran-2-yl)-1-(1,2,3,4-tetrahydropyridin-1-yl)hepta-2,4,6-trien-1-one	n/a	C15H19NO2	245.1415789	M+H	+	246.148855	5
2445	0.65_246.1502m/z	246.1502	0.65	-0.121838739	100	sLPOS	HMDB0037721	2-Phenylethyl 3-methyl-2-butenoate	n/a	C13H16O2	204.1150298	M+ACN+H	+	246.148853	5
2446	0.65_246.1502m/z	246.1502	0.65	-0.121838739	100	sLPOS	HMDB0183009	SCHEMBL9396016	n/a	C13H16O2	204.1150298	M+ACN+H	+	246.148853	5
2447	0.65_246.1502m/z	246.1502	0.65	-0.121838739	100	sLPOS	HMDB0041316	Cinnamyl butyrate	n/a	C13H16O2	204.1150298	M+ACN+H	+	246.148853	5
2448	0.65_246.1502m/z	246.1502	0.65	-0.121838739	100	sLPOS	HMDB0151772	3-hydroxy-2-(phenylmethylidene)hexanal	n/a	C13H16O2	204.1150298	M+ACN+H	+	246.148853	5
2449	0.65_246.1502m/z	246.1502	0.65	-0.121838739	100	sLPOS	HMDB0140969	2-[4-(2-methylprop-2-en-1-yl)phenyl]propanoic acid	n/a	C13H16O2	204.1150298	M+ACN+H	+	246.148853	5
2450	0.65_246.1502m/z	246.1502	0.65	-0.121838739	100	sLPOS	HMDB0140968	2-[4-(2-methylpropyl)phenyl]prop-2-enoic acid	n/a	C13H16O2	204.1150298	M+ACN+H	+	246.148853	5
2451	0.65_246.1502m/z	246.1502	0.65	-0.121838739	100	sLPOS	HMDB0030770	4-Hydroxy-3-(3-methyl-2-butenyl)acetophenone	C10702	C13H16O2	204.1150298	M+ACN+H	+	246.148853	5
2452	0.65_246.1502m/z	246.1502	0.65	-0.121838739	100	sLPOS	HMDB0037703	Isobutyl cinnamate	n/a	C13H16O2	204.1150298	M+ACN+H	+	246.148853	5
2453	0.65_246.1502m/z	246.1502	0.65	-0.121838739	100	sLPOS	HMDB0175278	SCHEMBL296808	n/a	C13H16O2	204.1150298	M+ACN+H	+	246.148853	5
2454	0.65_246.1502m/z	246.1502	0.65	-0.121838739	100	sLPOS	HMDB0151775	(2Z)-5-hydroxy-2-(phenylmethylidene)hexanal	n/a	C13H16O2	204.1150298	M+ACN+H	+	246.148853	5
2455	0.65_246.1502m/z	246.1502	0.65	-0.121838739	100	sLPOS	HMDB0162853	(2E)-3-{3-[(1E,3E)-penta-1,3-dien-1-yl]oxiran-2-yl}-1-(1,2,3,4-tetrahydropyridin-1-yl)prop-2-en-1-one	n/a	C15H19NO2	245.1415789	M+H	+	246.148855	5
2456	0.65_246.1502m/z	246.1502	0.65	-0.121838739	100	sLPOS	HMDB0151771	SCHEMBL524131	n/a	C13H16O2	204.1150298	M+ACN+H	+	246.148853	5
2457	0.65_246.1502m/z	246.1502	0.65	-0.121838739	100	sLPOS	HMDB0176774	[4-(hydroxymethyl)-7-(prop-1-en-2-yl)azulen-1-yl]methanol	n/a	C15H16O2	228.1150298	M+NH4	+	246.148853	5
2458	0.65_246.1502m/z	246.1502	0.65	-0.121838739	100	sLPOS	HMDB0151774	(2Z)-2-[(4-hydroxyphenyl)methylidene]hexanal	n/a	C13H16O2	204.1150298	M+ACN+H	+	246.148853	5
2459	0.65_246.1502m/z	246.1502	0.65	-0.121838739	100	sLPOS	HMDB0176773	2-[3-(hydroxymethyl)-8-methylazulen-5-yl]prop-2-en-1-ol	n/a	C15H16O2	228.1150298	M+NH4	+	246.148853	5
2460	0.65_246.1502m/z	246.1502	0.65	-0.121838739	100	sLPOS	HMDB0151773	(2Z)-2-[(3-hydroxyphenyl)methylidene]hexanal	n/a	C13H16O2	204.1150298	M+ACN+H	+	246.148853	5
2461	0.65_246.1502m/z	246.1502	0.65	-0.121838739	100	sLPOS	HMDB0061836	bis(Benzyloxy)methane	n/a	C15H16O2	228.1150298	M+NH4	+	246.148853	5
2462	0.65_246.1502m/z	246.1502	0.65	-0.121838739	100	sLPOS	HMDB0162851	(4Z,6E,8E)-10-hydroxy-1-(1,2,3,4-tetrahydropyridin-1-yl)deca-2,4,6,8-tetraen-1-one	n/a	C15H19NO2	245.1415789	M+H	+	246.148855	5
2463	0.65_246.1502m/z	246.1502	0.65	-0.121838739	100	sLPOS	HMDB0031661	3-Isovalidene-3alpha,4-dihydrophthalide	n/a	C13H16O2	204.1150298	M+ACN+H	+	246.148853	5
2464	0.65_246.1502m/z	246.1502	0.65	-0.121838739	100	sLPOS	HMDB0031553	6-(1-Hydroxyethyl)-2,2-dimethyl-2H-1-benzopyran	n/a	C13H16O2	204.1150298	M+ACN+H	+	246.148853	5
2465	0.65_246.1502m/z	246.1502	0.65	-0.121838739	100	sLPOS	HMDB0041317	Cinnamyl isobutyrate	n/a	C13H16O2	204.1150298	M+ACN+H	+	246.148853	5
2466	0.65_246.1502m/z	246.1502	0.65	-0.121838739	100	sLPOS	HMDB0162852	1-{3-[(1Z,3E,5E)-hepta-1,3,5-trien-1-yl]oxirane-2-carbonyl}-1,2,3,4-tetrahydropyridine	n/a	C15H19NO2	245.1415789	M+H	+	246.148855	5
2467	0.65_246.1502m/z	246.1502	0.65	-0.121838739	100	sLPOS	HMDB0176775	[4-methyl-7-(2-methyloxiran-2-yl)azulen-1-yl]methanol	n/a	C15H16O2	228.1150298	M+NH4	+	246.148853	5
2468	0.65_246.1502m/z	246.1502	0.65	-0.121838739	100	sLPOS	HMDB0037628	Phenethyl tiglate	n/a	C13H16O2	204.1150298	M+ACN+H	+	246.148853	5
2469	0.65_246.1502m/z	246.1502	0.65	-0.121838739	100	sLPOS	HMDB0032133	Bisphenol A	C13624	C15H16O2	228.1150298	M+NH4	+	246.148853	5
2470	0.65_246.1502m/z	246.1502	0.65	-0.121838739	100	sLPOS	HMDB0014604	Nabumetone	n/a	C15H16O2	228.1150298	M+NH4	+	246.148853	5
2471	0.65_246.1502m/z	246.1502	0.65	-0.121838739	100	sLPOS	HMDB0151778	(2Z)-2-[(2-hydroxyphenyl)methylidene]hexanal	n/a	C13H16O2	204.1150298	M+ACN+H	+	246.148853	5
2561	1.12_253.1356m/z	253.1356	1.12	0.113174608	100	uHPOS	HMDB0029766	(3S,7E,9R)-4,7-Megastigmadiene-3,9-diol 9-[apiosyl-(1->6)-glucoside]	n/a	C24H40O11	504.2570621	M+2H	+	253.135807	1
2562	1.12_253.1356m/z	253.1356	1.12	0.113174608	100	uHPOS	HMDB0031936	Blumenol C O-[apiosyl-(1->6)-glucoside]	n/a	C24H40O11	504.2570621	M+2H	+	253.135807	1
2563	1.12_253.1356m/z	253.1356	1.12	0.113174608	100	uHPOS	HMDB0062552	Ac-Ser-Asp-Lys-Pro-OH	n/a	C20H33N5O9	487.2278277	M+H+NH4	+	253.134464	4
2675	0.87_255.2065m/z	255.2065	0.87	-0.213912775	100	sLPOS	HMDB0061857	6-Phenylundecane	n/a	C17H28	232.2191009	M+Na	+	255.208319	7
2676	0.87_255.2065m/z	255.2065	0.87	-0.213912775	100	sLPOS	HMDB0145117	1-(2-hydroxyethyl)-2,3,4,5-tetrahydropyridin-1-ium	n/a	C7H14NO	128.1069905	2M+H	+	255.206705	1
2677	0.87_255.2065m/z	255.2065	0.87	-0.213912775	100	sLPOS	HMDB0031667	Nor-psi-tropine	n/a	C7H13NO	127.099714	2M+H	+	255.206704	1
2678	0.87_255.2065m/z	255.2065	0.87	-0.213912775	100	sLPOS	HMDB0040030	1-(1-Pyrrolidinyl)-2-propanone	n/a	C7H13NO	127.099714	2M+H	+	255.206704	1
2679	0.66_257.0722m/z	257.0722	0.66	-0.170863164	100	uRPOS	HMDB0126120	3,4,5-trihydroxy-6-(3-{5-hydroxy-8,8-dimethyl-2-oxo-2H,8H-pyrano[2,3-f]chromen-4-yl}phenoxy)oxane-2-carboxylic acid	n/a	C26H24O11	512.1318616	M+2H	+	257.073207	4
2680	0.66_257.0722m/z	257.0722	0.66	-0.170863164	100	uRPOS	HMDB0126123	3,4,5-trihydroxy-6-(4-{5-hydroxy-8,8-dimethyl-2-oxo-2H,8H-pyrano[2,3-f]chromen-4-yl}phenoxy)oxane-2-carboxylic acid	n/a	C26H24O11	512.1318616	M+2H	+	257.073207	4
2681	0.66_257.0722m/z	257.0722	0.66	-0.170863164	100	uRPOS	HMDB0127416	3,4,5-trihydroxy-6-({3-hydroxy-8,8-dimethyl-4-oxo-2-phenyl-4H,8H-pyrano[2,3-f]chromen-5-yl}oxy)oxane-2-carboxylic acid	n/a	C26H24O11	512.1318616	M+2H	+	257.073207	4
2682	0.66_257.0722m/z	257.0722	0.66	-0.170863164	100	uRPOS	HMDB0148241	3,4,5-trihydroxy-6-{[5-hydroxy-4-(3-methylbut-2-en-1-yl)-9-oxo-8,17-dioxatetracyclo[8.7.0.0²,⁷.0¹¹,¹⁶]heptadeca-1(10),2(7),3,5,11(16),12,14-heptaen-14-yl]oxy}oxane-2-carboxylic acid	n/a	C26H24O11	512.1318616	M+2H	+	257.073207	4
2683	0.66_257.0722m/z	257.0722	0.66	-0.170863164	100	uRPOS	HMDB0126126	6-({12,12-dimethyl-4-oxo-6-phenyl-3,11,14-trioxatetracyclo[8.5.0.0²,⁷.0¹³,¹⁵]pentadeca-1(10),2(7),5,8-tetraen-8-yl}oxy)-3,4,5-trihydroxyoxane-2-carboxylic acid	n/a	C26H24O11	512.1318616	M+2H	+	257.073207	4
2684	0.66_257.0722m/z	257.0722	0.66	-0.170863164	100	uRPOS	HMDB0148084	6-({17,17-dimethyl-3-oxo-4,12,18-trioxapentacyclo[11.8.0.0²,¹¹.0⁵,¹⁰.0¹⁴,¹⁹]henicosa-1(13),2(11),5(10),6,8,14(19),20-heptaen-7-yl}oxy)-3,4,5-trihydroxyoxane-2-carboxylic acid	n/a	C26H24O11	512.1318616	M+2H	+	257.073207	4
2685	0.66_257.0722m/z	257.0722	0.66	-0.170863164	100	uRPOS	HMDB0127415	3,4,5-trihydroxy-6-({5-hydroxy-8,8-dimethyl-4-oxo-2-phenyl-4H,8H-pyrano[2,3-f]chromen-3-yl}oxy)oxane-2-carboxylic acid	n/a	C26H24O11	512.1318616	M+2H	+	257.073207	4
2686	0.66_257.0722m/z	257.0722	0.66	-0.170863164	100	uRPOS	HMDB0126121	3,4,5-trihydroxy-6-{[4-(3-hydroxyphenyl)-8,8-dimethyl-2-oxo-2H,8H-pyrano[2,3-f]chromen-5-yl]oxy}oxane-2-carboxylic acid	n/a	C26H24O11	512.1318616	M+2H	+	257.073207	4
2687	0.66_257.0722m/z	257.0722	0.66	-0.170863164	100	uRPOS	HMDB0126119	3,4,5-trihydroxy-6-{[4-(2-hydroxyphenyl)-8,8-dimethyl-2-oxo-2H,8H-pyrano[2,3-f]chromen-5-yl]oxy}oxane-2-carboxylic acid	n/a	C26H24O11	512.1318616	M+2H	+	257.073207	4
2688	0.66_257.0722m/z	257.0722	0.66	-0.170863164	100	uRPOS	HMDB0148240	3,4,5-trihydroxy-6-{[14-hydroxy-4-(3-methylbut-2-en-1-yl)-9-oxo-8,17-dioxatetracyclo[8.7.0.0²,⁷.0¹¹,¹⁶]heptadeca-1(10),2(7),3,5,11(16),12,14-heptaen-5-yl]oxy}oxane-2-carboxylic acid	n/a	C26H24O11	512.1318616	M+2H	+	257.073207	4
2689	0.66_257.0722m/z	257.0722	0.66	-0.170863164	100	uRPOS	HMDB0126124	3,4,5-trihydroxy-6-{[4-(4-hydroxyphenyl)-8,8-dimethyl-2-oxo-2H,8H-pyrano[2,3-f]chromen-5-yl]oxy}oxane-2-carboxylic acid	n/a	C26H24O11	512.1318616	M+2H	+	257.073207	4
2690	0.66_257.0722m/z	257.0722	0.66	-0.170863164	100	uRPOS	HMDB0135724	6-(2-{8,8-dimethyl-2-oxo-2H,8H-pyrano[2,3-f]chromen-3-yl}-5-hydroxyphenoxy)-3,4,5-trihydroxyoxane-2-carboxylic acid	n/a	C26H24O11	512.1318616	M+2H	+	257.073207	4
2691	0.66_257.0722m/z	257.0722	0.66	-0.170863164	100	uRPOS	HMDB0135725	6-(4-{8,8-dimethyl-2-oxo-2H,8H-pyrano[2,3-f]chromen-3-yl}-3-hydroxyphenoxy)-3,4,5-trihydroxyoxane-2-carboxylic acid	n/a	C26H24O11	512.1318616	M+2H	+	257.073207	4
2692	0.66_257.0722m/z	257.0722	0.66	-0.170863164	100	uRPOS	HMDB0126118	3,4,5-trihydroxy-6-(2-{5-hydroxy-8,8-dimethyl-2-oxo-2H,8H-pyrano[2,3-f]chromen-4-yl}phenoxy)oxane-2-carboxylic acid	n/a	C26H24O11	512.1318616	M+2H	+	257.073207	4
2693	0.66_257.0722m/z	257.0722	0.66	-0.170863164	100	uRPOS	HMDB0126129	3,4,5-trihydroxy-6-{[8-(hydroxymethyl)-8-methyl-2-oxo-4-phenyl-2H,8H-pyrano[2,3-f]chromen-5-yl]oxy}oxane-2-carboxylic acid	n/a	C26H24O11	512.1318616	M+2H	+	257.073207	4
2834	0.71_263.0884n	263.0884	0.71	0.213789686	100	uRPOS	HMDB0011164	L-beta-aspartyl-L-glutamic acid	n/a	C9H14N2O7	262.0801008	M+H	+	263.087377	4
2835	0.71_263.0884n	263.0884	0.71	0.213789686	100	uRPOS	HMDB0028815	Glutamylaspartic acid	n/a	C9H14N2O7	262.0801008	M+H	+	263.087377	4
2836	0.71_263.0884n	263.0884	0.71	0.213789686	100	uRPOS	HMDB0125804	2-(hydroxymethyl)-7-methoxy-2-methyl-3,4-dihydro-2H-1-benzopyran-4,5-diol	n/a	C12H16O5	240.0997736	M+Na	+	263.088992	2
2837	0.71_263.0884n	263.0884	0.71	0.213789686	100	uRPOS	HMDB0030419	Ng-L-Glutamyl-L-aspartic acid	n/a	C9H14N2O7	262.0801008	M+H	+	263.087377	4
2838	0.71_263.0884n	263.0884	0.71	0.213789686	100	uRPOS	HMDB0028752	Aspartyl-Glutamate	n/a	C9H14N2O7	262.0801008	M+H	+	263.087377	4
2839	0.71_263.0884n	263.0884	0.71	0.213789686	100	uRPOS	HMDB0030254	3-(3,4,5-Trimethoxyphenyl)propanoic acid	n/a	C12H16O5	240.0997736	M+Na	+	263.088992	2
2840	0.71_263.0884n	263.0884	0.71	0.213789686	100	uRPOS	HMDB0125802	7-methoxy-2,2-dimethyl-3,4-dihydro-2H-1-benzopyran-4,5,6-triol	n/a	C12H16O5	240.0997736	M+Na	+	263.088992	2
2841	0.71_263.0884n	263.0884	0.71	0.213789686	100	uRPOS	HMDB0030413	Glutamylaspartic acid	n/a	C9H14N2O7	262.0801008	M+H	+	263.087377	4
2842	0.71_263.0884n	263.0884	0.71	0.213789686	100	uRPOS	HMDB0062501	N-Acetyl-Serylaspartic acid	n/a	C9H14N2O7	262.0801008	M+H	+	263.087377	4
2843	0.71_263.0884n	263.0884	0.71	0.213789686	100	uRPOS	HMDB0137288	3-(4,7-Dimethoxy-1,3-benzodioxol-5-yl)-1-propanol	n/a	C12H16O5	240.0997736	M+Na	+	263.088992	2
2844	0.71_263.0884n	263.0884	0.71	0.213789686	100	uRPOS	HMDB0128721	4-(3-hydroxyprop-1-en-1-yl)-2,3,6-trimethoxyphenol	n/a	C12H16O5	240.0997736	M+Na	+	263.088992	2
2845	0.71_263.0884n	263.0884	0.71	0.213789686	100	uRPOS	HMDB0127748	4-hydroxy-5-(4-hydroxy-3-methoxyphenyl)pentanoic acid	n/a	C12H16O5	240.0997736	M+Na	+	263.088992	2
2846	0.71_263.0884n	263.0884	0.71	0.213789686	100	uRPOS	HMDB0029145	Ng-L-Glutamyl-L-aspartic acid	n/a	C9H14N2O7	262.0801008	M+H	+	263.087377	4
2847	0.71_263.0884n	263.0884	0.71	0.213789686	100	uRPOS	HMDB0041756	Isopropyl 3-(3,4-dihydroxyphenyl)-2-hydroxypropanoate	n/a	C12H16O5	240.0997736	M+Na	+	263.088992	2
2848	0.71_263.0884n	263.0884	0.71	0.213789686	100	uRPOS	HMDB0061112	3-Carboxy-4-methyl-5-propyl-2-furanpropionic acid	n/a	C12H16O5	240.0997736	M+Na	+	263.088992	2
2849	0.71_263.0884n	263.0884	0.71	0.213789686	100	uRPOS	HMDB0127826	4-hydroxy-5-(3-hydroxy-4-methoxyphenyl)pentanoic acid	n/a	C12H16O5	240.0997736	M+Na	+	263.088992	2
2850	0.71_263.0884n	263.0884	0.71	0.213789686	100	uRPOS	HMDB0142074	3-(2,3,4-trimethoxyphenyl)propanoic acid	n/a	C12H16O5	240.0997736	M+Na	+	263.088992	2
2851	0.71_263.0884n	263.0884	0.71	0.213789686	100	uRPOS	HMDB0038627	Ethyl 3,4,5-trimethoxybenzoate	n/a	C12H16O5	240.0997736	M+Na	+	263.088992	2
2852	0.71_263.0884n	263.0884	0.71	0.213789686	100	uRPOS	HMDB0128672	3-(6,7-dimethoxy-2H-1,3-benzodioxol-5-yl)propan-1-ol	n/a	C12H16O5	240.0997736	M+Na	+	263.088992	2
2853	0.71_263.0884n	263.0884	0.71	0.213789686	100	uRPOS	HMDB0062776	3-Carboxy-4-methyl-5-propyl-2-furanpropionic acid	n/a	C12H16O5	240.0997736	M+Na	+	263.088992	2
2854	0.71_263.0884n	263.0884	0.71	0.213789686	100	uRPOS	HMDB0128705	3-(4-hydroxy-2,3,5-trimethoxyphenyl)propanal	n/a	C12H16O5	240.0997736	M+Na	+	263.088992	2
2896	7.28_269.1880m/z	269.188	7.28	-0.25771586	100	uRPOS	HMDB0010386	LysoPC(18:2(9Z,12Z))	n/a	C26H50NO7P	519.3324895	M+H+NH4	+	269.186795	4
2897	7.28_269.1880m/z	269.188	7.28	-0.25771586	100	uRPOS	HMDB0139525	N-(4-aminobutyl)-3-(4-hydroxyphenyl)propanimidic acid	n/a	C13H20N2O2	236.1524779	M+CH3OH+H	+	269.185967	8
2898	7.28_269.1880m/z	269.188	7.28	-0.25771586	100	uRPOS	HMDB0030933	Avocadynofuran	n/a	C17H26O	246.1983655	M+Na	+	269.187583	2
2899	7.28_269.1880m/z	269.188	7.28	-0.25771586	100	uRPOS	HMDB0014859	Procaine	C07375	C13H20N2O2	236.1524779	M+CH3OH+H	+	269.185967	8
2900	7.28_269.1880m/z	269.188	7.28	-0.25771586	100	uRPOS	HMDB0038678	1,1-Dihexyloxyethane	n/a	C14H30O2	230.2245802	M+K	+	269.187738	1
2901	7.28_269.1880m/z	269.188	7.28	-0.25771586	100	uRPOS	HMDB0032246	Dodecanal dimethyl acetal	n/a	C14H30O2	230.2245802	M+K	+	269.187738	1
2902	7.28_269.1880m/z	269.188	7.28	-0.25771586	100	uRPOS	HMDB0030927	Isoavocadienofuran	n/a	C17H26O	246.1983655	M+Na	+	269.187583	2
2903	7.28_269.1880m/z	269.188	7.28	-0.25771586	100	uRPOS	HMDB0062711	2-linoleoyl-sn-glycero-3-phosphocholine	n/a	C26H50NO7P	519.33249	M+H+NH4	+	269.186795	4
2904	7.28_269.1880m/z	269.188	7.28	-0.25771586	100	uRPOS	HMDB0165433	(9E)-heptadeca-1,9-dien-6-yn-3-one	n/a	C17H26O	246.1983655	M+Na	+	269.187583	2
2905	7.28_269.1880m/z	269.188	7.28	-0.25771586	100	uRPOS	HMDB0165432	(4E,9E)-heptadeca-4,9-dien-6-yn-3-one	n/a	C17H26O	246.1983655	M+Na	+	269.187583	2
2906	7.28_269.1880m/z	269.188	7.28	-0.25771586	100	uRPOS	HMDB0172396	1,13-tetradecandiol	n/a	C14H30O2	230.2245802	M+K	+	269.187738	1
2907	7.28_269.1880m/z	269.188	7.28	-0.25771586	100	uRPOS	HMDB0172397	1,14-Tetradecanediol	n/a	C14H30O2	230.2245802	M+K	+	269.187738	1
2908	7.28_269.1880m/z	269.188	7.28	-0.25771586	100	uRPOS	HMDB0040373	Ginsenoyne J	n/a	C17H26O	246.1983655	M+Na	+	269.187583	2
2909	7.28_269.1880m/z	269.188	7.28	-0.25771586	100	uRPOS	HMDB0030926	Avocadienofuran	n/a	C17H26O	246.1983655	M+Na	+	269.187583	2
2910	6.83_269.1895m/z	269.1895	6.83	0.153270751	100	uRPOS	HMDB0165432	(4E,9E)-heptadeca-4,9-dien-6-yn-3-one	n/a	C17H26O	246.1983655	M+Na	+	269.187583	7
2911	6.83_269.1895m/z	269.1895	6.83	0.153270751	100	uRPOS	HMDB0030927	Isoavocadienofuran	n/a	C17H26O	246.1983655	M+Na	+	269.187583	7
2912	6.83_269.1895m/z	269.1895	6.83	0.153270751	100	uRPOS	HMDB0172397	1,14-Tetradecanediol	n/a	C14H30O2	230.2245802	M+K	+	269.187738	7
2913	6.83_269.1895m/z	269.1895	6.83	0.153270751	100	uRPOS	HMDB0165433	(9E)-heptadeca-1,9-dien-6-yn-3-one	n/a	C17H26O	246.1983655	M+Na	+	269.187583	7
2914	6.83_269.1895m/z	269.1895	6.83	0.153270751	100	uRPOS	HMDB0030933	Avocadynofuran	n/a	C17H26O	246.1983655	M+Na	+	269.187583	7
2915	6.83_269.1895m/z	269.1895	6.83	0.153270751	100	uRPOS	HMDB0172396	1,13-tetradecandiol	n/a	C14H30O2	230.2245802	M+K	+	269.187738	7
2916	6.83_269.1895m/z	269.1895	6.83	0.153270751	100	uRPOS	HMDB0030926	Avocadienofuran	n/a	C17H26O	246.1983655	M+Na	+	269.187583	7
2917	6.83_269.1895m/z	269.1895	6.83	0.153270751	100	uRPOS	HMDB0038678	1,1-Dihexyloxyethane	n/a	C14H30O2	230.2245802	M+K	+	269.187738	7
2918	6.83_269.1895m/z	269.1895	6.83	0.153270751	100	uRPOS	HMDB0032246	Dodecanal dimethyl acetal	n/a	C14H30O2	230.2245802	M+K	+	269.187738	7
2919	6.83_269.1895m/z	269.1895	6.83	0.153270751	100	uRPOS	HMDB0040373	Ginsenoyne J	n/a	C17H26O	246.1983655	M+Na	+	269.187583	7
3008	0.67_284.0348m/z	284.0348	0.67	0.155382751	100	uRPOS	HMDB0181242	{[5-(pyridin-3-yl)pentyl]oxy}sulfonic acid	n/a	C10H15NO4S	245.0721791	M+K	+	284.035337	2
3009	0.67_284.0348m/z	284.0348	0.67	0.155382751	100	uRPOS	HMDB0181329	{[5-(pyridin-2-yl)pentan-2-yl]oxy}sulfonic acid	n/a	C10H15NO4S	245.0721791	M+K	+	284.035337	2
3010	0.67_284.0348m/z	284.0348	0.67	0.155382751	100	uRPOS	HMDB0181240	{[5-(pyridin-3-yl)pentan-2-yl]oxy}sulfonic acid	n/a	C10H15NO4S	245.0721791	M+K	+	284.035337	2
3011	0.67_284.0348m/z	284.0348	0.67	0.155382751	100	uRPOS	HMDB0181331	{[5-(pyridin-2-yl)pentyl]oxy}sulfonic acid	n/a	C10H15NO4S	245.0721791	M+K	+	284.035337	2
3012	0.67_284.0348m/z	284.0348	0.67	0.155382751	100	uRPOS	HMDB0062750	5-(Methylthio)-2,3-dioxopentyl phosphate	C15650	C6H11O6PS	242.0013953	M+ACN+H	+	284.035218	1
3013	0.67_284.0348m/z	284.0348	0.67	0.155382751	100	uRPOS	HMDB0000286	UDP-glucose	C00029	C15H24N2O17P2	566.0550204	M+2H	+	284.034786	0
3014	0.67_284.0348m/z	284.0348	0.67	0.155382751	100	uRPOS	HMDB0181244	{[1-(pyridin-3-yl)pentyl]oxy}sulfonic acid	n/a	C10H15NO4S	245.0721791	M+K	+	284.035337	2
3015	0.67_284.0348m/z	284.0348	0.67	0.155382751	100	uRPOS	HMDB0060266	5-(Methylthio)-2,3-dioxopentyl phosphate	C15650	C6H11O6PS	242.0013953	M+ACN+H	+	284.035218	1
3016	0.67_284.0348m/z	284.0348	0.67	0.155382751	100	uRPOS	HMDB0062573	Uridine diphosphategalactose	C00052	C15H24N2O17P2	566.0550204	M+2H	+	284.034786	0
3017	0.67_284.0348m/z	284.0348	0.67	0.155382751	100	uRPOS	HMDB0060079	Uridine diphosphate glucose	C00029	C15H24N2O17P2	566.0550204	M+2H	+	284.034786	0
3018	0.67_284.0348m/z	284.0348	0.67	0.155382751	100	uRPOS	HMDB0059620	5-(Methylthio)-2,3-dioxopentyl phosphate	C15650	C6H11O6PS	242.0013953	M+ACN+H	+	284.035218	1
3019	0.67_284.0348m/z	284.0348	0.67	0.155382751	100	uRPOS	HMDB0000302	Uridine diphosphategalactose	C00052	C15H24N2O17P2	566.0550204	M+2H	+	284.034786	0
3025	1.10_286.1318m/z	286.1318	1.1	-0.130341254	100	uRPOS	HMDB0179963	{[(4E)-6-hydroxy-2-(2-hydroxyethyl)-6-methylhept-4-en-1-yl]oxy}sulfonic acid	n/a	C10H20O6S	268.0980595	M+NH4	+	286.131883	0
3026	1.10_286.1318m/z	286.1318	1.1	-0.130341254	100	uRPOS	HMDB0179959	{[(5E)-7,8-dihydroxy-3,7-dimethyloct-5-en-1-yl]oxy}sulfonic acid	n/a	C10H20O6S	268.0980595	M+NH4	+	286.131883	0
3027	1.10_286.1318m/z	286.1318	1.1	-0.130341254	100	uRPOS	HMDB0179964	{[(5E)-7-hydroxy-3-(hydroxymethyl)-7-methyloct-5-en-1-yl]oxy}sulfonic acid	n/a	C10H20O6S	268.0980595	M+NH4	+	286.131883	0
3028	1.10_286.1318m/z	286.1318	1.1	-0.130341254	100	uRPOS	HMDB0015302	Moclobemide	n/a	C13H17ClN2O2	268.0978555	M+NH4	+	286.131679	0
3029	1.10_286.1318m/z	286.1318	1.1	-0.130341254	100	uRPOS	HMDB0163829	[2-hydroxy-2-(3-hydroxy-4-methylcyclohexyl)propoxy]sulfonic acid	n/a	C10H20O6S	268.0980595	M+NH4	+	286.131883	0
3030	1.10_286.1318m/z	286.1318	1.1	-0.130341254	100	uRPOS	HMDB0165413	{15-[1-(4,5-dimethyl-6-oxooxan-2-yl)-1-hydroxyethyl]-6-hydroxy-2,16-dimethyl-3-oxo-8-oxapentacyclo[9.7.0.0²,⁷.0⁷,⁹.0¹²,¹⁶]octadecan-14-yl}oxidanesulfonic acid	n/a	C28H42O10S	570.2498687	M+2H	+	286.13221	1
3031	1.10_286.1318m/z	286.1318	1.1	-0.130341254	100	uRPOS	HMDB0180132	8-methyl-9-(sulfooxy)nonanoic acid	n/a	C10H20O6S	268.0980595	M+NH4	+	286.131883	0
3032	1.10_286.1318m/z	286.1318	1.1	-0.130341254	100	uRPOS	HMDB0165412	{15-[1-(4,5-dimethyl-6-oxooxan-2-yl)-1-hydroxyethyl]-14-hydroxy-2,16-dimethyl-3-oxo-8-oxapentacyclo[9.7.0.0²,⁷.0⁷,⁹.0¹²,¹⁶]octadecan-6-yl}oxidanesulfonic acid	n/a	C28H42O10S	570.2498687	M+2H	+	286.13221	1
3033	1.10_286.1318m/z	286.1318	1.1	-0.130341254	100	uRPOS	HMDB0164900	[(6,7-dihydroxy-7-methyl-3-methylideneoctyl)oxy]sulfonic acid	n/a	C10H20O6S	268.0980595	M+NH4	+	286.131883	0
3034	1.10_286.1318m/z	286.1318	1.1	-0.130341254	100	uRPOS	HMDB0179958	{[(3E)-2,8-dihydroxy-2,6-dimethyloct-3-en-1-yl]oxy}sulfonic acid	n/a	C10H20O6S	268.0980595	M+NH4	+	286.131883	0
3035	1.10_286.1318m/z	286.1318	1.1	-0.130341254	100	uRPOS	HMDB0180135	8-methyl-2-(sulfooxy)nonanoic acid	n/a	C10H20O6S	268.0980595	M+NH4	+	286.131883	0
3036	1.10_286.1318m/z	286.1318	1.1	-0.130341254	100	uRPOS	HMDB0180140	{[1-hydroxy-4-(2-hydroxypropan-2-yl)cyclohexyl]methoxy}sulfonic acid	n/a	C10H20O6S	268.0980595	M+NH4	+	286.131883	0
3037	1.10_286.1318m/z	286.1318	1.1	-0.130341254	100	uRPOS	HMDB0180603	4-methyl-9-(sulfooxy)nonanoic acid	n/a	C10H20O6S	268.0980595	M+NH4	+	286.131883	0
3038	1.10_286.1318m/z	286.1318	1.1	-0.130341254	100	uRPOS	HMDB0179949	{[(5E)-1,7-dihydroxy-3,7-dimethyloct-5-en-4-yl]oxy}sulfonic acid	n/a	C10H20O6S	268.0980595	M+NH4	+	286.131883	0
3039	1.10_286.1318m/z	286.1318	1.1	-0.130341254	100	uRPOS	HMDB0180600	4-[(sulfooxy)methyl]nonanoic acid	n/a	C10H20O6S	268.0980595	M+NH4	+	286.131883	0
3040	1.10_286.1318m/z	286.1318	1.1	-0.130341254	100	uRPOS	HMDB0180597	4-methyl-8-(sulfooxy)nonanoic acid	n/a	C10H20O6S	268.0980595	M+NH4	+	286.131883	0
3041	1.10_286.1318m/z	286.1318	1.1	-0.130341254	100	uRPOS	HMDB0164901	[(2,8-dihydroxy-2-methyl-6-methylideneoctan-3-yl)oxy]sulfonic acid	n/a	C10H20O6S	268.0980595	M+NH4	+	286.131883	0
3042	1.10_286.1318m/z	286.1318	1.1	-0.130341254	100	uRPOS	HMDB0179944	{[(5E)-3,7-dihydroxy-3,7-dimethyloct-5-en-1-yl]oxy}sulfonic acid	n/a	C10H20O6S	268.0980595	M+NH4	+	286.131883	0
3043	1.10_286.1318m/z	286.1318	1.1	-0.130341254	100	uRPOS	HMDB0163830	[5-(1,2-dihydroxypropan-2-yl)-2-methylcyclohexyl]oxidanesulfonic acid	n/a	C10H20O6S	268.0980595	M+NH4	+	286.131883	0
3044	1.10_286.1318m/z	286.1318	1.1	-0.130341254	100	uRPOS	HMDB0179954	{4-[3-(2-hydroxypropan-2-yl)oxiran-2-yl]-3-methylbutoxy}sulfonic acid	n/a	C10H20O6S	268.0980595	M+NH4	+	286.131883	0
3045	1.10_286.1318m/z	286.1318	1.1	-0.130341254	100	uRPOS	HMDB0180606	4-methyl-2-(sulfooxy)nonanoic acid	n/a	C10H20O6S	268.0980595	M+NH4	+	286.131883	0
3046	1.10_286.1318m/z	286.1318	1.1	-0.130341254	100	uRPOS	HMDB0179948	{[(5E)-4,7-dihydroxy-3,7-dimethyloct-5-en-1-yl]oxy}sulfonic acid	n/a	C10H20O6S	268.0980595	M+NH4	+	286.131883	0
3047	5.75_286.1394m/z	286.1394	5.75	-0.190930461	100	uHPOS	HMDB0001940	Triamterene	D00386	C12H11N7	253.1075934	M+CH3OH+H	+	286.141082	6
3048	5.75_286.1394m/z	286.1394	5.75	-0.190930461	100	uHPOS	HMDB0029051	Ser-Tyr	n/a	C12H16N2O5	268.1059216	M+NH4	+	286.139745	1
3049	5.75_286.1394m/z	286.1394	5.75	-0.190930461	100	uHPOS	HMDB0002171	Glycylprolylhydroxyproline	n/a	C12H19N3O5	285.1324707	M+H	+	286.139747	1
3050	5.75_286.1394m/z	286.1394	5.75	-0.190930461	100	uHPOS	HMDB0029439	(2S,4S)-Pinnatanine	n/a	C10H16N2O5	244.1059216	M+ACN+H	+	286.139745	1
3051	5.75_286.1394m/z	286.1394	5.75	-0.190930461	100	uHPOS	HMDB0028864	Hydroxyprolyl-Hydroxyproline	n/a	C10H16N2O5	244.1059216	M+ACN+H	+	286.139745	1
3052	5.75_286.1394m/z	286.1394	5.75	-0.190930461	100	uHPOS	HMDB0015692	Isothipendyl	n/a	C16H19N3S	285.1299683	M+H	+	286.137244	8
3053	5.75_286.1394m/z	286.1394	5.75	-0.190930461	100	uHPOS	HMDB0029157	gamma-Glutamylproline	n/a	C10H16N2O5	244.1059216	M+ACN+H	+	286.139745	1
3054	5.75_286.1394m/z	286.1394	5.75	-0.190930461	100	uHPOS	HMDB0029016	Prolyl-Glutamate	n/a	C10H16N2O5	244.1059216	M+ACN+H	+	286.139745	1
3055	5.75_286.1394m/z	286.1394	5.75	-0.190930461	100	uHPOS	HMDB0178285	1-(4-hydroxy-3-methoxyphenyl)-2-(1-methylpiperidin-2-yl)ethan-1-one	n/a	C15H21NO3	263.1521435	M+Na	+	286.141362	7
3056	5.75_286.1394m/z	286.1394	5.75	-0.190930461	100	uHPOS	HMDB0029114	Tyrosyl-Serine	n/a	C12H16N2O5	268.1059216	M+NH4	+	286.139745	1
3057	5.75_286.1394m/z	286.1394	5.75	-0.190930461	100	uHPOS	HMDB0032305	N-(Heptan-4-yl)benzo[d][1,3]dioxole-5-carboxamide	n/a	C15H21NO3	263.1521435	M+Na	+	286.141362	7
3058	5.75_286.1394m/z	286.1394	5.75	-0.190930461	100	uHPOS	HMDB0028827	Glutamylproline	n/a	C10H16N2O5	244.1059216	M+ACN+H	+	286.139745	1
3392	1.38_298.1123m/z	298.1123	1.38	-0.128291995	100	uRPOS	HMDB0001563	1-Methylguanosine	C04545	C11H15N5O5	297.1073186	M+H	+	298.114595	8
3393	1.38_298.1123m/z	298.1123	1.38	-0.128291995	100	uRPOS	HMDB0165471	3,4,5-trihydroxy-6-(2-hydroxy-3-oxobutoxy)oxane-2-carboxylic acid	n/a	C10H16O9	280.0794321	M+NH4	+	298.113255	3
3394	1.38_298.1123m/z	298.1123	1.38	-0.128291995	100	uRPOS	HMDB0126114	3,4,5-trihydroxy-6-[(2-hydroxy-2-methylpropanoyl)oxy]oxane-2-carboxylic acid	n/a	C10H16O9	280.0794321	M+NH4	+	298.113255	3
3395	1.38_298.1123m/z	298.1123	1.38	-0.128291995	100	uRPOS	HMDB0126116	3,4,5-trihydroxy-6-[(3-hydroxy-2-methylpropanoyl)oxy]oxane-2-carboxylic acid	n/a	C10H16O9	280.0794321	M+NH4	+	298.113255	3
3396	1.38_298.1123m/z	298.1123	1.38	-0.128291995	100	uRPOS	HMDB0145822	4-oxo-4-[(3,4,5,6-tetrahydroxyoxan-2-yl)methoxy]butanoic acid	n/a	C10H16O9	280.0794321	M+NH4	+	298.113255	3
3397	1.38_298.1123m/z	298.1123	1.38	-0.128291995	100	uRPOS	HMDB0015401	Nelarabine	n/a	C11H15N5O5	297.1073186	M+H	+	298.114595	8
3398	1.38_298.1123m/z	298.1123	1.38	-0.128291995	100	uRPOS	HMDB0130019	1-methyl 3-(3,4,5,6-tetrahydroxyoxan-2-yl)methyl propanedioate	n/a	C10H16O9	280.0794321	M+NH4	+	298.113255	3
3399	1.38_298.1123m/z	298.1123	1.38	-0.128291995	100	uRPOS	HMDB0164665	3,4-dihydroxy-5-{[(3,4,5-trihydroxyoxan-2-yl)oxy]methyl}oxolan-2-one	n/a	C10H16O9	280.0794321	M+NH4	+	298.113255	3
3400	1.38_298.1123m/z	298.1123	1.38	-0.128291995	100	uRPOS	HMDB0165475	3,4,5-trihydroxy-6-(3-hydroxy-2-oxobutoxy)oxane-2-carboxylic acid	n/a	C10H16O9	280.0794321	M+NH4	+	298.113255	3
3401	1.38_298.1123m/z	298.1123	1.38	-0.128291995	100	uRPOS	HMDB0005862	2-Methylguanosine	n/a	C11H15N5O5	297.1073186	M+H	+	298.114595	8
3402	1.38_298.1123m/z	298.1123	1.38	-0.128291995	100	uRPOS	HMDB0006038	3'-O-Methylguanosine	n/a	C11H15N5O5	297.1073186	M+H	+	298.114595	8
3403	1.38_298.1123m/z	298.1123	1.38	-0.128291995	100	uRPOS	HMDB0126113	6-(1-carboxy-1-methylethoxy)-3,4,5-trihydroxyoxane-2-carboxylic acid	n/a	C10H16O9	280.0794321	M+NH4	+	298.113255	3
3404	1.38_298.1123m/z	298.1123	1.38	-0.128291995	100	uRPOS	HMDB0130135	6-(1-carboxypropoxy)-3,4,5-trihydroxyoxane-2-carboxylic acid	n/a	C10H16O9	280.0794321	M+NH4	+	298.113255	3
3405	1.38_298.1123m/z	298.1123	1.38	-0.128291995	100	uRPOS	HMDB0130132	6-(3-carboxypropoxy)-3,4,5-trihydroxyoxane-2-carboxylic acid	n/a	C10H16O9	280.0794321	M+NH4	+	298.113255	3
3406	1.38_298.1123m/z	298.1123	1.38	-0.128291995	100	uRPOS	HMDB0140101	6-[(3-aminopropanoyl)oxy]-3,4,5-trihydroxyoxane-2-carboxylic acid	n/a	C9H15NO8	265.0797664	M+CH3OH+H	+	298.113255	3
3407	1.38_298.1123m/z	298.1123	1.38	-0.128291995	100	uRPOS	HMDB0126115	6-(2-carboxy-2-methylethoxy)-3,4,5-trihydroxyoxane-2-carboxylic acid	n/a	C10H16O9	280.0794321	M+NH4	+	298.113255	3
3408	1.38_298.1123m/z	298.1123	1.38	-0.128291995	100	uRPOS	HMDB0130136	3,4,5-trihydroxy-6-[(2-hydroxybutanoyl)oxy]oxane-2-carboxylic acid	n/a	C10H16O9	280.0794321	M+NH4	+	298.113255	3
3409	1.38_298.1123m/z	298.1123	1.38	-0.128291995	100	uRPOS	HMDB0165476	3,4,5-trihydroxy-6-[(4-hydroxy-3-oxobutan-2-yl)oxy]oxane-2-carboxylic acid	n/a	C10H16O9	280.0794321	M+NH4	+	298.113255	3
3410	1.38_298.1123m/z	298.1123	1.38	-0.128291995	100	uRPOS	HMDB0130130	3,4,5-trihydroxy-6-[(3-hydroxybutanoyl)oxy]oxane-2-carboxylic acid	n/a	C10H16O9	280.0794321	M+NH4	+	298.113255	3
3411	1.38_298.1123m/z	298.1123	1.38	-0.128291995	100	uRPOS	HMDB0165472	3,4,5-trihydroxy-6-[(1-hydroxy-3-oxobutan-2-yl)oxy]oxane-2-carboxylic acid	n/a	C10H16O9	280.0794321	M+NH4	+	298.113255	3
3412	1.38_298.1123m/z	298.1123	1.38	-0.128291995	100	uRPOS	HMDB0130129	6-[(1-carboxypropan-2-yl)oxy]-3,4,5-trihydroxyoxane-2-carboxylic acid	n/a	C10H16O9	280.0794321	M+NH4	+	298.113255	3
3413	1.38_298.1123m/z	298.1123	1.38	-0.128291995	100	uRPOS	HMDB0130133	3,4,5-trihydroxy-6-[(4-hydroxybutanoyl)oxy]oxane-2-carboxylic acid	n/a	C10H16O9	280.0794321	M+NH4	+	298.113255	3
3414	2.44_301.1181m/z	301.1181	2.44	-0.159486768	100	uRPOS	HMDB0133903	(6E)-1-hydroxy-1,7-diphenylhepta-4,6-dien-3-one	n/a	C19H18O2	278.1306798	M+Na	+	301.119898	6
3415	2.44_301.1181m/z	301.1181	2.44	-0.159486768	100	uRPOS	HMDB0132794	6-[4-(5,7-dihydroxy-4-oxo-3,4-dihydro-2H-1-benzopyran-2-yl)-2-(3,7-dimethylocta-2,6-dien-1-yl)-5-hydroxyphenoxy]-3,4,5-trihydroxyoxane-2-carboxylic acid	n/a	C31H36O12	600.2206766	M+2H	+	301.117614	2
3416	2.44_301.1181m/z	301.1181	2.44	-0.159486768	100	uRPOS	HMDB0003426	Pantetheine	C00831	C11H22N2O4S	278.1300279	M+Na	+	301.119246	4
3417	2.44_301.1181m/z	301.1181	2.44	-0.159486768	100	uRPOS	HMDB0134157	6-({3-[2,4-dihydroxy-3-(3-methylbut-2-en-1-yl)phenyl]-7-hydroxy-8-(3-methylbut-2-en-1-yl)-4-oxo-3,4-dihydro-2H-1-benzopyran-5-yl}oxy)-3,4,5-trihydroxyoxane-2-carboxylic acid	n/a	C31H36O12	600.2206766	M+2H	+	301.117614	2
3418	2.44_301.1181m/z	301.1181	2.44	-0.159486768	100	uRPOS	HMDB0060279	Aminochrome o-semiquinone	n/a	C8H8NO2	150.0555035	2M+H	+	301.118283	1
3419	2.44_301.1181m/z	301.1181	2.44	-0.159486768	100	uRPOS	HMDB0132658	6-{[2-(2,4-dihydroxyphenyl)-5-hydroxy-6-(3-methylbut-1-en-1-yl)-3-(3-methylbut-2-en-1-yl)-4-oxo-3,4-dihydro-2H-1-benzopyran-7-yl]oxy}-3,4,5-trihydroxyoxane-2-carboxylic acid	n/a	C31H36O12	600.2206766	M+2H	+	301.117614	2
3420	2.44_301.1181m/z	301.1181	2.44	-0.159486768	100	uRPOS	HMDB0132796	6-({2-[5-(3,7-dimethylocta-2,6-dien-1-yl)-2,4-dihydroxyphenyl]-5-hydroxy-4-oxo-3,4-dihydro-2H-1-benzopyran-7-yl}oxy)-3,4,5-trihydroxyoxane-2-carboxylic acid	n/a	C31H36O12	600.2206766	M+2H	+	301.117614	2
3421	2.44_301.1181m/z	301.1181	2.44	-0.159486768	100	uRPOS	HMDB0133904	(6E)-7-(3-hydroxyphenyl)-1-phenylhepta-4,6-dien-3-one	n/a	C19H18O2	278.1306798	M+Na	+	301.119898	6
3422	2.44_301.1181m/z	301.1181	2.44	-0.159486768	100	uRPOS	HMDB0038943	(E)-Avenanthramide D	n/a	C16H13NO4	283.0844579	M+NH4	+	301.118281	1
3423	2.44_301.1181m/z	301.1181	2.44	-0.159486768	100	uRPOS	HMDB0132655	6-{4-[5,7-dihydroxy-6-(3-methylbut-1-en-1-yl)-3-(3-methylbut-2-en-1-yl)-4-oxo-3,4-dihydro-2H-1-benzopyran-2-yl]-3-hydroxyphenoxy}-3,4,5-trihydroxyoxane-2-carboxylic acid	n/a	C31H36O12	600.2206766	M+2H	+	301.117614	2
3424	2.44_301.1181m/z	301.1181	2.44	-0.159486768	100	uRPOS	HMDB0129651	6-{[2-(2,4-dihydroxyphenyl)-3-(3,7-dimethylocta-2,6-dien-1-yl)-7-hydroxy-4-oxo-3,4-dihydro-2H-1-benzopyran-5-yl]oxy}-3,4,5-trihydroxyoxane-2-carboxylic acid	n/a	C31H36O12	600.2206766	M+2H	+	301.117614	2
3425	2.44_301.1181m/z	301.1181	2.44	-0.159486768	100	uRPOS	HMDB0129653	6-{2-[3-(3,7-dimethylocta-2,6-dien-1-yl)-5,7-dihydroxy-4-oxo-3,4-dihydro-2H-1-benzopyran-2-yl]-5-hydroxyphenoxy}-3,4,5-trihydroxyoxane-2-carboxylic acid	n/a	C31H36O12	600.2206766	M+2H	+	301.117614	2
3426	2.44_301.1181m/z	301.1181	2.44	-0.159486768	100	uRPOS	HMDB0132656	6-{2-[5,7-dihydroxy-6-(3-methylbut-1-en-1-yl)-3-(3-methylbut-2-en-1-yl)-4-oxo-3,4-dihydro-2H-1-benzopyran-2-yl]-5-hydroxyphenoxy}-3,4,5-trihydroxyoxane-2-carboxylic acid	n/a	C31H36O12	600.2206766	M+2H	+	301.117614	2
3427	2.44_301.1181m/z	301.1181	2.44	-0.159486768	100	uRPOS	HMDB0134747	6-{5-[5,7-dihydroxy-8-(3-methylbut-2-en-1-yl)-4-oxo-3,4-dihydro-2H-1-benzopyran-3-yl]-2-hydroxy-3-(3-methylbut-2-en-1-yl)phenoxy}-3,4,5-trihydroxyoxane-2-carboxylic acid	n/a	C31H36O12	600.2206766	M+2H	+	301.117614	2
3428	2.44_301.1181m/z	301.1181	2.44	-0.159486768	100	uRPOS	HMDB0133905	(6E)-1-(3-hydroxyphenyl)-7-phenylhepta-4,6-dien-3-one	n/a	C19H18O2	278.1306798	M+Na	+	301.119898	6
3429	2.44_301.1181m/z	301.1181	2.44	-0.159486768	100	uRPOS	HMDB0129654	6-{[2-(2,4-dihydroxyphenyl)-3-(3,7-dimethylocta-2,6-dien-1-yl)-5-hydroxy-4-oxo-3,4-dihydro-2H-1-benzopyran-7-yl]oxy}-3,4,5-trihydroxyoxane-2-carboxylic acid	n/a	C31H36O12	600.2206766	M+2H	+	301.117614	2
3430	2.44_301.1181m/z	301.1181	2.44	-0.159486768	100	uRPOS	HMDB0060864	Phenytoin arene-oxide	n/a	C15H12N2O3	268.0847923	M+CH3OH+H	+	301.118281	1
3431	2.44_301.1181m/z	301.1181	2.44	-0.159486768	100	uRPOS	HMDB0133909	3-phenyl-1-{3-[(E)-2-phenylethenyl]oxiran-2-yl}propan-1-one	n/a	C19H18O2	278.1306798	M+Na	+	301.119898	6
3432	2.44_301.1181m/z	301.1181	2.44	-0.159486768	100	uRPOS	HMDB0060972	4-Hydroxyphenytoin	n/a	C15H12N2O3	268.0847923	M+CH3OH+H	+	301.118281	1
3433	2.44_301.1181m/z	301.1181	2.44	-0.159486768	100	uRPOS	HMDB0060598	4-Hydroxyphenytoin	n/a	C15H12N2O3	268.0847923	M+CH3OH+H	+	301.118281	1
3434	2.44_301.1181m/z	301.1181	2.44	-0.159486768	100	uRPOS	HMDB0129652	6-{4-[3-(3,7-dimethylocta-2,6-dien-1-yl)-5,7-dihydroxy-4-oxo-3,4-dihydro-2H-1-benzopyran-2-yl]-3-hydroxyphenoxy}-3,4,5-trihydroxyoxane-2-carboxylic acid	n/a	C31H36O12	600.2206766	M+2H	+	301.117614	2
3435	2.44_301.1181m/z	301.1181	2.44	-0.159486768	100	uRPOS	HMDB0029113	Tyrosyl-Proline	n/a	C14H18N2O4	278.1266571	M+Na	+	301.115875	7
3436	2.44_301.1181m/z	301.1181	2.44	-0.159486768	100	uRPOS	HMDB0132657	6-{[2-(2,4-dihydroxyphenyl)-7-hydroxy-6-(3-methylbut-1-en-1-yl)-3-(3-methylbut-2-en-1-yl)-4-oxo-3,4-dihydro-2H-1-benzopyran-5-yl]oxy}-3,4,5-trihydroxyoxane-2-carboxylic acid	n/a	C31H36O12	600.2206766	M+2H	+	301.117614	2
3437	2.44_301.1181m/z	301.1181	2.44	-0.159486768	100	uRPOS	HMDB0134745	6-({3-[3,4-dihydroxy-5-(3-methylbut-2-en-1-yl)phenyl]-5-hydroxy-8-(3-methylbut-2-en-1-yl)-4-oxo-3,4-dihydro-2H-1-benzopyran-7-yl}oxy)-3,4,5-trihydroxyoxane-2-carboxylic acid	n/a	C31H36O12	600.2206766	M+2H	+	301.117614	2
3438	2.44_301.1181m/z	301.1181	2.44	-0.159486768	100	uRPOS	HMDB0133034	2,4-bis(3-methylbut-2-en-1-yl)benzene-1,3,5-triol	n/a	C16H22O3	262.1568946	M+K	+	301.120053	6
3439	2.44_301.1181m/z	301.1181	2.44	-0.159486768	100	uRPOS	HMDB0134159	6-{4-[5,7-dihydroxy-8-(3-methylbut-2-en-1-yl)-4-oxo-3,4-dihydro-2H-1-benzopyran-3-yl]-3-hydroxy-2-(3-methylbut-2-en-1-yl)phenoxy}-3,4,5-trihydroxyoxane-2-carboxylic acid	n/a	C31H36O12	600.2206766	M+2H	+	301.117614	2
3440	2.44_301.1181m/z	301.1181	2.44	-0.159486768	100	uRPOS	HMDB0141088	1,7-diphenylhept-1-ene-3,5-dione	n/a	C19H18O2	278.1306798	M+Na	+	301.119898	6
3441	2.44_301.1181m/z	301.1181	2.44	-0.159486768	100	uRPOS	HMDB0133906	(6E)-7-(4-hydroxyphenyl)-1-phenylhepta-4,6-dien-3-one	n/a	C19H18O2	278.1306798	M+Na	+	301.119898	6
3442	2.44_301.1181m/z	301.1181	2.44	-0.159486768	100	uRPOS	HMDB0133907	(6E)-1-(4-hydroxyphenyl)-7-phenylhepta-4,6-dien-3-one	n/a	C19H18O2	278.1306798	M+Na	+	301.119898	6
3443	2.44_301.1181m/z	301.1181	2.44	-0.159486768	100	uRPOS	HMDB0134744	6-({3-[3,4-dihydroxy-5-(3-methylbut-2-en-1-yl)phenyl]-7-hydroxy-8-(3-methylbut-2-en-1-yl)-4-oxo-3,4-dihydro-2H-1-benzopyran-5-yl}oxy)-3,4,5-trihydroxyoxane-2-carboxylic acid	n/a	C31H36O12	600.2206766	M+2H	+	301.117614	2
3444	2.44_301.1181m/z	301.1181	2.44	-0.159486768	100	uRPOS	HMDB0141089	(1E)-1,7-diphenylhept-1-ene-3,5-dione	n/a	C19H18O2	278.1306798	M+Na	+	301.119898	6
3445	2.44_301.1181m/z	301.1181	2.44	-0.159486768	100	uRPOS	HMDB0011176	L-phenylalanyl-L-hydroxyproline	n/a	C14H18N2O4	278.1266571	M+Na	+	301.115875	7
3446	2.44_301.1181m/z	301.1181	2.44	-0.159486768	100	uRPOS	HMDB0041905	4-Hydroxyphenytoin	n/a	C15H12N2O3	268.0847923	M+CH3OH+H	+	301.118281	1
3447	2.44_301.1181m/z	301.1181	2.44	-0.159486768	100	uRPOS	HMDB0029282	Avenanthramide 1p	n/a	C16H13NO4	283.0844579	M+NH4	+	301.118281	1
3448	2.44_301.1181m/z	301.1181	2.44	-0.159486768	100	uRPOS	HMDB0134156	6-{6-[5,7-dihydroxy-8-(3-methylbut-2-en-1-yl)-4-oxo-3,4-dihydro-2H-1-benzopyran-3-yl]-3-hydroxy-2-(3-methylbut-2-en-1-yl)phenoxy}-3,4,5-trihydroxyoxane-2-carboxylic acid	n/a	C31H36O12	600.2206766	M+2H	+	301.117614	2
3449	2.44_301.1181m/z	301.1181	2.44	-0.159486768	100	uRPOS	HMDB0133910	(6E)-2-hydroxy-1,7-diphenylhepta-4,6-dien-3-one	n/a	C19H18O2	278.1306798	M+Na	+	301.119898	6
3450	2.44_301.1181m/z	301.1181	2.44	-0.159486768	100	uRPOS	HMDB0029029	Prolyl-Tyrosine	n/a	C14H18N2O4	278.1266571	M+Na	+	301.115875	7
3451	2.44_301.1181m/z	301.1181	2.44	-0.159486768	100	uRPOS	HMDB0134746	6-{4-[5,7-dihydroxy-8-(3-methylbut-2-en-1-yl)-4-oxo-3,4-dihydro-2H-1-benzopyran-3-yl]-2-hydroxy-6-(3-methylbut-2-en-1-yl)phenoxy}-3,4,5-trihydroxyoxane-2-carboxylic acid	n/a	C31H36O12	600.2206766	M+2H	+	301.117614	2
3452	2.44_301.1181m/z	301.1181	2.44	-0.159486768	100	uRPOS	HMDB0132797	6-({2-[5-(3,7-dimethylocta-2,6-dien-1-yl)-2,4-dihydroxyphenyl]-7-hydroxy-4-oxo-3,4-dihydro-2H-1-benzopyran-5-yl}oxy)-3,4,5-trihydroxyoxane-2-carboxylic acid	n/a	C31H36O12	600.2206766	M+2H	+	301.117614	2
3453	2.44_301.1181m/z	301.1181	2.44	-0.159486768	100	uRPOS	HMDB0132795	6-[2-(5,7-dihydroxy-4-oxo-3,4-dihydro-2H-1-benzopyran-2-yl)-4-(3,7-dimethylocta-2,6-dien-1-yl)-5-hydroxyphenoxy]-3,4,5-trihydroxyoxane-2-carboxylic acid	n/a	C31H36O12	600.2206766	M+2H	+	301.117614	2
3454	2.44_301.1181m/z	301.1181	2.44	-0.159486768	100	uRPOS	HMDB0060673	2,3-Dihydroxycarbamazepine	C16603	C15H12N2O3	268.0847923	M+CH3OH+H	+	301.118281	1
3455	2.44_301.1181m/z	301.1181	2.44	-0.159486768	100	uRPOS	HMDB0133061	2-(3,7-dimethylocta-2,6-dien-1-yl)benzene-1,3,5-triol	n/a	C16H22O3	262.1568946	M+K	+	301.120053	6
3456	2.44_301.1181m/z	301.1181	2.44	-0.159486768	100	uRPOS	HMDB0137253	(4E)-1-(3,4-dihydroxyphenyl)dec-4-en-3-one	n/a	C16H22O3	262.1568946	M+K	+	301.120053	6
3457	2.44_301.1181m/z	301.1181	2.44	-0.159486768	100	uRPOS	HMDB0013896	3'-HPPH	n/a	C15H12N2O3	268.0847923	M+CH3OH+H	+	301.118281	1
3458	2.44_301.1181m/z	301.1181	2.44	-0.159486768	100	uRPOS	HMDB0011112	N1-(alpha-D-ribosyl)-5,6-dimethyl-benzimidazole	C05775	C14H18N2O4	278.1266571	M+Na	+	301.115875	7
3459	2.44_301.1181m/z	301.1181	2.44	-0.159486768	100	uRPOS	HMDB0028996	L-phenylalanyl-L-hydroxyproline	n/a	C14H18N2O4	278.1266571	M+Na	+	301.115875	7
3460	2.44_301.1181m/z	301.1181	2.44	-0.159486768	100	uRPOS	HMDB0137262	(1E)-1-(3,4-dihydroxyphenyl)dec-1-en-3-one	n/a	C16H22O3	262.1568946	M+K	+	301.120053	6
3461	2.44_301.1181m/z	301.1181	2.44	-0.159486768	100	uRPOS	HMDB0133908	(1E)-5-phenyl-1-(3-phenyloxiran-2-yl)pent-1-en-3-one	n/a	C19H18O2	278.1306798	M+Na	+	301.119898	6
3462	2.44_301.1181m/z	301.1181	2.44	-0.159486768	100	uRPOS	HMDB0134158	6-({3-[2,4-dihydroxy-3-(3-methylbut-2-en-1-yl)phenyl]-5-hydroxy-8-(3-methylbut-2-en-1-yl)-4-oxo-3,4-dihydro-2H-1-benzopyran-7-yl}oxy)-3,4,5-trihydroxyoxane-2-carboxylic acid	n/a	C31H36O12	600.2206766	M+2H	+	301.117614	2
3575	3.70_315.1313m/z	315.1313	3.7	-0.184194966	100	uRPOS	HMDB0003950	7-Methylinosine	n/a	C11H15N4O5	283.1042446	M+CH3OH+H	+	315.130458	3
3576	3.70_315.1313m/z	315.1313	3.7	-0.184194966	100	uRPOS	HMDB0002721	1-Methylinosine	n/a	C11H14N4O5	282.0964196	M+CH3OH+H	+	315.129909	4
3577	3.70_315.1313m/z	315.1313	3.7	-0.184194966	100	uRPOS	HMDB0181167	2-[N-(1-carboxy-1,2-dimethylpropyl)carbamimidoyl]-4-methylbenzoic acid	n/a	C15H20N2O4	292.1423071	M+Na	+	315.131525	1
3578	3.70_315.1313m/z	315.1313	3.7	-0.184194966	100	uRPOS	HMDB0033514	Fusarochromanone	n/a	C15H20N2O4	292.1423071	M+Na	+	315.131525	1
3579	3.70_315.1313m/z	315.1313	3.7	-0.184194966	100	uRPOS	HMDB0011687	Phenylbutyrylglutamine	n/a	C15H20N2O4	292.1423071	M+Na	+	315.131525	1
3740	0.68_335.0938m/z	335.0938	0.68	0.246768617	100	uRPOS	HMDB0160079	6-(hydroxyamino)-9H-purin-8-ol	n/a	C5H5N5O2	167.0443244	2M+H	+	335.095925	6
3741	0.68_335.0938m/z	335.0938	0.68	0.246768617	100	uRPOS	HMDB0002032	8-Hydroxyguanine	C20155	C5H5N5O2	167.0443244	2M+H	+	335.095925	6
3742	0.68_335.0938m/z	335.0938	0.68	0.246768617	100	uRPOS	HMDB0167977	3,4,5-trihydroxy-6-[(3,4,5-trihydroxypentyl)oxy]oxane-2-carboxylic acid	n/a	C11H20O10	312.1056468	M+Na	+	335.094865	3
3743	0.68_335.0938m/z	335.0938	0.68	0.246768617	100	uRPOS	HMDB0038864	4-O-beta-D-Galactopyranosyl-D-xylose	n/a	C11H20O10	312.1056469	M+Na	+	335.094865	3
3744	0.68_335.0938m/z	335.0938	0.68	0.246768617	100	uRPOS	HMDB0158555	2H-Purin-2-one, 1,3-dihydro-6-(hydroxyamino)-	n/a	C5H5N5O2	167.0443244	2M+H	+	335.095925	6
3745	0.68_335.0938m/z	335.0938	0.68	0.246768617	100	uRPOS	HMDB0140855	6-({[3,4-dihydroxy-4-(hydroxymethyl)oxolan-2-yl]oxy}methyl)oxane-2,3,4,5-tetrol	n/a	C11H20O10	312.1056468	M+Na	+	335.094865	3
3746	0.68_335.0938m/z	335.0938	0.68	0.246768617	100	uRPOS	HMDB0014803	Nilutamide	C08164	C12H10F3N3O4	317.0623404	M+NH4	+	335.096163	7
3747	0.68_335.0938m/z	335.0938	0.68	0.246768617	100	uRPOS	HMDB0000401	2,8-Dihydroxyadenine	n/a	C5H5N5O2	167.0443244	2M+H	+	335.095925	6
3748	0.68_335.0938m/z	335.0938	0.68	0.246768617	100	uRPOS	HMDB0014975	Progabide	n/a	C17H16ClFN2O2	334.0884337	M+H	+	335.09571	6
3749	0.68_335.0938m/z	335.0938	0.68	0.246768617	100	uRPOS	HMDB0011677	Galactose-beta-1,4-xylose	n/a	C11H20O10	312.1056469	M+Na	+	335.094865	3
3750	0.68_335.0938m/z	335.0938	0.68	0.246768617	100	uRPOS	HMDB0178259	4-{[3,4-dihydroxy-5-(hydroxymethyl)oxolan-2-yl]oxy}-6-(hydroxymethyl)oxane-2,3,5-triol	n/a	C11H20O10	312.1056468	M+Na	+	335.094865	3
3751	0.68_335.0938m/z	335.0938	0.68	0.246768617	100	uRPOS	HMDB0061184	4-hydroxy-3-(4-methanesulfonylphenyl)-2-phenylbutanoic acid	n/a	C17H18O5S	334.0874944	M+H	+	335.09477	3
3752	0.68_335.0938m/z	335.0938	0.68	0.246768617	100	uRPOS	HMDB0038863	2-O-b-D-Galactopyranosyl-D-xylose	n/a	C11H20O10	312.1056469	M+Na	+	335.094865	3
3753	0.68_335.0938m/z	335.0938	0.68	0.246768617	100	uRPOS	HMDB0015513	Fludiazepam	n/a	C16H12ClFN2O	302.0622189	M+CH3OH+H	+	335.095708	6
3754	0.68_335.0938m/z	335.0938	0.68	0.246768617	100	uRPOS	HMDB0167975	3,4,5-trihydroxy-6-[(1,3,5-trihydroxypentan-2-yl)oxy]oxane-2-carboxylic acid	n/a	C11H20O10	312.1056468	M+Na	+	335.094865	3
3755	0.68_335.0938m/z	335.0938	0.68	0.246768617	100	uRPOS	HMDB0061183	4-hydroxy-3-(4-methanesulfonylphenyl)-2-phenylbutanoic acid	n/a	C17H18O5S	334.0874944	M+H	+	335.09477	3
3756	0.68_335.0938m/z	335.0938	0.68	0.246768617	100	uRPOS	HMDB0176385	{[(6E)-15-oxopentadec-6-en-1,3-diyn-5-yl]oxy}sulfonic acid	n/a	C15H20O5S	312.1031449	M+Na	+	335.092363	4
3757	0.68_335.0938m/z	335.0938	0.68	0.246768617	100	uRPOS	HMDB0167976	3,4,5-trihydroxy-6-[(1,2,5-trihydroxypentan-3-yl)oxy]oxane-2-carboxylic acid	n/a	C11H20O10	312.1056468	M+Na	+	335.094865	3
3758	0.68_335.0938m/z	335.0938	0.68	0.246768617	100	uRPOS	HMDB0029897	Serotinose	n/a	C11H20O10	312.1056469	M+Na	+	335.094865	3
3759	0.68_335.0938m/z	335.0938	0.68	0.246768617	100	uRPOS	HMDB0171708	6-({[3,4-dihydroxy-5-(hydroxymethyl)oxolan-2-yl]oxy}methyl)oxane-2,3,4,5-tetrol	n/a	C11H20O10	312.1056468	M+Na	+	335.094865	3
3760	0.68_335.0938m/z	335.0938	0.68	0.246768617	100	uRPOS	HMDB0000887	Hemin	C06767	C34H32ClFeN4O4	651.1461504	M+H+NH4	+	335.093625	1
3761	0.68_335.0938m/z	335.0938	0.68	0.246768617	100	uRPOS	HMDB0060472	Didemethylcitalopram	C16609	C18H17FN2O	296.1324914	M+K	+	335.095649	6
3762	0.68_335.0938m/z	335.0938	0.68	0.246768617	100	uRPOS	HMDB0029883	Sambubiose	n/a	C11H20O10	312.1056469	M+Na	+	335.094865	3
3763	0.68_335.0938m/z	335.0938	0.68	0.246768617	100	uRPOS	HMDB0167974	3,4,5-trihydroxy-6-[(2,3,5-trihydroxypentyl)oxy]oxane-2-carboxylic acid	n/a	C11H20O10	312.1056468	M+Na	+	335.094865	3
3764	0.68_335.0938m/z	335.0938	0.68	0.246768617	100	uRPOS	HMDB0015403	Lumiracoxib	n/a	C15H13ClFNO2	293.0618846	M+ACN+H	+	335.095708	6
3765	0.68_335.0938m/z	335.0938	0.68	0.246768617	100	uRPOS	HMDB0038854	3-O-beta-D-Galactopyranosyl-L-arabinose	C07560	C11H20O10	312.1056469	M+Na	+	335.094865	3
3766	0.68_335.0938m/z	335.0938	0.68	0.246768617	100	uRPOS	HMDB0158303	3-(sulfooxy)dodecanoic acid	n/a	C12H24O6S	296.1293597	M+K	+	335.092518	4
3925	1.45_343.0449m/z	343.0449	1.45	-0.197329371	100	uRPOS	HMDB0128442	5,13,15-trihydroxy-9-oxo-8,17-dioxatetracyclo[8.7.0.0²,⁷.0¹¹,¹⁶]heptadeca-1(10),2(7),3,5,11,13,15-heptaen-14-yl acetate	n/a	C17H10O8	342.0375673	M+H	+	343.044843	0
3926	1.45_343.0449m/z	343.0449	1.45	-0.197329371	100	uRPOS	HMDB0128445	5,6,14-trihydroxy-9-oxo-8,17-dioxatetracyclo[8.7.0.0²,⁷.0¹¹,¹⁶]heptadeca-1(10),2(7),3,5,11,13,15-heptaen-13-yl acetate	n/a	C17H10O8	342.0375673	M+H	+	343.044843	0
3927	1.45_343.0449m/z	343.0449	1.45	-0.197329371	100	uRPOS	HMDB0128452	3,13,14-trihydroxy-9-oxo-8,17-dioxatetracyclo[8.7.0.0²,⁷.0¹¹,¹⁶]heptadeca-1(10),2,4,6,11(16),12,14-heptaen-5-yl acetate	n/a	C17H10O8	342.0375673	M+H	+	343.044843	0
3928	1.45_343.0449m/z	343.0449	1.45	-0.197329371	100	uRPOS	HMDB0128448	12,13,14-trihydroxy-9-oxo-8,17-dioxatetracyclo[8.7.0.0²,⁷.0¹¹,¹⁶]heptadeca-1(10),2(7),3,5,11(16),12,14-heptaen-5-yl acetate	n/a	C17H10O8	342.0375673	M+H	+	343.044843	0
3929	1.45_343.0449m/z	343.0449	1.45	-0.197329371	100	uRPOS	HMDB0152402	2-(3,5-dihydroxyphenyl)-3,5,7,8-tetrahydroxy-3,4-dihydro-2H-1-benzopyran-4-one	n/a	C15H12O8	320.0532173	M+Na	+	343.042435	7
3930	1.45_343.0449m/z	343.0449	1.45	-0.197329371	100	uRPOS	HMDB0128449	5,12,14-trihydroxy-9-oxo-8,17-dioxatetracyclo[8.7.0.0²,⁷.0¹¹,¹⁶]heptadeca-1(10),2(7),3,5,11(16),12,14-heptaen-13-yl acetate	n/a	C17H10O8	342.0375673	M+H	+	343.044843	0
3931	1.45_343.0449m/z	343.0449	1.45	-0.197329371	100	uRPOS	HMDB0128450	5,12,13-trihydroxy-9-oxo-8,17-dioxatetracyclo[8.7.0.0²,⁷.0¹¹,¹⁶]heptadeca-1(10),2(7),3,5,11,13,15-heptaen-14-yl acetate	n/a	C17H10O8	342.0375673	M+H	+	343.044843	0
3932	1.45_343.0449m/z	343.0449	1.45	-0.197329371	100	uRPOS	HMDB0128444	6,13,14-trihydroxy-9-oxo-8,17-dioxatetracyclo[8.7.0.0²,⁷.0¹¹,¹⁶]heptadeca-1(10),2(7),3,5,11(16),12,14-heptaen-5-yl acetate	n/a	C17H10O8	342.0375673	M+H	+	343.044843	0
3933	1.45_343.0449m/z	343.0449	1.45	-0.197329371	100	uRPOS	HMDB0128453	3,5,14-trihydroxy-9-oxo-8,17-dioxatetracyclo[8.7.0.0²,⁷.0¹¹,¹⁶]heptadeca-1(10),2,4,6,11,13,15-heptaen-13-yl acetate	n/a	C17H10O8	342.0375673	M+H	+	343.044843	0
3934	1.45_343.0449m/z	343.0449	1.45	-0.197329371	100	uRPOS	HMDB0152031	1-(2,3,4,6-tetrahydroxyphenyl)-3-(2,3,4-trihydroxyphenyl)prop-2-en-1-one	n/a	C15H12O8	320.0532173	M+Na	+	343.042435	7
3935	1.45_343.0449m/z	343.0449	1.45	-0.197329371	100	uRPOS	HMDB0128213	5,6,7-trihydroxy-2-(3,4,5-trihydroxyphenyl)-3,4-dihydro-2H-1-benzopyran-4-one	n/a	C15H12O8	320.0532173	M+Na	+	343.042435	7
3936	1.45_343.0449m/z	343.0449	1.45	-0.197329371	100	uRPOS	HMDB0127779	5-(4-hydroxy-3-methoxyphenyl)-4-(sulfooxy)pentanoic acid	n/a	C12H16O8S	320.0565886	M+Na	+	343.045807	3
3937	1.45_343.0449m/z	343.0449	1.45	-0.197329371	100	uRPOS	HMDB0131759	2-(2,4-dihydroxyphenyl)-3,5,6,7-tetrahydroxy-3,4-dihydro-2H-1-benzopyran-4-one	n/a	C15H12O8	320.0532173	M+Na	+	343.042435	7
3938	1.45_343.0449m/z	343.0449	1.45	-0.197329371	100	uRPOS	HMDB0127778	4-hydroxy-5-[3-methoxy-4-(sulfooxy)phenyl]pentanoic acid	n/a	C12H16O8S	320.0565886	M+Na	+	343.045807	3
3939	1.45_343.0449m/z	343.0449	1.45	-0.197329371	100	uRPOS	HMDB0128446	5,6,13-trihydroxy-9-oxo-8,17-dioxatetracyclo[8.7.0.0²,⁷.0¹¹,¹⁶]heptadeca-1(10),2(7),3,5,11,13,15-heptaen-14-yl acetate	n/a	C17H10O8	342.0375673	M+H	+	343.044843	0
3940	1.45_343.0449m/z	343.0449	1.45	-0.197329371	100	uRPOS	HMDB0125825	[(4,5-dihydroxy-7-methoxy-2-methyl-3,4-dihydro-2H-1-benzopyran-2-yl)methoxy]sulfonic acid	n/a	C12H16O8S	320.0565886	M+Na	+	343.045807	3
3941	1.45_343.0449m/z	343.0449	1.45	-0.197329371	100	uRPOS	HMDB0167579	2-(2-ethenyl-5,6-dihydroxy-4-oxo-4H-chromen-3-yl)-3-methoxy-3-oxopropanoic acid	n/a	C15H12O8	320.0532173	M+Na	+	343.042435	7
3942	1.45_343.0449m/z	343.0449	1.45	-0.197329371	100	uRPOS	HMDB0140542	3-(3,4-dihydroxyphenyl)-1-(2,3,4,5,6-pentahydroxyphenyl)prop-2-en-1-one	n/a	C15H12O8	320.0532173	M+Na	+	343.042435	7
3943	1.45_343.0449m/z	343.0449	1.45	-0.197329371	100	uRPOS	HMDB0127839	4-hydroxy-5-[4-methoxy-3-(sulfooxy)phenyl]pentanoic acid	n/a	C12H16O8S	320.0565886	M+Na	+	343.045807	3
3944	1.45_343.0449m/z	343.0449	1.45	-0.197329371	100	uRPOS	HMDB0152035	5,7,8-trihydroxy-2-(2,4,5-trihydroxyphenyl)-3,4-dihydro-2H-1-benzopyran-4-one	n/a	C15H12O8	320.0532173	M+Na	+	343.042435	7
3945	1.45_343.0449m/z	343.0449	1.45	-0.197329371	100	uRPOS	HMDB0179388	3,4,5-trihydroxy-6-{[(2Z)-3-(3-methyloxiran-2-yl)prop-2-enoyl]oxy}oxane-2-carboxylic acid	n/a	C12H16O9	304.0794321	M+K	+	343.04259	7
3946	1.45_343.0449m/z	343.0449	1.45	-0.197329371	100	uRPOS	HMDB0128439	4,5,13-trihydroxy-9-oxo-8,17-dioxatetracyclo[8.7.0.0²,⁷.0¹¹,¹⁶]heptadeca-1(10),2(7),3,5,11,13,15-heptaen-14-yl acetate	n/a	C17H10O8	342.0375673	M+H	+	343.044843	0
3947	1.45_343.0449m/z	343.0449	1.45	-0.197329371	100	uRPOS	HMDB0128441	5,14,15-trihydroxy-9-oxo-8,17-dioxatetracyclo[8.7.0.0²,⁷.0¹¹,¹⁶]heptadeca-1(10),2(7),3,5,11,13,15-heptaen-13-yl acetate	n/a	C17H10O8	342.0375673	M+H	+	343.044843	0
3948	1.45_343.0449m/z	343.0449	1.45	-0.197329371	100	uRPOS	HMDB0152029	5,7,8-trihydroxy-2-(2,3,4-trihydroxyphenyl)-3,4-dihydro-2H-1-benzopyran-4-one	n/a	C15H12O8	320.0532173	M+Na	+	343.042435	7
3949	1.45_343.0449m/z	343.0449	1.45	-0.197329371	100	uRPOS	HMDB0125820	(5,6-dihydroxy-7-methoxy-2,2-dimethyl-3,4-dihydro-2H-1-benzopyran-4-yl)oxidanesulfonic acid	n/a	C12H16O8S	320.0565886	M+Na	+	343.045807	3
3950	1.45_343.0449m/z	343.0449	1.45	-0.197329371	100	uRPOS	HMDB0125826	[5-hydroxy-2-(hydroxymethyl)-7-methoxy-2-methyl-3,4-dihydro-2H-1-benzopyran-4-yl]oxidanesulfonic acid	n/a	C12H16O8S	320.0565886	M+Na	+	343.045807	3
3951	1.45_343.0449m/z	343.0449	1.45	-0.197329371	100	uRPOS	HMDB0127840	5-(3-hydroxy-4-methoxyphenyl)-4-(sulfooxy)pentanoic acid	n/a	C12H16O8S	320.0565886	M+Na	+	343.045807	3
3952	1.45_343.0449m/z	343.0449	1.45	-0.197329371	100	uRPOS	HMDB0125052	6,7-dihydroxy-3-(2,3,4,6-tetrahydroxyphenyl)-3,4-dihydro-2H-1-benzopyran-4-one	n/a	C15H12O8	320.0532173	M+Na	+	343.042435	7
3953	1.45_343.0449m/z	343.0449	1.45	-0.197329371	100	uRPOS	HMDB0152037	2-(1,3-dihydroxy-4-oxocyclohex-2-en-1-yl)-5,7,8-trihydroxy-4H-chromen-4-one	n/a	C15H12O8	320.0532173	M+Na	+	343.042435	7
3954	1.45_343.0449m/z	343.0449	1.45	-0.197329371	100	uRPOS	HMDB0125037	6,7-dihydroxy-3-(2,3,4,5-tetrahydroxyphenyl)-3,4-dihydro-2H-1-benzopyran-4-one	n/a	C15H12O8	320.0532173	M+Na	+	343.042435	7
3955	1.45_343.0449m/z	343.0449	1.45	-0.197329371	100	uRPOS	HMDB0140538	2-(3,4-dihydroxyphenyl)-5,6,7,8-tetrahydroxy-3,4-dihydro-2H-1-benzopyran-4-one	n/a	C15H12O8	320.0532173	M+Na	+	343.042435	7
3956	1.45_343.0449m/z	343.0449	1.45	-0.197329371	100	uRPOS	HMDB0128457	13,14-dihydroxy-9-oxo-8,17-dioxatetracyclo[8.7.0.0²,⁷.0¹¹,¹⁶]heptadeca-1(10),2(7),3,5,11(16),12,14-heptaen-5-yl 2-hydroxyacetate	n/a	C17H10O8	342.0375673	M+H	+	343.044843	0
3957	1.45_343.0449m/z	343.0449	1.45	-0.197329371	100	uRPOS	HMDB0128437	4,13,14-trihydroxy-9-oxo-8,17-dioxatetracyclo[8.7.0.0²,⁷.0¹¹,¹⁶]heptadeca-1(10),2,4,6,11(16),12,14-heptaen-5-yl acetate	n/a	C17H10O8	342.0375673	M+H	+	343.044843	0
3958	1.45_343.0449m/z	343.0449	1.45	-0.197329371	100	uRPOS	HMDB0128456	5,14-dihydroxy-9-oxo-8,17-dioxatetracyclo[8.7.0.0²,⁷.0¹¹,¹⁶]heptadeca-1(10),2(7),3,5,11,13,15-heptaen-13-yl 2-hydroxyacetate	n/a	C17H10O8	342.0375673	M+H	+	343.044843	0
3959	1.45_343.0449m/z	343.0449	1.45	-0.197329371	100	uRPOS	HMDB0152036	1-(2,3,4,6-tetrahydroxyphenyl)-3-(2,4,5-trihydroxyphenyl)prop-2-en-1-one	n/a	C15H12O8	320.0532173	M+Na	+	343.042435	7
3960	1.45_343.0449m/z	343.0449	1.45	-0.197329371	100	uRPOS	HMDB0152479	2,3-Dihydrogossypetin	n/a	C15H12O8	320.0532173	M+Na	+	343.042435	7
3961	1.45_343.0449m/z	343.0449	1.45	-0.197329371	100	uRPOS	HMDB0061135	Demonomethylchlorpromazine	n/a	C16H17ClN2S	304.080097	M+K	+	343.043255	5
3962	1.45_343.0449m/z	343.0449	1.45	-0.197329371	100	uRPOS	HMDB0167581	2-[5-hydroxy-2-(oxiran-2-yl)-4-oxo-4H-chromen-3-yl]-3-methoxy-3-oxopropanoic acid	n/a	C15H12O8	320.0532173	M+Na	+	343.042435	7
3963	1.45_343.0449m/z	343.0449	1.45	-0.197329371	100	uRPOS	HMDB0179383	3,4,5-trihydroxy-6-{[(2Z)-6-hydroxyhexa-2,4-dienoyl]oxy}oxane-2-carboxylic acid	n/a	C12H16O9	304.0794321	M+K	+	343.04259	7
3964	1.45_343.0449m/z	343.0449	1.45	-0.197329371	100	uRPOS	HMDB0125207	1-(2,4,6-trihydroxyphenyl)-3-(3,4,5-trihydroxyphenyl)propane-1,2-dione	n/a	C15H12O8	320.0532173	M+Na	+	343.042435	7
3965	1.45_343.0449m/z	343.0449	1.45	-0.197329371	100	uRPOS	HMDB0128709	[3-(6,7-dimethoxy-2H-1,3-benzodioxol-5-yl)propoxy]sulfonic acid	n/a	C12H16O8S	320.0565886	M+Na	+	343.045807	3
3966	1.45_343.0449m/z	343.0449	1.45	-0.197329371	100	uRPOS	HMDB0167580	2-(2-ethenyl-5,7-dihydroxy-4-oxo-4H-chromen-3-yl)-3-methoxy-3-oxopropanoic acid	n/a	C15H12O8	320.0532173	M+Na	+	343.042435	7
3967	1.45_343.0449m/z	343.0449	1.45	-0.197329371	100	uRPOS	HMDB0128438	4,5,14-trihydroxy-9-oxo-8,17-dioxatetracyclo[8.7.0.0²,⁷.0¹¹,¹⁶]heptadeca-1(10),2(7),3,5,11,13,15-heptaen-13-yl acetate	n/a	C17H10O8	342.0375673	M+H	+	343.044843	0
3968	1.45_343.0449m/z	343.0449	1.45	-0.197329371	100	uRPOS	HMDB0128454	3,5,13-trihydroxy-9-oxo-8,17-dioxatetracyclo[8.7.0.0²,⁷.0¹¹,¹⁶]heptadeca-1(10),2,4,6,11,13,15-heptaen-14-yl acetate	n/a	C17H10O8	342.0375673	M+H	+	343.044843	0
3969	1.45_343.0449m/z	343.0449	1.45	-0.197329371	100	uRPOS	HMDB0137816	3-(2,4-dihydroxyphenyl)-5,6,7,8-tetrahydroxy-3,4-dihydro-2H-1-benzopyran-4-one	n/a	C15H12O8	320.0532173	M+Na	+	343.042435	7
3970	1.45_343.0449m/z	343.0449	1.45	-0.197329371	100	uRPOS	HMDB0131932	(2E)-1-(2,3,4,6-tetrahydroxyphenyl)-3-(2,4,5-trihydroxyphenyl)prop-2-en-1-one	n/a	C15H12O8	320.0532173	M+Na	+	343.042435	7
3971	1.45_343.0449m/z	343.0449	1.45	-0.197329371	100	uRPOS	HMDB0140556	2-(3,5-dihydroxyphenyl)-5,6,7,8-tetrahydroxy-3,4-dihydro-2H-1-benzopyran-4-one	n/a	C15H12O8	320.0532173	M+Na	+	343.042435	7
3972	1.45_343.0449m/z	343.0449	1.45	-0.197329371	100	uRPOS	HMDB0167582	2-(2-ethenyl-5-hydroxy-4-oxo-4H-chromen-3-yl)-2-hydroxy-3-methoxy-3-oxopropanoic acid	n/a	C15H12O8	320.0532173	M+Na	+	343.042435	7
3973	1.45_343.0449m/z	343.0449	1.45	-0.197329371	100	uRPOS	HMDB0125067	6,7,8-trihydroxy-3-(2,4,5-trihydroxyphenyl)-3,4-dihydro-2H-1-benzopyran-4-one	n/a	C15H12O8	320.0532173	M+Na	+	343.042435	7
3974	1.45_343.0449m/z	343.0449	1.45	-0.197329371	100	uRPOS	HMDB0125079	5,6,7-trihydroxy-3-(2,4,5-trihydroxyphenyl)-3,4-dihydro-2H-1-benzopyran-4-one	n/a	C15H12O8	320.0532173	M+Na	+	343.042435	7
3975	1.45_343.0449m/z	343.0449	1.45	-0.197329371	100	uRPOS	HMDB0125216	2-(3,5-dihydroxyphenyl)-3,5,6,7-tetrahydroxy-3,4-dihydro-2H-1-benzopyran-4-one	n/a	C15H12O8	320.0532173	M+Na	+	343.042435	7
3976	1.45_343.0449m/z	343.0449	1.45	-0.197329371	100	uRPOS	HMDB0137819	5,7,8-trihydroxy-3-(2,4,5-trihydroxyphenyl)-3,4-dihydro-2H-1-benzopyran-4-one	n/a	C15H12O8	320.0532173	M+Na	+	343.042435	7
3977	1.45_343.0449m/z	343.0449	1.45	-0.197329371	100	uRPOS	HMDB0152038	2-(1,5-dihydroxy-4-oxocyclohex-2-en-1-yl)-5,7,8-trihydroxy-4H-chromen-4-one	n/a	C15H12O8	320.0532173	M+Na	+	343.042435	7
3978	1.45_343.0449m/z	343.0449	1.45	-0.197329371	100	uRPOS	HMDB0163720	3,4,5-trihydroxy-6-{[(2Z)-3-methyl-4-oxopent-2-enoyl]oxy}oxane-2-carboxylic acid	n/a	C12H16O9	304.0794321	M+K	+	343.04259	7
3979	1.45_343.0449m/z	343.0449	1.45	-0.197329371	100	uRPOS	HMDB0131931	5,6,7-trihydroxy-2-(2,4,5-trihydroxyphenyl)-3,4-dihydro-2H-1-benzopyran-4-one	n/a	C15H12O8	320.0532173	M+Na	+	343.042435	7
3980	1.45_343.0449m/z	343.0449	1.45	-0.197329371	100	uRPOS	HMDB0152484	3,5,6,7,8-pentahydroxy-2-(3-hydroxyphenyl)-3,4-dihydro-2H-1-benzopyran-4-one	n/a	C15H12O8	320.0532173	M+Na	+	343.042435	7
3981	1.45_343.0449m/z	343.0449	1.45	-0.197329371	100	uRPOS	HMDB0179385	3,4,5-trihydroxy-6-{3-[(1E)-prop-1-en-1-yl]oxirane-2-carbonyloxy}oxane-2-carboxylic acid	n/a	C12H16O9	304.0794321	M+K	+	343.04259	7
3982	1.45_343.0449m/z	343.0449	1.45	-0.197329371	100	uRPOS	HMDB0131760	3-(2,4-dihydroxyphenyl)-1-(2,3,4,6-tetrahydroxyphenyl)propane-1,2-dione	n/a	C15H12O8	320.0532173	M+Na	+	343.042435	7
3983	1.45_343.0449m/z	343.0449	1.45	-0.197329371	100	uRPOS	HMDB0125219	3-(3,5-dihydroxyphenyl)-1-(2,3,4,6-tetrahydroxyphenyl)propane-1,2-dione	n/a	C15H12O8	320.0532173	M+Na	+	343.042435	7
3984	1.45_343.0449m/z	343.0449	1.45	-0.197329371	100	uRPOS	HMDB0126566	3,5,7-trihydroxy-2-(2,3,4-trihydroxyphenyl)-3,4-dihydro-2H-1-benzopyran-4-one	n/a	C15H12O8	320.0532173	M+Na	+	343.042435	7
3985	1.45_343.0449m/z	343.0449	1.45	-0.197329371	100	uRPOS	HMDB0137821	5,7,8-trihydroxy-3-(2,3,4-trihydroxyphenyl)-3,4-dihydro-2H-1-benzopyran-4-one	n/a	C15H12O8	320.0532173	M+Na	+	343.042435	7
3986	1.45_343.0449m/z	343.0449	1.45	-0.197329371	100	uRPOS	HMDB0126567	3-(2,3,4-trihydroxyphenyl)-1-(2,4,6-trihydroxyphenyl)propane-1,2-dione	n/a	C15H12O8	320.0532173	M+Na	+	343.042435	7
3987	1.45_343.0449m/z	343.0449	1.45	-0.197329371	100	uRPOS	HMDB0179382	6-{[(4Z)-5-carboxypenta-2,4-dien-1-yl]oxy}-3,4,5-trihydroxyoxane-2-carboxylic acid	n/a	C12H16O9	304.0794321	M+K	+	343.04259	7
3988	1.45_343.0449m/z	343.0449	1.45	-0.197329371	100	uRPOS	HMDB0126564	3-(3,4-dihydroxyphenyl)-1-(2,3,4,6-tetrahydroxyphenyl)propane-1,2-dione	n/a	C15H12O8	320.0532173	M+Na	+	343.042435	7
3989	1.45_343.0449m/z	343.0449	1.45	-0.197329371	100	uRPOS	HMDB0030835	trans-3,3',4',5,5',7-Hexahydroxyflavanone	n/a	C15H12O8	320.0532174	M+Na	+	343.042435	7
3990	1.45_343.0449m/z	343.0449	1.45	-0.197329371	100	uRPOS	HMDB0126570	3-(2,4,5-trihydroxyphenyl)-1-(2,4,6-trihydroxyphenyl)propane-1,2-dione	n/a	C15H12O8	320.0532173	M+Na	+	343.042435	7
3991	1.45_343.0449m/z	343.0449	1.45	-0.197329371	100	uRPOS	HMDB0128458	5,13-dihydroxy-9-oxo-8,17-dioxatetracyclo[8.7.0.0²,⁷.0¹¹,¹⁶]heptadeca-1(10),2(7),3,5,11,13,15-heptaen-14-yl 2-hydroxyacetate	n/a	C17H10O8	342.0375673	M+H	+	343.044843	0
3992	1.45_343.0449m/z	343.0449	1.45	-0.197329371	100	uRPOS	HMDB0126563	2-(3,4-dihydroxyphenyl)-3,5,6,7-tetrahydroxy-3,4-dihydro-2H-1-benzopyran-4-one	n/a	C15H12O8	320.0532173	M+Na	+	343.042435	7
3993	1.45_343.0449m/z	343.0449	1.45	-0.197329371	100	uRPOS	HMDB0173550	3,4,5-trihydroxy-6-{[5-(hydroxymethyl)furan-2-yl]methoxy}oxane-2-carboxylic acid	n/a	C12H16O9	304.0794321	M+K	+	343.04259	7
3994	1.45_343.0449m/z	343.0449	1.45	-0.197329371	100	uRPOS	HMDB0131929	(2E)-1-(2,3,4,6-tetrahydroxyphenyl)-3-(2,3,4-trihydroxyphenyl)prop-2-en-1-one	n/a	C15H12O8	320.0532173	M+Na	+	343.042435	7
3995	1.45_343.0449m/z	343.0449	1.45	-0.197329371	100	uRPOS	HMDB0126569	3,5,7-trihydroxy-2-(2,4,5-trihydroxyphenyl)-3,4-dihydro-2H-1-benzopyran-4-one	n/a	C15H12O8	320.0532173	M+Na	+	343.042435	7
3996	1.45_343.0449m/z	343.0449	1.45	-0.197329371	100	uRPOS	HMDB0131925	(2E)-1-(2,3,4,6-tetrahydroxyphenyl)-3-(3,4,5-trihydroxyphenyl)prop-2-en-1-one	n/a	C15H12O8	320.0532173	M+Na	+	343.042435	7
3997	1.45_343.0449m/z	343.0449	1.45	-0.197329371	100	uRPOS	HMDB0131928	5,6,7-trihydroxy-2-(2,3,4-trihydroxyphenyl)-3,4-dihydro-2H-1-benzopyran-4-one	n/a	C15H12O8	320.0532173	M+Na	+	343.042435	7
4593	1.30_369.2124m/z	369.2124	1.3	0.137851293	100	uRPOS	HMDB0170958	3,4,5-trihydroxy-6-[(9-hydroxynonyl)oxy]oxane-2-carboxylic acid	n/a	C15H28O8	336.1784179	M+CH3OH+H	+	369.211907	1
4594	1.30_369.2124m/z	369.2124	1.3	0.137851293	100	uRPOS	HMDB0167935	3,4,5-trihydroxy-6-[(2-hydroxynonyl)oxy]oxane-2-carboxylic acid	n/a	C15H28O8	336.1784179	M+CH3OH+H	+	369.211907	1
4595	1.30_369.2124m/z	369.2124	1.3	0.137851293	100	uRPOS	HMDB0167939	3,4,5-trihydroxy-6-[(8-hydroxynonyl)oxy]oxane-2-carboxylic acid	n/a	C15H28O8	336.1784179	M+CH3OH+H	+	369.211907	1
4596	1.30_369.2124m/z	369.2124	1.3	0.137851293	100	uRPOS	HMDB0033121	Paraquat dichloride	C14701	C12H14N2	186.1156985	2M+H	+	369.209569	8
4597	1.30_369.2124m/z	369.2124	1.3	0.137851293	100	uRPOS	HMDB0167933	3,4,5-trihydroxy-6-[(8-hydroxynonan-2-yl)oxy]oxane-2-carboxylic acid	n/a	C15H28O8	336.1784179	M+CH3OH+H	+	369.211907	1
4598	1.30_369.2124m/z	369.2124	1.3	0.137851293	100	uRPOS	HMDB0167936	3,4,5-trihydroxy-6-[(1-hydroxynonan-2-yl)oxy]oxane-2-carboxylic acid	n/a	C15H28O8	336.1784179	M+CH3OH+H	+	369.211907	1
4599	1.30_369.2124m/z	369.2124	1.3	0.137851293	100	uRPOS	HMDB0167940	3,4,5-trihydroxy-6-[(9-hydroxynonan-2-yl)oxy]oxane-2-carboxylic acid	n/a	C15H28O8	336.1784179	M+CH3OH+H	+	369.211907	1
4876	1.35_385.3077m/z	385.3077	1.35	-0.282864876	100	sLPOS	HMDB0036684	2,4,5,7alpha-Tetrahydro-1,4,4,7a-tetramethyl-1H-inden-2-ol	n/a	C13H20O	192.1514153	2M+H	+	385.310107	6
4877	1.35_385.3077m/z	385.3077	1.35	-0.282864876	100	sLPOS	HMDB0034671	(E)-5,8-Megastigmadien-4-one	n/a	C13H20O	192.1514153	2M+H	+	385.310107	6
4878	1.35_385.3077m/z	385.3077	1.35	-0.282864876	100	sLPOS	HMDB0185226	(8E)-3,7-dimethyl-9-(2,6,6-trimethylcyclohex-1-en-1-yl)nona-2,4,6,8-tetraen-1-yl hexanoate	n/a	C26H40O2	384.3028305	M+H	+	385.310107	6
4879	1.35_385.3077m/z	385.3077	1.35	-0.282864876	100	sLPOS	HMDB0151804	2-benzylhexan-1-ol	n/a	C13H20O	192.1514153	2M+H	+	385.310107	6
4880	1.35_385.3077m/z	385.3077	1.35	-0.282864876	100	sLPOS	HMDB0029822	2,5-Diisopropyl-3-methylphenol	n/a	C13H20O	192.1514153	2M+H	+	385.310107	6
4881	1.35_385.3077m/z	385.3077	1.35	-0.282864876	100	sLPOS	HMDB0041615	Phenethyl isoamyl ether	n/a	C13H20O	192.1514153	2M+H	+	385.310107	6
4882	1.35_385.3077m/z	385.3077	1.35	-0.282864876	100	sLPOS	HMDB0036022	Isospirene	n/a	C13H20O	192.1514153	2M+H	+	385.310107	6
4883	1.35_385.3077m/z	385.3077	1.35	-0.282864876	100	sLPOS	HMDB0034979	gamma-Ionone	n/a	C13H20O	192.1514153	2M+H	+	385.310107	6
4884	1.35_385.3077m/z	385.3077	1.35	-0.282864876	100	sLPOS	HMDB0035682	delta-Damascone	n/a	C13H20O	192.1514153	2M+H	+	385.310107	6
4885	1.35_385.3077m/z	385.3077	1.35	-0.282864876	100	sLPOS	HMDB0036818	Vitispirane	n/a	C13H20O	192.1514153	2M+H	+	385.310107	6
4886	1.35_385.3077m/z	385.3077	1.35	-0.282864876	100	sLPOS	HMDB0029821	2,5-Diisopropyl-4-methylphenol	n/a	C13H20O	192.1514153	2M+H	+	385.310107	6
4887	1.35_385.3077m/z	385.3077	1.35	-0.282864876	100	sLPOS	HMDB0013331	3, 5-Tetradecadiencarnitine	n/a	C21H37NO4	367.2722587	M+NH4	+	385.306082	4
4888	1.35_385.3077m/z	385.3077	1.35	-0.282864876	100	sLPOS	HMDB0037139	4-(2,6,6-Trimethyl-1,3-cyclohexadien-1-yl)-2-butanone	n/a	C13H20O	192.1514153	2M+H	+	385.310107	6
4889	1.35_385.3077m/z	385.3077	1.35	-0.282864876	100	sLPOS	HMDB0032541	4-(2,6,6-Trimethylcyclohex-1-enyl)but-2-en-4-one	n/a	C13H20O	192.1514153	2M+H	+	385.310107	6
4890	1.35_385.3077m/z	385.3077	1.35	-0.282864876	100	sLPOS	HMDB0062713	O-Dodecanoylcarnitine	n/a	C19H37NO4	343.2722587	M+ACN+H	+	385.306082	4
4891	1.35_385.3077m/z	385.3077	1.35	-0.282864876	100	sLPOS	HMDB0036027	alpha-Damascone	n/a	C13H20O	192.1514153	2M+H	+	385.310107	6
4892	1.35_385.3077m/z	385.3077	1.35	-0.282864876	100	sLPOS	HMDB0002250	Dodecanoylcarnitine	n/a	C19H37NO4	343.2722587	M+ACN+H	+	385.306082	4
4893	1.35_385.3077m/z	385.3077	1.35	-0.282864876	100	sLPOS	HMDB0038380	Triton X 100	n/a	C24H42O2	362.3184806	M+Na	+	385.307699	0
4894	1.35_385.3077m/z	385.3077	1.35	-0.282864876	100	sLPOS	HMDB0029824	2,4-Diisopropyl-3-methylphenol	n/a	C13H20O	192.1514153	2M+H	+	385.310107	6
4895	1.35_385.3077m/z	385.3077	1.35	-0.282864876	100	sLPOS	HMDB0036144	Cycloionone	n/a	C13H20O	192.1514153	2M+H	+	385.310107	6
4896	1.35_385.3077m/z	385.3077	1.35	-0.282864876	100	sLPOS	HMDB0036565	beta-Ionone	C12287	C13H20O	192.1514153	2M+H	+	385.310107	6
4897	1.35_385.3077m/z	385.3077	1.35	-0.282864876	100	sLPOS	HMDB0035753	(R)-(E)-4,7-Megastigmadien-9-one	n/a	C13H20O	192.1514153	2M+H	+	385.310107	6
4898	1.35_385.3077m/z	385.3077	1.35	-0.282864876	100	sLPOS	HMDB0031733	4-(4-Methyl-3-pentenyl)-3-cyclohexene-1-carboxaldehyde	n/a	C13H20O	192.1514153	2M+H	+	385.310107	6
4899	1.35_385.3077m/z	385.3077	1.35	-0.282864876	100	sLPOS	HMDB0032498	Pseudoionone	n/a	C13H20O	192.1514153	2M+H	+	385.310107	6
4900	1.35_385.3077m/z	385.3077	1.35	-0.282864876	100	sLPOS	HMDB0029825	2,3-Diisopropyl-5-methylphenol	n/a	C13H20O	192.1514153	2M+H	+	385.310107	6
4901	1.35_385.3077m/z	385.3077	1.35	-0.282864876	100	sLPOS	HMDB0033545	(2E,4Z,7Z)-2,4,7-Tridecatrienal	n/a	C13H20O	192.1514153	2M+H	+	385.310107	6
4902	1.35_385.3077m/z	385.3077	1.35	-0.282864876	100	sLPOS	HMDB0034959	Edulan I	n/a	C13H20O	192.1514153	2M+H	+	385.310107	6
4903	1.35_385.3077m/z	385.3077	1.35	-0.282864876	100	sLPOS	HMDB0029820	2,6-Diisopropyl-3-methylphenol	n/a	C13H20O	192.1514153	2M+H	+	385.310107	6
4904	1.35_385.3077m/z	385.3077	1.35	-0.282864876	100	sLPOS	HMDB0029823	2,4-Diisopropyl-5-methylphenol	n/a	C13H20O	192.1514153	2M+H	+	385.310107	6
4905	1.35_385.3077m/z	385.3077	1.35	-0.282864876	100	sLPOS	HMDB0059883	alpha-Ionone	C12286	C13H20O	192.1514153	2M+H	+	385.310107	6
5132	1.86_397.3108m/z	397.3108	1.86	0.098010227	100	sLPOS	HMDB0031677	5-(14-Nonadecenyl)-1,3-benzenediol	n/a	C25H42O2	374.3184806	M+Na	+	397.307699	8
5133	1.86_397.3108m/z	397.3108	1.86	0.098010227	100	sLPOS	HMDB0038505	beta-Micropteroxanthin	n/a	C27H40O2	396.3028305	M+H	+	397.310107	2
5134	1.86_397.3108m/z	397.3108	1.86	0.098010227	100	sLPOS	HMDB0030008	d-Tocotrienol	n/a	C27H40O2	396.3028305	M+H	+	397.310107	2
5135	1.86_397.3108m/z	397.3108	1.86	0.098010227	100	sLPOS	HMDB0034192	delta3,5-Deoxytigogenin	n/a	C27H40O2	396.3028305	M+H	+	397.310107	2
5136	1.86_397.3108m/z	397.3108	1.86	0.098010227	100	sLPOS	HMDB0039866	5-(12-Nonadecenyl)-1,3-benzenediol	n/a	C25H42O2	374.3184806	M+Na	+	397.307699	8
5137	1.86_397.3108m/z	397.3108	1.86	0.098010227	100	sLPOS	HMDB0039865	5-(10-Nonadecenyl)-1,3-benzenediol	n/a	C25H42O2	374.3184806	M+Na	+	397.307699	8
5138	1.86_397.3108m/z	397.3108	1.86	0.098010227	100	sLPOS	HMDB0038504	alpha-Micropteroxanthin B	n/a	C27H40O2	396.3028305	M+H	+	397.310107	2
5139	1.86_397.3108m/z	397.3108	1.86	0.098010227	100	sLPOS	HMDB0159665	(2R,15S)-2,15-dimethyl-14-(6-methylhept-1-en-2-yl)tetracyclo[8.7.0.0²,⁷.0¹¹,¹⁵]heptadec-7-ene-5,9-dione	n/a	C27H40O2	396.3028305	M+H	+	397.310107	2
5140	1.86_397.3108m/z	397.3108	1.86	0.098010227	100	sLPOS	HMDB0034421	delta3,5-Deoxyneotigogenin	n/a	C27H40O2	396.3028305	M+H	+	397.310107	2
5141	1.86_397.3108m/z	397.3108	1.86	0.098010227	100	sLPOS	HMDB0159664	(2R,15R)-2,15-dimethyl-14-(6-methylhept-6-en-2-yl)tetracyclo[8.7.0.0²,⁷.0¹¹,¹⁵]heptadec-7-ene-5,9-dione	n/a	C27H40O2	396.3028305	M+H	+	397.310107	2
5383	1.41_416.3307m/z	416.3307	1.41	0.187670682	100	sLPOS	HMDB0008110	PC(18:1(9Z)/20:1(11Z))	n/a	C46H88NO8P	813.6247553	M+H+NH4	+	416.332928	5
5384	1.41_416.3307m/z	416.3307	1.41	0.187670682	100	sLPOS	HMDB0008143	PC(18:2(9Z,12Z)/20:0)	n/a	C46H88NO8P	813.6247553	M+H+NH4	+	416.332928	5
5385	1.41_416.3307m/z	416.3307	1.41	0.187670682	100	sLPOS	HMDB0061926	P,P-Dioctyldiphenylamine	n/a	C28H43N	393.3395504	M+Na	+	416.328768	5
5386	1.41_416.3307m/z	416.3307	1.41	0.187670682	100	sLPOS	HMDB0113349	PE-NMe(20:2(11Z,14Z)/20:0)	n/a	C46H88NO8P	813.6247558	M+H+NH4	+	416.332928	5
5387	1.41_416.3307m/z	416.3307	1.41	0.187670682	100	sLPOS	HMDB0113129	PE-NMe(18:1(11Z)/22:1(13Z))	n/a	C46H88NO8P	813.6247558	M+H+NH4	+	416.332928	5
5388	1.41_416.3307m/z	416.3307	1.41	0.187670682	100	sLPOS	HMDB0113083	PE-NMe(16:1(9Z)/24:1(15Z))	n/a	C46H88NO8P	813.6247558	M+H+NH4	+	416.332928	5
5389	1.41_416.3307m/z	416.3307	1.41	0.187670682	100	sLPOS	HMDB0113156	PE-NMe(18:1(9Z)/22:1(13Z))	n/a	C46H88NO8P	813.6247558	M+H+NH4	+	416.332928	5
5390	1.41_416.3307m/z	416.3307	1.41	0.187670682	100	sLPOS	HMDB0113293	PE-NMe(20:0/20:2(11Z,14Z))	n/a	C46H88NO8P	813.6247558	M+H+NH4	+	416.332928	5
5391	1.41_416.3307m/z	416.3307	1.41	0.187670682	100	sLPOS	HMDB0113541	PE-NMe(22:1(13Z)/18:1(11Z))	n/a	C46H88NO8P	813.6247558	M+H+NH4	+	416.332928	5
5392	1.41_416.3307m/z	416.3307	1.41	0.187670682	100	sLPOS	HMDB0008562	PC(22:1(13Z)/16:1(9Z))	n/a	C46H88NO8P	813.6247553	M+H+NH4	+	416.332928	5
5393	1.41_416.3307m/z	416.3307	1.41	0.187670682	100	sLPOS	HMDB0007987	PC(16:0/22:2(13Z,16Z))	n/a	C46H88NO8P	813.6247553	M+H+NH4	+	416.332928	5
5394	1.41_416.3307m/z	416.3307	1.41	0.187670682	100	sLPOS	HMDB0113542	PE-NMe(22:1(13Z)/18:1(9Z))	n/a	C46H88NO8P	813.6247558	M+H+NH4	+	416.332928	5
5395	1.41_416.3307m/z	416.3307	1.41	0.187670682	100	sLPOS	HMDB0008333	PC(20:2(11Z,14Z)/18:0)	n/a	C46H88NO8P	813.6247553	M+H+NH4	+	416.332928	5
5396	1.41_416.3307m/z	416.3307	1.41	0.187670682	100	sLPOS	HMDB0113184	PE-NMe(18:2(9Z,12Z)/22:0)	n/a	C46H88NO8P	813.6247558	M+H+NH4	+	416.332928	5
5397	1.41_416.3307m/z	416.3307	1.41	0.187670682	100	sLPOS	HMDB0008302	PC(20:1(11Z)/18:1(9Z))	n/a	C46H88NO8P	813.6247553	M+H+NH4	+	416.332928	5
5398	1.41_416.3307m/z	416.3307	1.41	0.187670682	100	sLPOS	HMDB0008019	PC(16:1(9Z)/22:1(13Z))	n/a	C46H88NO8P	813.6247553	M+H+NH4	+	416.332928	5
5399	1.41_416.3307m/z	416.3307	1.41	0.187670682	100	sLPOS	HMDB0113103	PE-NMe(18:0/22:2(13Z,16Z))	n/a	C46H88NO8P	813.6247558	M+H+NH4	+	416.332928	5
5400	1.41_416.3307m/z	416.3307	1.41	0.187670682	100	sLPOS	HMDB0113568	PE-NMe(22:2(13Z,16Z)/18:0)	n/a	C46H88NO8P	813.6247558	M+H+NH4	+	416.332928	5
5401	1.41_416.3307m/z	416.3307	1.41	0.187670682	100	sLPOS	HMDB0008301	PC(20:1(11Z)/18:1(11Z))	n/a	C46H88NO8P	813.6247553	M+H+NH4	+	416.332928	5
5402	1.41_416.3307m/z	416.3307	1.41	0.187670682	100	sLPOS	HMDB0113516	PE-NMe(22:0/18:2(9Z,12Z))	n/a	C46H88NO8P	813.6247558	M+H+NH4	+	416.332928	5
5403	1.41_416.3307m/z	416.3307	1.41	0.187670682	100	sLPOS	HMDB0008270	PC(20:0/18:2(9Z,12Z))	C00157	C46H88NO8P	813.6247553	M+H+NH4	+	416.332928	5
5404	1.41_416.3307m/z	416.3307	1.41	0.187670682	100	sLPOS	HMDB0008593	PC(22:2(13Z,16Z)/16:0)	n/a	C46H88NO8P	813.6247553	M+H+NH4	+	416.332928	5
5405	1.41_416.3307m/z	416.3307	1.41	0.187670682	100	sLPOS	HMDB0008045	PC(18:0/20:2(11Z,14Z))	n/a	C46H88NO8P	813.6247553	M+H+NH4	+	416.332928	5
5406	1.41_416.3307m/z	416.3307	1.41	0.187670682	100	sLPOS	HMDB0008077	PC(18:1(11Z)/20:1(11Z))	n/a	C46H88NO8P	813.6247553	M+H+NH4	+	416.332928	5
5407	1.41_416.3307m/z	416.3307	1.41	0.187670682	100	sLPOS	HMDB0113732	PE-NMe(24:1(15Z)/16:1(9Z))	n/a	C46H88NO8P	813.6247558	M+H+NH4	+	416.332928	5
5408	1.41_416.3307m/z	416.3307	1.41	0.187670682	100	sLPOS	HMDB0113321	PE-NMe(20:1(11Z)/20:1(11Z))	n/a	C46H88NO8P	813.6247558	M+H+NH4	+	416.332928	5
5409	1.41_416.3307m/z	416.3307	1.41	0.187670682	100	sLPOS	HMDB0007927	PC(14:1(9Z)/24:1(15Z))	n/a	C46H88NO8P	813.6247553	M+H+NH4	+	416.332928	5
5410	1.41_416.3307m/z	416.3307	1.41	0.187670682	100	sLPOS	HMDB0008789	PC(24:1(15Z)/14:1(9Z))	n/a	C46H88NO8P	813.6247553	M+H+NH4	+	416.332928	5
5522	0.93_438.2971m/z	438.2971	0.93	-0.152179495	100	sLPOS	HMDB0000222	L-Palmitoylcarnitine	C02990	C23H45NO4	399.3348589	M+K	+	438.298017	2
5523	0.93_438.2971m/z	438.2971	0.93	-0.152179495	100	sLPOS	HMDB0062325	1-hexadecyl-glycero-3-phosphate	n/a	C19H41O6P	396.264076	M+ACN+H	+	438.297899	2
5524	0.93_438.2971m/z	438.2971	0.93	-0.152179495	100	sLPOS	HMDB0011152	PE(P-16:0e/0:0)	n/a	C21H44NO6P	437.2906247	M+H	+	438.297901	2
5525	0.93_438.2971m/z	438.2971	0.93	-0.152179495	100	sLPOS	HMDB0059725	[(1R,4R)-5-(cyclohexylmethyl)-4-[6-(cyclopropylamino)-2-imino-2,9-dihydro-1H-purin-9-yl]-3-methylcyclopent-2-en-1-yl]methanol	n/a	C22H32N6O	396.2637597	M+ACN+H	+	438.297583	1
5526	0.93_438.2971m/z	438.2971	0.93	-0.152179495	100	sLPOS	HMDB0158815	[(2S,15S)-14-(4-carboxybut-1-en-2-yl)-3,5-dihydroxy-2,15-dimethyltetracyclo[8.7.0.0²,⁷.0¹¹,¹⁵]heptadecan-9-yl]oxidanyl	n/a	C24H37O5	405.2640993	M+CH3OH+H	+	438.297588	1
5527	0.93_438.2971m/z	438.2971	0.93	-0.152179495	100	sLPOS	HMDB0007004	CPA(18:0/0:0)	n/a	C21H41O6P	420.2640756	M+NH4	+	438.297899	2
5528	0.93_438.2971m/z	438.2971	0.93	-0.152179495	100	sLPOS	HMDB0159685	[(1S,2S,7R,10R,11S,14S,15R)-14-(4-carboxybutan-2-yl)-16-hydroxy-2,15-dimethyl-5-oxotetracyclo[8.7.0.0²,⁷.0¹¹,¹⁵]heptadecan-9-yl]oxidanyl	n/a	C24H37O5	405.2640993	M+CH3OH+H	+	438.297588	1
5529	0.93_438.2971m/z	438.2971	0.93	-0.152179495	100	sLPOS	HMDB0158505	[(1S,2S,7R,10R,11S,15R)-14-(4-carboxybutan-2-yl)-5-hydroxy-2,15-dimethyl-16-oxotetracyclo[8.7.0.0²,⁷.0¹¹,¹⁵]heptadecan-9-yl]oxidanyl	n/a	C24H37O5	405.2640993	M+CH3OH+H	+	438.297588	1
5837	2.55_453.3724m/z	453.3724	2.55	0.197847811	100	sLPOS	HMDB0159506	(2S,15R)-14-[6-hydroxy-5-(propan-2-yl)heptan-2-yl]-2,15-dimethyltetracyclo[8.7.0.0²,⁷.0¹¹,¹⁵]heptadecan-5-one	n/a	C29H50O2	430.3810809	M+Na	+	453.370299	5
5838	2.55_453.3724m/z	453.3724	2.55	0.197847811	100	sLPOS	HMDB0168476	AC1MEG1F	n/a	C29H50O2	430.3810809	M+Na	+	453.370299	5
5839	2.55_453.3724m/z	453.3724	2.55	0.197847811	100	sLPOS	HMDB0159520	(2S,15R)-14-(5-ethyl-6-methylheptan-2-yl)-17-hydroxy-2,15-dimethyltetracyclo[8.7.0.0²,⁷.0¹¹,¹⁵]heptadecan-5-one	n/a	C29H50O2	430.3810809	M+Na	+	453.370299	5
5840	2.55_453.3724m/z	453.3724	2.55	0.197847811	100	sLPOS	HMDB0159508	(2S,15R)-14-[7-hydroxy-5-(propan-2-yl)heptan-2-yl]-2,15-dimethyltetracyclo[8.7.0.0²,⁷.0¹¹,¹⁵]heptadecan-5-one	n/a	C29H50O2	430.3810809	M+Na	+	453.370299	5
5841	2.55_453.3724m/z	453.3724	2.55	0.197847811	100	sLPOS	HMDB0160804	(1S,2R,10S,11S,15S)-14-(5-ethyl-1-hydroxy-6-methylheptan-2-yl)-2,15-dimethyltetracyclo[8.7.0.0²,⁷.0¹¹,¹⁵]heptadec-7-en-5-ol	n/a	C29H50O2	430.3810809	M+Na	+	453.370299	5
5842	2.55_453.3724m/z	453.3724	2.55	0.197847811	100	sLPOS	HMDB0168474	14-(5-ethyl-1-hydroxy-6-methylheptan-2-yl)-2,15-dimethyltetracyclo[8.7.0.0²,⁷.0¹¹,¹⁵]heptadec-7-en-5-ol	n/a	C29H50O2	430.3810809	M+Na	+	453.370299	5
5843	2.55_453.3724m/z	453.3724	2.55	0.197847811	100	sLPOS	HMDB0159519	(2S,15R)-14-(5-ethyl-6-methylheptan-2-yl)-9-hydroxy-2,15-dimethyltetracyclo[8.7.0.0²,⁷.0¹¹,¹⁵]heptadecan-5-one	n/a	C29H50O2	430.3810809	M+Na	+	453.370299	5
5844	2.55_453.3724m/z	453.3724	2.55	0.197847811	100	sLPOS	HMDB0160805	(1S,2R,10S,11S,15R)-14-(5-ethyl-6-methylheptan-2-yl)-2,15-dimethyltetracyclo[8.7.0.0²,⁷.0¹¹,¹⁵]heptadec-7-ene-5,9-diol	n/a	C29H50O2	430.3810809	M+Na	+	453.370299	5
5845	2.55_453.3724m/z	453.3724	2.55	0.197847811	100	sLPOS	HMDB0180394	2-methyl-3-(3,7,11,15-tetramethylhexadec-15-en-1-yl)-1,2,3,4-tetrahydronaphthalene-1,4-dione	n/a	C31H48O2	452.3654308	M+H	+	453.372707	1
5846	2.55_453.3724m/z	453.3724	2.55	0.197847811	100	sLPOS	HMDB0180410	2-methyl-3-(7,11,15-trimethyl-3-methylidenehexadecyl)naphthalene-1,4-diol	n/a	C31H48O2	452.3654308	M+H	+	453.372707	1
5847	2.55_453.3724m/z	453.3724	2.55	0.197847811	100	sLPOS	HMDB0159499	(2R,15R)-14-(5-ethyl-6-methylheptan-2-yl)-8-hydroxy-2,15-dimethyltetracyclo[8.7.0.0²,⁷.0¹¹,¹⁵]heptadecan-5-one	n/a	C29H50O2	430.3810809	M+Na	+	453.370299	5
5848	2.55_453.3724m/z	453.3724	2.55	0.197847811	100	sLPOS	HMDB0168478	14-(5-ethyl-2-hydroxy-6-methylheptan-2-yl)-2,15-dimethyltetracyclo[8.7.0.0²,⁷.0¹¹,¹⁵]heptadec-7-en-5-ol	n/a	C29H50O2	430.3810809	M+Na	+	453.370299	5
5849	2.55_453.3724m/z	453.3724	2.55	0.197847811	100	sLPOS	HMDB0159507	(2S,15R)-14-(5-ethyl-7-hydroxy-6-methylheptan-2-yl)-2,15-dimethyltetracyclo[8.7.0.0²,⁷.0¹¹,¹⁵]heptadecan-5-one	n/a	C29H50O2	430.3810809	M+Na	+	453.370299	5
5850	2.55_453.3724m/z	453.3724	2.55	0.197847811	100	sLPOS	HMDB0160814	(1S,2R,10S,11S,15R)-14-(5-ethyl-7-hydroxy-6-methylheptan-2-yl)-2,15-dimethyltetracyclo[8.7.0.0²,⁷.0¹¹,¹⁵]heptadec-7-en-5-ol	n/a	C29H50O2	430.3810809	M+Na	+	453.370299	5
5851	2.55_453.3724m/z	453.3724	2.55	0.197847811	100	sLPOS	HMDB0165342	α-tocopherol	n/a	C29H50O2	430.3810809	M+Na	+	453.370299	5
5852	2.55_453.3724m/z	453.3724	2.55	0.197847811	100	sLPOS	HMDB0168477	14-(5-ethyl-6-hydroxy-6-methylheptan-2-yl)-2,15-dimethyltetracyclo[8.7.0.0²,⁷.0¹¹,¹⁵]heptadec-7-en-5-ol	n/a	C29H50O2	430.3810809	M+Na	+	453.370299	5
5853	2.55_453.3724m/z	453.3724	2.55	0.197847811	100	sLPOS	HMDB0030022	Ikshusterol	n/a	C29H50O2	430.3810808	M+Na	+	453.370299	5
5854	2.55_453.3724m/z	453.3724	2.55	0.197847811	100	sLPOS	HMDB0159504	(2S,15R)-14-(5-ethyl-6-hydroxy-6-methylheptan-2-yl)-2,15-dimethyltetracyclo[8.7.0.0²,⁷.0¹¹,¹⁵]heptadecan-5-one	n/a	C29H50O2	430.3810809	M+Na	+	453.370299	5
5855	2.55_453.3724m/z	453.3724	2.55	0.197847811	100	sLPOS	HMDB0168483	14-(5-ethyl-5-hydroxy-6-methylheptan-2-yl)-2,15-dimethyltetracyclo[8.7.0.0²,⁷.0¹¹,¹⁵]heptadec-7-en-5-ol	n/a	C29H50O2	430.3810809	M+Na	+	453.370299	5
5856	2.55_453.3724m/z	453.3724	2.55	0.197847811	100	sLPOS	HMDB0160810	(1S,2R,10S,11S,15R)-14-(5-ethyl-6-hydroxy-6-methylheptan-2-yl)-2,15-dimethyltetracyclo[8.7.0.0²,⁷.0¹¹,¹⁵]heptadec-7-en-5-ol	n/a	C29H50O2	430.3810809	M+Na	+	453.370299	5
5857	2.55_453.3724m/z	453.3724	2.55	0.197847811	100	sLPOS	HMDB0160807	(1S,2R,10S,11S,15S)-14-(5-ethyl-6-methylheptan-2-yl)-2,15-dimethyltetracyclo[8.7.0.0²,⁷.0¹¹,¹⁵]heptadec-7-ene-5,13-diol	n/a	C29H50O2	430.3810809	M+Na	+	453.370299	5
5858	2.55_453.3724m/z	453.3724	2.55	0.197847811	100	sLPOS	HMDB0004198	Phylloquinol	C03313	C31H48O2	452.3654308	M+H	+	453.372707	1
5859	2.55_453.3724m/z	453.3724	2.55	0.197847811	100	sLPOS	HMDB0168481	14-(5-ethyl-7-hydroxy-6-methylheptan-2-yl)-2,15-dimethyltetracyclo[8.7.0.0²,⁷.0¹¹,¹⁵]heptadec-7-en-5-ol	n/a	C29H50O2	430.3810809	M+Na	+	453.370299	5
5860	2.55_453.3724m/z	453.3724	2.55	0.197847811	100	sLPOS	HMDB0159505	(2S,15S)-14-(5-ethyl-2-hydroxy-6-methylheptan-2-yl)-2,15-dimethyltetracyclo[8.7.0.0²,⁷.0¹¹,¹⁵]heptadecan-5-one	n/a	C29H50O2	430.3810809	M+Na	+	453.370299	5
5861	2.55_453.3724m/z	453.3724	2.55	0.197847811	100	sLPOS	HMDB0159503	(2R,15R)-14-(5-ethyl-6-methylheptan-2-yl)-2-(hydroxymethyl)-15-methyltetracyclo[8.7.0.0²,⁷.0¹¹,¹⁵]heptadecan-5-one	n/a	C29H50O2	430.3810809	M+Na	+	453.370299	5
5862	2.55_453.3724m/z	453.3724	2.55	0.197847811	100	sLPOS	HMDB0168475	14-(5-ethyl-6-methylheptan-2-yl)-15-(hydroxymethyl)-2-methyltetracyclo[8.7.0.0²,⁷.0¹¹,¹⁵]heptadec-7-en-5-ol	n/a	C29H50O2	430.3810809	M+Na	+	453.370299	5
5863	2.55_453.3724m/z	453.3724	2.55	0.197847811	100	sLPOS	HMDB0012171	4alpha-Hydroxymethyl-4beta-methyl-5alpha-cholesta-8-en-3beta-ol	n/a	C29H50O2	430.3810808	M+Na	+	453.370299	5
5864	2.55_453.3724m/z	453.3724	2.55	0.197847811	100	sLPOS	HMDB0160816	(1S,2R,10S,11S,15R)-14-(5-ethyl-5-hydroxy-6-methylheptan-2-yl)-2,15-dimethyltetracyclo[8.7.0.0²,⁷.0¹¹,¹⁵]heptadec-7-en-5-ol	n/a	C29H50O2	430.3810809	M+Na	+	453.370299	5
5865	2.55_453.3724m/z	453.3724	2.55	0.197847811	100	sLPOS	HMDB0060502	Phylloquinol	C03313	C31H48O2	452.3654308	M+H	+	453.372707	1
5866	2.55_453.3724m/z	453.3724	2.55	0.197847811	100	sLPOS	HMDB0059642	4-beta-Hydroxymethyl-4-alpha-methyl-5-alpha-cholest-7-en-3-beta-ol	n/a	C29H50O2	430.3810808	M+Na	+	453.370299	5
5867	2.55_453.3724m/z	453.3724	2.55	0.197847811	100	sLPOS	HMDB0160806	(1S,2R,10S,11S,15R)-14-(5-ethyl-6-methylheptan-2-yl)-2,15-dimethyltetracyclo[8.7.0.0²,⁷.0¹¹,¹⁵]heptadec-7-ene-5,17-diol	n/a	C29H50O2	430.3810809	M+Na	+	453.370299	5
5868	2.55_453.3724m/z	453.3724	2.55	0.197847811	100	sLPOS	HMDB0168480	14-[6-hydroxy-5-(propan-2-yl)heptan-2-yl]-2,15-dimethyltetracyclo[8.7.0.0²,⁷.0¹¹,¹⁵]heptadec-7-en-5-ol	n/a	C29H50O2	430.3810809	M+Na	+	453.370299	5
5869	2.55_453.3724m/z	453.3724	2.55	0.197847811	100	sLPOS	HMDB0168482	14-[7-hydroxy-5-(propan-2-yl)heptan-2-yl]-2,15-dimethyltetracyclo[8.7.0.0²,⁷.0¹¹,¹⁵]heptadec-7-en-5-ol	n/a	C29H50O2	430.3810809	M+Na	+	453.370299	5
5870	2.55_453.3724m/z	453.3724	2.55	0.197847811	100	sLPOS	HMDB0160813	(1S,2R,10S,11S,15R)-14-[6-hydroxy-5-(propan-2-yl)heptan-2-yl]-2,15-dimethyltetracyclo[8.7.0.0²,⁷.0¹¹,¹⁵]heptadec-7-en-5-ol	n/a	C29H50O2	430.3810809	M+Na	+	453.370299	5
5871	2.55_453.3724m/z	453.3724	2.55	0.197847811	100	sLPOS	HMDB0180393	2-methyl-3-(3,7,15-trimethyl-11-methylidenehexadecyl)-1,2,3,4-tetrahydronaphthalene-1,4-dione	n/a	C31H48O2	452.3654308	M+H	+	453.372707	1
5872	2.55_453.3724m/z	453.3724	2.55	0.197847811	100	sLPOS	HMDB0174609	14-(5-ethyl-6-methylheptan-2-yl)-5-hydroxy-2,15-dimethyltetracyclo[8.7.0.0²,⁷.0¹¹,¹⁵]heptadecan-9-one	n/a	C29H50O2	430.3810809	M+Na	+	453.370299	5
5873	2.55_453.3724m/z	453.3724	2.55	0.197847811	100	sLPOS	HMDB0160808	(1S,2S,10S,11S,15R)-14-(5-ethyl-6-methylheptan-2-yl)-2-(hydroxymethyl)-15-methyltetracyclo[8.7.0.0²,⁷.0¹¹,¹⁵]heptadec-7-en-5-ol	n/a	C29H50O2	430.3810809	M+Na	+	453.370299	5
5874	2.55_453.3724m/z	453.3724	2.55	0.197847811	100	sLPOS	HMDB0159501	(2S,15S)-14-(5-ethyl-1-hydroxy-6-methylheptan-2-yl)-2,15-dimethyltetracyclo[8.7.0.0²,⁷.0¹¹,¹⁵]heptadecan-5-one	n/a	C29H50O2	430.3810809	M+Na	+	453.370299	5
5875	2.55_453.3724m/z	453.3724	2.55	0.197847811	100	sLPOS	HMDB0034839	2',3'-Dihydro-phytomenadione	n/a	C31H48O2	452.3654308	M+H	+	453.372707	1
5876	2.55_453.3724m/z	453.3724	2.55	0.197847811	100	sLPOS	HMDB0159500	(2S,15S)-14-(5-ethyl-6-methylheptan-2-yl)-13-hydroxy-2,15-dimethyltetracyclo[8.7.0.0²,⁷.0¹¹,¹⁵]heptadecan-5-one	n/a	C29H50O2	430.3810809	M+Na	+	453.370299	5
5877	2.55_453.3724m/z	453.3724	2.55	0.197847811	100	sLPOS	HMDB0160812	(1S,2R,10S,11S,15R)-14-(5-ethyl-6-methylheptan-2-yl)-2,15-dimethyltetracyclo[8.7.0.0²,⁷.0¹¹,¹⁵]heptadec-7-ene-5,6-diol	n/a	C29H50O2	430.3810809	M+Na	+	453.370299	5
5878	2.55_453.3724m/z	453.3724	2.55	0.197847811	100	sLPOS	HMDB0168473	14-(5-ethyl-6-methylheptan-2-yl)-2,15-dimethyltetracyclo[8.7.0.0²,⁷.0¹¹,¹⁵]heptadec-7-ene-5,13-diol	n/a	C29H50O2	430.3810809	M+Na	+	453.370299	5
5879	2.55_453.3724m/z	453.3724	2.55	0.197847811	100	sLPOS	HMDB0168479	14-(5-ethyl-6-methylheptan-2-yl)-2,15-dimethyltetracyclo[8.7.0.0²,⁷.0¹¹,¹⁵]heptadec-7-ene-5,6-diol	n/a	C29H50O2	430.3810809	M+Na	+	453.370299	5
5880	2.55_453.3724m/z	453.3724	2.55	0.197847811	100	sLPOS	HMDB0160815	(1S,2R,10S,11S,15R)-14-[7-hydroxy-5-(propan-2-yl)heptan-2-yl]-2,15-dimethyltetracyclo[8.7.0.0²,⁷.0¹¹,¹⁵]heptadec-7-en-5-ol	n/a	C29H50O2	430.3810809	M+Na	+	453.370299	5
5881	2.55_453.3724m/z	453.3724	2.55	0.197847811	100	sLPOS	HMDB0180411	2-methyl-3-(3,11,15-trimethyl-7-methylidenehexadecyl)naphthalene-1,4-diol	n/a	C31H48O2	452.3654308	M+H	+	453.372707	1
5882	2.55_453.3724m/z	453.3724	2.55	0.197847811	100	sLPOS	HMDB0160811	(1S,2R,10S,11S,15S)-14-(5-ethyl-2-hydroxy-6-methylheptan-2-yl)-2,15-dimethyltetracyclo[8.7.0.0²,⁷.0¹¹,¹⁵]heptadec-7-en-5-ol	n/a	C29H50O2	430.3810809	M+Na	+	453.370299	5
5883	2.55_453.3724m/z	453.3724	2.55	0.197847811	100	sLPOS	HMDB0180391	2-methyl-3-(7,11,15-trimethyl-3-methylidenehexadecyl)-1,2,3,4-tetrahydronaphthalene-1,4-dione	n/a	C31H48O2	452.3654308	M+H	+	453.372707	1
5884	2.55_453.3724m/z	453.3724	2.55	0.197847811	100	sLPOS	HMDB0062391	4α-hydroxymethyl-4β-methyl-5α-cholesta-8-en-3β-ol	n/a	C29H50O2	430.3810809	M+Na	+	453.370299	5
5885	2.55_453.3724m/z	453.3724	2.55	0.197847811	100	sLPOS	HMDB0159509	(2S,15R)-14-(5-ethyl-5-hydroxy-6-methylheptan-2-yl)-2,15-dimethyltetracyclo[8.7.0.0²,⁷.0¹¹,¹⁵]heptadecan-5-one	n/a	C29H50O2	430.3810809	M+Na	+	453.370299	5
5886	2.55_453.3724m/z	453.3724	2.55	0.197847811	100	sLPOS	HMDB0160809	(1S,2R,10R,11S,15S)-14-(5-ethyl-6-methylheptan-2-yl)-15-(hydroxymethyl)-2-methyltetracyclo[8.7.0.0²,⁷.0¹¹,¹⁵]heptadec-7-en-5-ol	n/a	C29H50O2	430.3810809	M+Na	+	453.370299	5
5887	2.55_453.3724m/z	453.3724	2.55	0.197847811	100	sLPOS	HMDB0180392	2-methyl-3-(3,11,15-trimethyl-7-methylidenehexadecyl)-1,2,3,4-tetrahydronaphthalene-1,4-dione	n/a	C31H48O2	452.3654308	M+H	+	453.372707	1
5888	2.55_453.3724m/z	453.3724	2.55	0.197847811	100	sLPOS	HMDB0180390	2-methylidene-3-(3,7,11,15-tetramethylhexadecyl)-1,2,3,4-tetrahydronaphthalene-1,4-dione	n/a	C31H48O2	452.3654308	M+H	+	453.372707	1
5889	2.55_453.3724m/z	453.3724	2.55	0.197847811	100	sLPOS	HMDB0159502	(2S,15S)-14-(5-ethyl-6-methylheptan-2-yl)-15-(hydroxymethyl)-2-methyltetracyclo[8.7.0.0²,⁷.0¹¹,¹⁵]heptadecan-5-one	n/a	C29H50O2	430.3810809	M+Na	+	453.370299	5
5890	2.55_453.3724m/z	453.3724	2.55	0.197847811	100	sLPOS	HMDB0001893	alpha-Tocopherol	C02477	C29H50O2	430.3810808	M+Na	+	453.370299	5
5891	2.55_453.3724m/z	453.3724	2.55	0.197847811	100	sLPOS	HMDB0180412	2-methyl-3-(3,7,15-trimethyl-11-methylidenehexadecyl)naphthalene-1,4-diol	n/a	C31H48O2	452.3654308	M+H	+	453.372707	1
5892	2.55_453.3724m/z	453.3724	2.55	0.197847811	100	sLPOS	HMDB0180413	2-methyl-3-(3,7,11,15-tetramethylhexadec-15-en-1-yl)naphthalene-1,4-diol	n/a	C31H48O2	452.3654308	M+H	+	453.372707	1
6076	7.57_473.3212m/z	473.3212	7.57	-0.098103815	100	sLPOS	HMDB0159785	(2S,15R)-14-(1,6-dihydroxy-6-methylheptan-2-yl)-5,16-dihydroxy-2,15-dimethyltetracyclo[8.7.0.0²,⁷.0¹¹,¹⁵]heptadecan-9-one	n/a	C27H46O5	450.3345246	M+Na	+	473.323743	5
6077	7.57_473.3212m/z	473.3212	7.57	-0.098103815	100	sLPOS	HMDB0160165	(1S,2S,10R,11S,15R)-14-(5,6-dihydroxy-6-methylheptan-2-yl)-9,16-dihydroxy-2,15-dimethyltetracyclo[8.7.0.0²,⁷.0¹¹,¹⁵]heptadecan-5-one	n/a	C27H46O5	450.3345246	M+Na	+	473.323743	5
6078	7.57_473.3212m/z	473.3212	7.57	-0.098103815	100	sLPOS	HMDB0159786	(2R,15R)-5,16-dihydroxy-14-(6-hydroxy-6-methylheptan-2-yl)-2-(hydroxymethyl)-15-methyltetracyclo[8.7.0.0²,⁷.0¹¹,¹⁵]heptadecan-9-one	n/a	C27H46O5	450.3345246	M+Na	+	473.323743	5
6079	7.57_473.3212m/z	473.3212	7.57	-0.098103815	100	sLPOS	HMDB0159777	(2S,15S)-9,13,16-trihydroxy-14-(6-hydroxy-6-methylheptan-2-yl)-2,15-dimethyltetracyclo[8.7.0.0²,⁷.0¹¹,¹⁵]heptadecan-5-one	n/a	C27H46O5	450.3345246	M+Na	+	473.323743	5
6080	7.57_473.3212m/z	473.3212	7.57	-0.098103815	100	sLPOS	HMDB0159398	(1S,2S,7S,15R)-14-(4,6-dihydroxy-6-methylheptan-2-yl)-5,16-dihydroxy-2,15-dimethyltetracyclo[8.7.0.0²,⁷.0¹¹,¹⁵]heptadecan-9-one	n/a	C27H46O5	450.3345246	M+Na	+	473.323743	5
6081	7.57_473.3212m/z	473.3212	7.57	-0.098103815	100	sLPOS	HMDB0159776	(2R,15R)-8,9,16-trihydroxy-14-(6-hydroxy-6-methylheptan-2-yl)-2,15-dimethyltetracyclo[8.7.0.0²,⁷.0¹¹,¹⁵]heptadecan-5-one	n/a	C27H46O5	450.3345246	M+Na	+	473.323743	5
6082	7.57_473.3212m/z	473.3212	7.57	-0.098103815	100	sLPOS	HMDB0159788	(2S,15S)-14-(2,6-dihydroxy-6-methylheptan-2-yl)-5,16-dihydroxy-2,15-dimethyltetracyclo[8.7.0.0²,⁷.0¹¹,¹⁵]heptadecan-9-one	n/a	C27H46O5	450.3345246	M+Na	+	473.323743	5
6083	7.57_473.3212m/z	473.3212	7.57	-0.098103815	100	sLPOS	HMDB0060137	3alpha,7alpha,12alpha,25-Tetrahydroxy-5beta-cholestane-24-one	n/a	C27H46O5	450.3345246	M+Na	+	473.323743	5
6084	7.57_473.3212m/z	473.3212	7.57	-0.098103815	100	sLPOS	HMDB0062207	3alpha,7alpha,12alpha-trihydroxy-5beta-cholestanate	n/a	C27H46O5	450.3345246	M+Na	+	473.323743	5
6085	7.57_473.3212m/z	473.3212	7.57	-0.098103815	100	sLPOS	HMDB0159397	(1S,2S,7R,10R,15R)-14-(4,6-dihydroxy-6-methylheptan-2-yl)-9,16-dihydroxy-2,15-dimethyltetracyclo[8.7.0.0²,⁷.0¹¹,¹⁵]heptadecan-5-one	n/a	C27H46O5	450.3345246	M+Na	+	473.323743	5
6086	7.57_473.3212m/z	473.3212	7.57	-0.098103815	100	sLPOS	HMDB0157628	2-methyl-6-[(1S,2R,7S,11S,14R,15R)-5,6,9-trihydroxy-2,15-dimethyltetracyclo[8.7.0.0²,⁷.0¹¹,¹⁵]heptadecan-14-yl]heptanoic acid	n/a	C27H46O5	450.3345246	M+Na	+	473.323743	5
6087	7.57_473.3212m/z	473.3212	7.57	-0.098103815	100	sLPOS	HMDB0157618	6-[(1S,2S,7S,11S,14R,15R)-5,9-dihydroxy-2,15-dimethyltetracyclo[8.7.0.0²,⁷.0¹¹,¹⁵]heptadecan-14-yl]-7-hydroxy-2-methylheptanoic acid	n/a	C27H46O5	450.3345246	M+Na	+	473.323743	5
6088	7.57_473.3212m/z	473.3212	7.57	-0.098103815	100	sLPOS	HMDB0157622	6-[(1S,2S,7S,11S,14R,15S)-5,9-dihydroxy-15-(hydroxymethyl)-2-methyltetracyclo[8.7.0.0²,⁷.0¹¹,¹⁵]heptadecan-14-yl]-2-methylheptanoic acid	n/a	C27H46O5	450.3345246	M+Na	+	473.323743	5
6089	7.57_473.3212m/z	473.3212	7.57	-0.098103815	100	sLPOS	HMDB0157623	6-[(1S,2R,7S,11S,14R,15R)-5,9-dihydroxy-2-(hydroxymethyl)-15-methyltetracyclo[8.7.0.0²,⁷.0¹¹,¹⁵]heptadecan-14-yl]-2-methylheptanoic acid	n/a	C27H46O5	450.3345246	M+Na	+	473.323743	5
6090	7.57_473.3212m/z	473.3212	7.57	-0.098103815	100	sLPOS	HMDB0159780	(2S,15R)-9,16-dihydroxy-14-(6-hydroxy-6-methylheptan-2-yl)-15-(hydroxymethyl)-2-methyltetracyclo[8.7.0.0²,⁷.0¹¹,¹⁵]heptadecan-5-one	n/a	C27H46O5	450.3345246	M+Na	+	473.323743	5
6091	7.57_473.3212m/z	473.3212	7.57	-0.098103815	100	sLPOS	HMDB0159779	(2R,15R)-9,16-dihydroxy-14-(6-hydroxy-6-methylheptan-2-yl)-2-(hydroxymethyl)-15-methyltetracyclo[8.7.0.0²,⁷.0¹¹,¹⁵]heptadecan-5-one	n/a	C27H46O5	450.3345246	M+Na	+	473.323743	5
6092	7.57_473.3212m/z	473.3212	7.57	-0.098103815	100	sLPOS	HMDB0160276	(1S,2S,7R,11S,15R)-14-(4,6-dihydroxy-6-methylheptan-2-yl)-5,16-dihydroxy-2,15-dimethyltetracyclo[8.7.0.0²,⁷.0¹¹,¹⁵]heptadecan-9-one	n/a	C27H46O5	450.3345246	M+Na	+	473.323743	5
6093	7.57_473.3212m/z	473.3212	7.57	-0.098103815	100	sLPOS	HMDB0160275	(1S,2S,7S,10R,11S,15R)-14-(4,6-dihydroxy-6-methylheptan-2-yl)-9,16-dihydroxy-2,15-dimethyltetracyclo[8.7.0.0²,⁷.0¹¹,¹⁵]heptadecan-5-one	n/a	C27H46O5	450.3345246	M+Na	+	473.323743	5
6094	7.57_473.3212m/z	473.3212	7.57	-0.098103815	100	sLPOS	HMDB0159787	(2S,15R)-5,16-dihydroxy-14-(6-hydroxy-6-methylheptan-2-yl)-15-(hydroxymethyl)-2-methyltetracyclo[8.7.0.0²,⁷.0¹¹,¹⁵]heptadecan-9-one	n/a	C27H46O5	450.3345246	M+Na	+	473.323743	5
6095	7.57_473.3212m/z	473.3212	7.57	-0.098103815	100	sLPOS	HMDB0157624	6-[(1S,2S,7S,11S,14R,15R)-5,9-dihydroxy-2,15-dimethyltetracyclo[8.7.0.0²,⁷.0¹¹,¹⁵]heptadecan-14-yl]-2-hydroxy-2-methylheptanoic acid	n/a	C27H46O5	450.3345246	M+Na	+	473.323743	5
6096	7.57_473.3212m/z	473.3212	7.57	-0.098103815	100	sLPOS	HMDB0157625	6-[(1S,2S,7S,11S,14S,15S)-5,9-dihydroxy-2,15-dimethyltetracyclo[8.7.0.0²,⁷.0¹¹,¹⁵]heptadecan-14-yl]-6-hydroxy-2-methylheptanoic acid	n/a	C27H46O5	450.3345246	M+Na	+	473.323743	5
6097	7.57_473.3212m/z	473.3212	7.57	-0.098103815	100	sLPOS	HMDB0157626	6-[(1S,2S,7S,11S,14R,15R)-5,9-dihydroxy-2,15-dimethyltetracyclo[8.7.0.0²,⁷.0¹¹,¹⁵]heptadecan-14-yl]-2-(hydroxymethyl)heptanoic acid	n/a	C27H46O5	450.3345246	M+Na	+	473.323743	5
6098	7.57_473.3212m/z	473.3212	7.57	-0.098103815	100	sLPOS	HMDB0062206	3alpha,7alpha,12alpha,24(S)-tetrahydroxy-5beta-cholestan-27-al	n/a	C27H46O5	450.3345246	M+Na	+	473.323743	5
6099	7.57_473.3212m/z	473.3212	7.57	-0.098103815	100	sLPOS	HMDB0159781	(2S,15S)-14-(2,6-dihydroxy-6-methylheptan-2-yl)-9,16-dihydroxy-2,15-dimethyltetracyclo[8.7.0.0²,⁷.0¹¹,¹⁵]heptadecan-5-one	n/a	C27H46O5	450.3345246	M+Na	+	473.323743	5
6100	7.57_473.3212m/z	473.3212	7.57	-0.098103815	100	sLPOS	HMDB0157619	2-methyl-6-[(1S,2S,7S,11S,14R,15R)-5,9,17-trihydroxy-2,15-dimethyltetracyclo[8.7.0.0²,⁷.0¹¹,¹⁵]heptadecan-14-yl]heptanoic acid	n/a	C27H46O5	450.3345246	M+Na	+	473.323743	5
6101	7.57_473.3212m/z	473.3212	7.57	-0.098103815	100	sLPOS	HMDB0157627	2-methyl-6-[(1S,2S,7R,11S,14R,15R)-4,5,9-trihydroxy-2,15-dimethyltetracyclo[8.7.0.0²,⁷.0¹¹,¹⁵]heptadecan-14-yl]heptanoic acid	n/a	C27H46O5	450.3345246	M+Na	+	473.323743	5
6102	7.57_473.3212m/z	473.3212	7.57	-0.098103815	100	sLPOS	HMDB0159784	(2S,15S)-5,13,16-trihydroxy-14-(6-hydroxy-6-methylheptan-2-yl)-2,15-dimethyltetracyclo[8.7.0.0²,⁷.0¹¹,¹⁵]heptadecan-9-one	n/a	C27H46O5	450.3345246	M+Na	+	473.323743	5
6103	7.57_473.3212m/z	473.3212	7.57	-0.098103815	100	sLPOS	HMDB0157621	2-methyl-6-[(1S,2S,7S,11S,14R,15S)-5,9,13-trihydroxy-2,15-dimethyltetracyclo[8.7.0.0²,⁷.0¹¹,¹⁵]heptadecan-14-yl]heptanoic acid	n/a	C27H46O5	450.3345246	M+Na	+	473.323743	5
6104	7.57_473.3212m/z	473.3212	7.57	-0.098103815	100	sLPOS	HMDB0159789	(2S,15R)-14-(6,7-dihydroxy-6-methylheptan-2-yl)-5,16-dihydroxy-2,15-dimethyltetracyclo[8.7.0.0²,⁷.0¹¹,¹⁵]heptadecan-9-one	n/a	C27H46O5	450.3345246	M+Na	+	473.323743	5
6105	7.57_473.3212m/z	473.3212	7.57	-0.098103815	100	sLPOS	HMDB0159778	(2S,15R)-14-(1,6-dihydroxy-6-methylheptan-2-yl)-9,16-dihydroxy-2,15-dimethyltetracyclo[8.7.0.0²,⁷.0¹¹,¹⁵]heptadecan-5-one	n/a	C27H46O5	450.3345246	M+Na	+	473.323743	5
6106	7.57_473.3212m/z	473.3212	7.57	-0.098103815	100	sLPOS	HMDB0157620	2-methyl-6-[(1S,2R,7R,11S,14R,15R)-5,8,9-trihydroxy-2,15-dimethyltetracyclo[8.7.0.0²,⁷.0¹¹,¹⁵]heptadecan-14-yl]heptanoic acid	n/a	C27H46O5	450.3345246	M+Na	+	473.323743	5
6107	7.57_473.3212m/z	473.3212	7.57	-0.098103815	100	sLPOS	HMDB0000601	Coprocholic acid	n/a	C27H46O5	450.3345246	M+Na	+	473.323743	5
6108	7.57_473.3212m/z	473.3212	7.57	-0.098103815	100	sLPOS	HMDB0003873	3a,7a,12a-Trihydroxy-5b-cholestanoic acid	n/a	C27H46O5	450.3345246	M+Na	+	473.323743	5
6109	7.57_473.3212m/z	473.3212	7.57	-0.098103815	100	sLPOS	HMDB0160166	(1S,2S,11S,15R)-14-(5,6-dihydroxy-6-methylheptan-2-yl)-5,16-dihydroxy-2,15-dimethyltetracyclo[8.7.0.0²,⁷.0¹¹,¹⁵]heptadecan-9-one	n/a	C27H46O5	450.3345246	M+Na	+	473.323743	5
6110	7.57_473.3212m/z	473.3212	7.57	-0.098103815	100	sLPOS	HMDB0159783	(2R,15R)-5,8,16-trihydroxy-14-(6-hydroxy-6-methylheptan-2-yl)-2,15-dimethyltetracyclo[8.7.0.0²,⁷.0¹¹,¹⁵]heptadecan-9-one	n/a	C27H46O5	450.3345246	M+Na	+	473.323743	5
6111	7.57_473.3212m/z	473.3212	7.57	-0.098103815	100	sLPOS	HMDB0159782	(2S,15R)-14-(6,7-dihydroxy-6-methylheptan-2-yl)-9,16-dihydroxy-2,15-dimethyltetracyclo[8.7.0.0²,⁷.0¹¹,¹⁵]heptadecan-5-one	n/a	C27H46O5	450.3345246	M+Na	+	473.323743	5
6124	2.40_486.2841m/z	486.2841	2.4	-0.157338067	100	uRPOS	HMDB0010002	PIP(20:2(11Z,14Z)/18:0)	C00626	C47H88O16P2	970.5547598	M+2H	+	486.284656	1
6125	2.40_486.2841m/z	486.2841	2.4	-0.157338067	100	uRPOS	HMDB0010023	PIP(22:2(13Z,16Z)/16:0)	C00626	C47H88O16P2	970.5547598	M+2H	+	486.284656	1
6126	2.40_486.2841m/z	486.2841	2.4	-0.157338067	100	uRPOS	HMDB0041421	Sarcodon scabrosus Depsipeptide	n/a	C23H39N3O8	485.2737152	M+H	+	486.280991	6
6127	2.40_486.2841m/z	486.2841	2.4	-0.157338067	100	uRPOS	HMDB0009969	PIP(18:1(15Z)/20:1(11Z))	C00626	C47H88O16P2	970.5547598	M+2H	+	486.284656	1
6128	2.40_486.2841m/z	486.2841	2.4	-0.157338067	100	uRPOS	HMDB0009999	PIP(20:1(11Z)/18:1(11Z))	C00626	C47H88O16P2	970.5547598	M+2H	+	486.284656	1
6129	2.40_486.2841m/z	486.2841	2.4	-0.157338067	100	uRPOS	HMDB0155348	2-({4-[(1S,2S,11S,15R)-5,16-dihydroxy-2,15-dimethyl-9-oxotetracyclo[8.7.0.0²,⁷.0¹¹,¹⁵]heptadecan-14-yl]-1-hydroxypentylidene}amino)acetic acid	n/a	C26H41NO6	463.293388	M+Na	+	486.282606	3
6130	2.40_486.2841m/z	486.2841	2.4	-0.157338067	100	uRPOS	HMDB0009997	PIP(20:0/18:2(9Z,12Z))	C00626	C47H88O16P2	970.5547598	M+2H	+	486.284656	1
6131	2.40_486.2841m/z	486.2841	2.4	-0.157338067	100	uRPOS	HMDB0155347	2-({4-[(1S,2S,10R,11S,15R)-9,16-dihydroxy-2,15-dimethyl-5-oxotetracyclo[8.7.0.0²,⁷.0¹¹,¹⁵]heptadecan-14-yl]-1-hydroxypentylidene}amino)acetic acid	n/a	C26H41NO6	463.293388	M+Na	+	486.282606	3
6132	2.40_486.2841m/z	486.2841	2.4	-0.157338067	100	uRPOS	HMDB0009977	PIP(18:1(9Z)/20:1(11Z))	C00626	C47H88O16P2	970.5547598	M+2H	+	486.284656	1
6133	2.40_486.2841m/z	486.2841	2.4	-0.157338067	100	uRPOS	HMDB0009933	PIP(16:0/22:2(13Z,16Z))	C00626	C47H88O16P2	970.5547598	M+2H	+	486.284656	1
6134	2.40_486.2841m/z	486.2841	2.4	-0.157338067	100	uRPOS	HMDB0010000	PIP(20:1(11Z)/18:1(9Z))	C00626	C47H88O16P2	970.5547598	M+2H	+	486.284656	1
6135	2.40_486.2841m/z	486.2841	2.4	-0.157338067	100	uRPOS	HMDB0009988	PIP(18:2(9Z,12Z)/20:0)	C00626	C47H88O16P2	970.5547598	M+2H	+	486.284656	1
6136	2.40_486.2841m/z	486.2841	2.4	-0.157338067	100	uRPOS	HMDB0033034	Antibiotic GR 95647X	n/a	C26H36O6	444.2511889	M+ACN+H	+	486.285012	2
6227	1.31_510.3278m/z	510.3278	1.31	-0.128735617	100	sLPOS	HMDB0165194	{10,14,16,20-tetramethyl-22-azahexacyclo[12.10.0.0²,¹¹.0⁵,¹⁰.0¹⁵,²³.0¹⁷,²²]tetracos-4-en-7-yl}oxidanesulfonic acid	n/a	C27H43NO4S	477.29128	M+CH3OH+H	+	510.324769	6
6228	1.31_510.3278m/z	510.3278	1.31	-0.128735617	100	sLPOS	HMDB0171671	[(2R,15R)-14-[(4E)-5,6-dimethylhept-4-en-2-yl]-2,15-dimethyl-5-oxotetracyclo[8.7.0.0²,⁷.0¹¹,¹⁵]heptadec-7-en-9-yl]oxidanesulfonic acid	n/a	C28H44O5S	492.2909457	M+NH4	+	510.324769	6
6229	1.31_510.3278m/z	510.3278	1.31	-0.128735617	100	sLPOS	HMDB0173044	{14-[(3Z)-5,6-dimethylhept-3-en-2-yl]-17-hydroxy-2,15-dimethyltetracyclo[8.7.0.0²,⁷.0¹¹,¹⁵]heptadeca-1(10),7-dien-5-yl}oxidanesulfonic acid	n/a	C28H44O5S	492.2909457	M+NH4	+	510.324769	6
6230	1.69_511.2284m/z	511.2284	1.69	-0.203114561	100	uHPOS	HMDB0173919	3,4,5-trihydroxy-6-{[(9E,12Z)-14-hydroxyoctadeca-9,12-dienoyl]oxy}oxane-2-carboxylic acid	n/a	C24H40O9	472.2672329	M+K	+	511.230391	4
6231	1.69_511.2284m/z	511.2284	1.69	-0.203114561	100	uHPOS	HMDB0160607	3,4,5-trihydroxy-6-{[(9Z,11E)-13-hydroxyoctadeca-9,11-dienoyl]oxy}oxane-2-carboxylic acid	n/a	C24H40O9	472.2672329	M+K	+	511.230391	4
6232	1.69_511.2284m/z	511.2284	1.69	-0.203114561	100	uHPOS	HMDB0173928	3,4,5-trihydroxy-6-{[(9E,12Z)-17-hydroxyoctadeca-9,12-dienoyl]oxy}oxane-2-carboxylic acid	n/a	C24H40O9	472.2672329	M+K	+	511.230391	4
6233	1.69_511.2284m/z	511.2284	1.69	-0.203114561	100	uHPOS	HMDB0160613	3,4,5-trihydroxy-6-{[(9Z,12Z)-17-hydroxyoctadeca-9,12-dienoyl]oxy}oxane-2-carboxylic acid	n/a	C24H40O9	472.2672329	M+K	+	511.230391	4
6234	1.69_511.2284m/z	511.2284	1.69	-0.203114561	100	uHPOS	HMDB0160609	6-{[(11Z)-1-carboxyheptadeca-9,11-dien-8-yl]oxy}-3,4,5-trihydroxyoxane-2-carboxylic acid	n/a	C24H40O9	472.2672329	M+K	+	511.230391	4
6235	1.69_511.2284m/z	511.2284	1.69	-0.203114561	100	uHPOS	HMDB0160610	3,4,5-trihydroxy-6-{[(12Z)-9-hydroxyoctadeca-10,12-dienoyl]oxy}oxane-2-carboxylic acid	n/a	C24H40O9	472.2672329	M+K	+	511.230391	4
6236	1.69_511.2284m/z	511.2284	1.69	-0.203114561	100	uHPOS	HMDB0173934	3,4,5-trihydroxy-6-{[(9E,12Z)-18-hydroxyoctadeca-9,12-dienoyl]oxy}oxane-2-carboxylic acid	n/a	C24H40O9	472.2672329	M+K	+	511.230391	4
6237	1.69_511.2284m/z	511.2284	1.69	-0.203114561	100	uHPOS	HMDB0160601	3,4,5-trihydroxy-6-{[(9Z,12Z)-14-hydroxyoctadeca-9,12-dienoyl]oxy}oxane-2-carboxylic acid	n/a	C24H40O9	472.2672329	M+K	+	511.230391	4
6238	1.69_511.2284m/z	511.2284	1.69	-0.203114561	100	uHPOS	HMDB0173925	3,4,5-trihydroxy-6-{[(9E,11E)-13-hydroxyoctadeca-9,11-dienoyl]oxy}oxane-2-carboxylic acid	n/a	C24H40O9	472.2672329	M+K	+	511.230391	4
6239	1.69_511.2284m/z	511.2284	1.69	-0.203114561	100	uHPOS	HMDB0173927	6-{[(6Z,9E)-17-carboxyheptadeca-6,9-dien-2-yl]oxy}-3,4,5-trihydroxyoxane-2-carboxylic acid	n/a	C24H40O9	472.2672329	M+K	+	511.230391	4
6240	1.69_511.2284m/z	511.2284	1.69	-0.203114561	100	uHPOS	HMDB0015262	Prednicarbate	n/a	C27H36O8	488.2410181	M+Na	+	511.230236	4
6241	1.69_511.2284m/z	511.2284	1.69	-0.203114561	100	uHPOS	HMDB0160612	6-{[(6Z)-17-carboxyheptadeca-6,9-dien-2-yl]oxy}-3,4,5-trihydroxyoxane-2-carboxylic acid	n/a	C24H40O9	472.2672329	M+K	+	511.230391	4
6242	1.69_511.2284m/z	511.2284	1.69	-0.203114561	100	uHPOS	HMDB0173922	3,4,5-trihydroxy-6-{[(9E,12Z)-11-hydroxyoctadeca-9,12-dienoyl]oxy}oxane-2-carboxylic acid	n/a	C24H40O9	472.2672329	M+K	+	511.230391	4
6243	1.69_511.2284m/z	511.2284	1.69	-0.203114561	100	uHPOS	HMDB0173918	6-{[(6Z,9E)-17-carboxyheptadeca-6,9-dien-5-yl]oxy}-3,4,5-trihydroxyoxane-2-carboxylic acid	n/a	C24H40O9	472.2672329	M+K	+	511.230391	4
6244	1.69_511.2284m/z	511.2284	1.69	-0.203114561	100	uHPOS	HMDB0173916	3,4,5-trihydroxy-6-{[(9E,12Z)-8-hydroxyoctadeca-9,12-dienoyl]oxy}oxane-2-carboxylic acid	n/a	C24H40O9	472.2672329	M+K	+	511.230391	4
6245	1.69_511.2284m/z	511.2284	1.69	-0.203114561	100	uHPOS	HMDB0173938	3,4,5-trihydroxy-6-{[(9E,12Z)-2-hydroxyoctadeca-9,12-dienoyl]oxy}oxane-2-carboxylic acid	n/a	C24H40O9	472.2672329	M+K	+	511.230391	4
6246	1.69_511.2284m/z	511.2284	1.69	-0.203114561	100	uHPOS	HMDB0173915	6-{[(11Z)-1-carboxyheptadeca-8,11-dien-7-yl]oxy}-3,4,5-trihydroxyoxane-2-carboxylic acid	n/a	C24H40O9	472.2672329	M+K	+	511.230391	4
6247	1.69_511.2284m/z	511.2284	1.69	-0.203114561	100	uHPOS	HMDB0173937	6-{[(8E,11Z)-1-carboxyheptadeca-8,11-dien-1-yl]oxy}-3,4,5-trihydroxyoxane-2-carboxylic acid	n/a	C24H40O9	472.2672329	M+K	+	511.230391	4
6248	1.69_511.2284m/z	511.2284	1.69	-0.203114561	100	uHPOS	HMDB0160597	6-{[(8Z)-1-carboxyheptadeca-8,11-dien-7-yl]oxy}-3,4,5-trihydroxyoxane-2-carboxylic acid	n/a	C24H40O9	472.2672329	M+K	+	511.230391	4
6249	1.69_511.2284m/z	511.2284	1.69	-0.203114561	100	uHPOS	HMDB0173933	6-{[(6Z,9E)-17-carboxyheptadeca-6,9-dien-1-yl]oxy}-3,4,5-trihydroxyoxane-2-carboxylic acid	n/a	C24H40O9	472.2672329	M+K	+	511.230391	4
6250	1.69_511.2284m/z	511.2284	1.69	-0.203114561	100	uHPOS	HMDB0160603	6-{[(6Z,9Z)-17-carboxyheptadeca-6,9-dien-8-yl]oxy}-3,4,5-trihydroxyoxane-2-carboxylic acid	n/a	C24H40O9	472.2672329	M+K	+	511.230391	4
6251	1.69_511.2284m/z	511.2284	1.69	-0.203114561	100	uHPOS	HMDB0160598	3,4,5-trihydroxy-6-{[(9Z,12Z)-8-hydroxyoctadeca-9,12-dienoyl]oxy}oxane-2-carboxylic acid	n/a	C24H40O9	472.2672329	M+K	+	511.230391	4
6252	1.69_511.2284m/z	511.2284	1.69	-0.203114561	100	uHPOS	HMDB0160606	6-{[(7E,9Z)-17-carboxyheptadeca-7,9-dien-6-yl]oxy}-3,4,5-trihydroxyoxane-2-carboxylic acid	n/a	C24H40O9	472.2672329	M+K	+	511.230391	4
6253	1.69_511.2284m/z	511.2284	1.69	-0.203114561	100	uHPOS	HMDB0173921	6-{[(6Z)-17-carboxyheptadeca-6,9-dien-8-yl]oxy}-3,4,5-trihydroxyoxane-2-carboxylic acid	n/a	C24H40O9	472.2672329	M+K	+	511.230391	4
6254	1.69_511.2284m/z	511.2284	1.69	-0.203114561	100	uHPOS	HMDB0160600	6-{[(6Z,9Z)-17-carboxyheptadeca-6,9-dien-5-yl]oxy}-3,4,5-trihydroxyoxane-2-carboxylic acid	n/a	C24H40O9	472.2672329	M+K	+	511.230391	4
6255	1.69_511.2284m/z	511.2284	1.69	-0.203114561	100	uHPOS	HMDB0160618	3,4,5-trihydroxy-6-{[(9Z)-11-(3-pentyloxiran-2-yl)undec-9-enoyl]oxy}oxane-2-carboxylic acid	n/a	C24H40O9	472.2672329	M+K	+	511.230391	4
6256	1.69_511.2284m/z	511.2284	1.69	-0.203114561	100	uHPOS	HMDB0160604	3,4,5-trihydroxy-6-{[(9Z,12Z)-11-hydroxyoctadeca-9,12-dienoyl]oxy}oxane-2-carboxylic acid	n/a	C24H40O9	472.2672329	M+K	+	511.230391	4
6257	1.69_511.2284m/z	511.2284	1.69	-0.203114561	100	uHPOS	HMDB0160615	3,4,5-trihydroxy-6-[(8-{3-[(2Z)-oct-2-en-1-yl]oxiran-2-yl}octanoyl)oxy]oxane-2-carboxylic acid	n/a	C24H40O9	472.2672329	M+K	+	511.230391	4
6258	1.69_511.2284m/z	511.2284	1.69	-0.203114561	100	uHPOS	HMDB0160625	6-{[(8Z,11Z)-1-carboxyheptadeca-8,11-dien-1-yl]oxy}-3,4,5-trihydroxyoxane-2-carboxylic acid	n/a	C24H40O9	472.2672329	M+K	+	511.230391	4
6259	1.69_511.2284m/z	511.2284	1.69	-0.203114561	100	uHPOS	HMDB0160621	6-{[(6Z,9Z)-17-carboxyheptadeca-6,9-dien-1-yl]oxy}-3,4,5-trihydroxyoxane-2-carboxylic acid	n/a	C24H40O9	472.2672329	M+K	+	511.230391	4
6260	1.69_511.2284m/z	511.2284	1.69	-0.203114561	100	uHPOS	HMDB0160626	3,4,5-trihydroxy-6-{[(9Z,12Z)-2-hydroxyoctadeca-9,12-dienoyl]oxy}oxane-2-carboxylic acid	n/a	C24H40O9	472.2672329	M+K	+	511.230391	4
6261	1.69_511.2284m/z	511.2284	1.69	-0.203114561	100	uHPOS	HMDB0160622	3,4,5-trihydroxy-6-{[(9Z,12Z)-18-hydroxyoctadeca-9,12-dienoyl]oxy}oxane-2-carboxylic acid	n/a	C24H40O9	472.2672329	M+K	+	511.230391	4
6262	1.69_511.2284m/z	511.2284	1.69	-0.203114561	100	uHPOS	HMDB0173924	6-{[(7E,9E)-17-carboxyheptadeca-7,9-dien-6-yl]oxy}-3,4,5-trihydroxyoxane-2-carboxylic acid	n/a	C24H40O9	472.2672329	M+K	+	511.230391	4
6263	1.69_511.2284m/z	511.2284	1.69	-0.203114561	100	uHPOS	HMDB0173930	3,4,5-trihydroxy-6-{[(9E)-11-(3-pentyloxiran-2-yl)undec-9-enoyl]oxy}oxane-2-carboxylic acid	n/a	C24H40O9	472.2672329	M+K	+	511.230391	4
6280	4.44_512.4663m/z	512.4663	4.44	-0.233298782	100	sLPOS	HMDB0050626	TG(20:1(11Z)/20:2n6/24:1(15Z))	n/a	C67H122O6	1022.924142	M+2H	+	512.469347	6
6281	4.44_512.4663m/z	512.4663	4.44	-0.233298782	100	sLPOS	HMDB0051648	TG(22:1(13Z)/24:1(15Z)/18:2(9Z,12Z))	n/a	C67H122O6	1022.924142	M+2H	+	512.469347	6
6282	4.44_512.4663m/z	512.4663	4.44	-0.233298782	100	sLPOS	HMDB0051697	TG(22:1(13Z)/20:2n6/22:1(13Z))	n/a	C67H122O6	1022.924142	M+2H	+	512.469347	6
6283	4.44_512.4663m/z	512.4663	4.44	-0.233298782	100	sLPOS	HMDB0047281	TG(24:0/20:1(11Z)/20:3n6)	n/a	C67H122O6	1022.924142	M+2H	+	512.469347	6
6284	4.44_512.4663m/z	512.4663	4.44	-0.233298782	100	sLPOS	HMDB0047564	TG(24:0/18:3(9Z,12Z,15Z)/22:1(13Z))	n/a	C67H122O6	1022.924142	M+2H	+	512.469347	6
6285	4.44_512.4663m/z	512.4663	4.44	-0.233298782	100	sLPOS	HMDB0045855	TG(20:0/24:1(15Z)/20:3n6)	n/a	C67H122O6	1022.924142	M+2H	+	512.469347	6
6286	4.44_512.4663m/z	512.4663	4.44	-0.233298782	100	sLPOS	HMDB0046013	TG(20:0/22:2(13Z,16Z)/22:2(13Z,16Z))	n/a	C67H122O6	1022.924142	M+2H	+	512.469347	6
6287	4.44_512.4663m/z	512.4663	4.44	-0.233298782	100	sLPOS	HMDB0046768	TG(22:0/22:2(13Z,16Z)/20:2n6)	n/a	C67H122O6	1022.924142	M+2H	+	512.469347	6
6288	4.44_512.4663m/z	512.4663	4.44	-0.233298782	100	sLPOS	HMDB0046840	TG(22:0/18:3(9Z,12Z,15Z)/24:1(15Z))	n/a	C67H122O6	1022.924142	M+2H	+	512.469347	6
6289	4.44_512.4663m/z	512.4663	4.44	-0.233298782	100	sLPOS	HMDB0047424	TG(24:0/20:2n6/20:2n6)	n/a	C67H122O6	1022.924142	M+2H	+	512.469347	6
6290	4.44_512.4663m/z	512.4663	4.44	-0.233298782	100	sLPOS	HMDB0047379	TG(24:0/18:2(9Z,12Z)/22:2(13Z,16Z))	n/a	C67H122O6	1022.924142	M+2H	+	512.469347	6
6291	4.44_512.4663m/z	512.4663	4.44	-0.233298782	100	sLPOS	HMDB0046594	TG(22:0/22:1(13Z)/20:3n6)	n/a	C67H122O6	1022.924142	M+2H	+	512.469347	6
6292	4.44_512.4663m/z	512.4663	4.44	-0.233298782	100	sLPOS	HMDB0046024	TG(20:0/22:4(7Z,10Z,13Z,16Z)/22:0)	n/a	C67H122O6	1022.924142	M+2H	+	512.469347	6
6293	4.44_512.4663m/z	512.4663	4.44	-0.233298782	100	sLPOS	HMDB0045973	TG(20:0/20:4(5Z,8Z,11Z,14Z)/24:0)	n/a	C67H122O6	1022.924142	M+2H	+	512.469347	6
6294	4.44_512.4663m/z	512.4663	4.44	-0.233298782	100	sLPOS	HMDB0046881	TG(22:0/20:4(8Z,11Z,14Z,17Z)/22:0)	n/a	C67H122O6	1022.924142	M+2H	+	512.469347	6
6295	4.44_512.4663m/z	512.4663	4.44	-0.233298782	100	sLPOS	HMDB0046857	TG(22:0/18:4(6Z,9Z,12Z,15Z)/24:0)	n/a	C67H122O6	1022.924142	M+2H	+	512.469347	6
6296	4.44_512.4663m/z	512.4663	4.44	-0.233298782	100	sLPOS	HMDB0046617	TG(22:0/24:1(15Z)/18:3(6Z,9Z,12Z))	n/a	C67H122O6	1022.924142	M+2H	+	512.469347	6
6297	4.44_512.4663m/z	512.4663	4.44	-0.233298782	100	sLPOS	HMDB0045654	TG(20:0/24:0/20:4(8Z,11Z,14Z,17Z))	n/a	C67H122O6	1022.924142	M+2H	+	512.469347	6
6298	4.44_512.4663m/z	512.4663	4.44	-0.233298782	100	sLPOS	HMDB0051999	TG(24:1(15Z)/22:0/18:3(6Z,9Z,12Z))	n/a	C67H122O6	1022.924142	M+2H	+	512.469347	6
6299	4.44_512.4663m/z	512.4663	4.44	-0.233298782	100	sLPOS	HMDB0047298	TG(24:0/20:3(5Z,8Z,11Z)/20:1(11Z))	n/a	C67H122O6	1022.924142	M+2H	+	512.469347	6
6300	4.44_512.4663m/z	512.4663	4.44	-0.233298782	100	sLPOS	HMDB0051498	TG(22:1(13Z)/22:0/20:3n6)	n/a	C67H122O6	1022.924142	M+2H	+	512.469347	6
6301	4.44_512.4663m/z	512.4663	4.44	-0.233298782	100	sLPOS	HMDB0046401	TG(22:0/22:0/20:4(8Z,11Z,14Z,17Z))	n/a	C67H122O6	1022.924142	M+2H	+	512.469347	6
6302	4.44_512.4663m/z	512.4663	4.44	-0.233298782	100	sLPOS	HMDB0050572	TG(20:1(11Z)/24:1(15Z)/20:2n6)	n/a	C67H122O6	1022.924142	M+2H	+	512.469347	6
6303	4.44_512.4663m/z	512.4663	4.44	-0.233298782	100	sLPOS	HMDB0047396	TG(24:0/18:3(6Z,9Z,12Z)/22:1(13Z))	n/a	C67H122O6	1022.924142	M+2H	+	512.469347	6
6304	4.44_512.4663m/z	512.4663	4.44	-0.233298782	100	sLPOS	HMDB0047494	TG(24:0/22:2(13Z,16Z)/18:2(9Z,12Z))	n/a	C67H122O6	1022.924142	M+2H	+	512.469347	6
6305	4.44_512.4663m/z	512.4663	4.44	-0.233298782	100	sLPOS	HMDB0045955	TG(20:0/20:3n6/24:1(15Z))	n/a	C67H122O6	1022.924142	M+2H	+	512.469347	6
6306	4.44_512.4663m/z	512.4663	4.44	-0.233298782	100	sLPOS	HMDB0047334	TG(24:0/22:1(13Z)/18:3(9Z,12Z,15Z))	n/a	C67H122O6	1022.924142	M+2H	+	512.469347	6
6307	4.44_512.4663m/z	512.4663	4.44	-0.233298782	100	sLPOS	HMDB0053332	TG(20:2n6/22:0/22:2(13Z,16Z))	n/a	C67H122O6	1022.924142	M+2H	+	512.469347	6
6308	4.44_512.4663m/z	512.4663	4.44	-0.233298782	100	sLPOS	HMDB0051602	TG(22:1(13Z)/20:1(11Z)/22:2(13Z,16Z))	n/a	C67H122O6	1022.924142	M+2H	+	512.469347	6
6309	4.44_512.4663m/z	512.4663	4.44	-0.233298782	100	sLPOS	HMDB0047442	TG(24:0/20:3n6/20:1(11Z))	n/a	C67H122O6	1022.924142	M+2H	+	512.469347	6
6310	4.44_512.4663m/z	512.4663	4.44	-0.233298782	100	sLPOS	HMDB0052067	TG(24:1(15Z)/18:1(11Z)/22:2(13Z,16Z))	n/a	C67H122O6	1022.924142	M+2H	+	512.469347	6
6311	4.44_512.4663m/z	512.4663	4.44	-0.233298782	100	sLPOS	HMDB0046395	TG(22:0/22:0/20:4(5Z,8Z,11Z,14Z))	n/a	C67H122O6	1022.924142	M+2H	+	512.469347	6
6312	4.44_512.4663m/z	512.4663	4.44	-0.233298782	100	sLPOS	HMDB0045799	TG(20:0/20:3(5Z,8Z,11Z)/24:1(15Z))	n/a	C67H122O6	1022.924142	M+2H	+	512.469347	6
6313	4.44_512.4663m/z	512.4663	4.44	-0.233298782	100	sLPOS	HMDB0046731	TG(22:0/20:4(5Z,8Z,11Z,14Z)/22:0)	n/a	C67H122O6	1022.924142	M+2H	+	512.469347	6
6314	4.44_512.4663m/z	512.4663	4.44	-0.233298782	100	sLPOS	HMDB0050943	TG(20:3(5Z,8Z,11Z)/20:0/24:1(15Z))	n/a	C67H122O6	1022.924142	M+2H	+	512.469347	6
6315	4.44_512.4663m/z	512.4663	4.44	-0.233298782	100	sLPOS	HMDB0047092	TG(24:0/18:0/22:4(7Z,10Z,13Z,16Z))	n/a	C67H122O6	1022.924142	M+2H	+	512.469347	6
6316	4.44_512.4663m/z	512.4663	4.44	-0.233298782	100	sLPOS	HMDB0046714	TG(22:0/20:3n6/22:1(13Z))	n/a	C67H122O6	1022.924142	M+2H	+	512.469347	6
6317	4.44_512.4663m/z	512.4663	4.44	-0.233298782	100	sLPOS	HMDB0045624	TG(20:0/22:0/22:4(7Z,10Z,13Z,16Z))	n/a	C67H122O6	1022.924142	M+2H	+	512.469347	6
6318	4.44_512.4663m/z	512.4663	4.44	-0.233298782	100	sLPOS	HMDB0046564	TG(22:0/20:3(5Z,8Z,11Z)/22:1(13Z))	n/a	C67H122O6	1022.924142	M+2H	+	512.469347	6
6319	4.44_512.4663m/z	512.4663	4.44	-0.233298782	100	sLPOS	HMDB0052126	TG(24:1(15Z)/22:1(13Z)/18:2(9Z,12Z))	n/a	C67H122O6	1022.924142	M+2H	+	512.469347	6
6320	4.44_512.4663m/z	512.4663	4.44	-0.233298782	100	sLPOS	HMDB0051513	TG(22:1(13Z)/24:0/18:3(6Z,9Z,12Z))	n/a	C67H122O6	1022.924142	M+2H	+	512.469347	6
6321	4.44_512.4663m/z	512.4663	4.44	-0.233298782	100	sLPOS	HMDB0051664	TG(22:1(13Z)/18:2(9Z,12Z)/24:1(15Z))	n/a	C67H122O6	1022.924142	M+2H	+	512.469347	6
6322	4.44_512.4663m/z	512.4663	4.44	-0.233298782	100	sLPOS	HMDB0047143	TG(24:0/22:0/18:4(6Z,9Z,12Z,15Z))	n/a	C67H122O6	1022.924142	M+2H	+	512.469347	6
6323	4.44_512.4663m/z	512.4663	4.44	-0.233298782	100	sLPOS	HMDB0047120	TG(24:0/20:0/20:4(8Z,11Z,14Z,17Z))	n/a	C67H122O6	1022.924142	M+2H	+	512.469347	6
6324	4.44_512.4663m/z	512.4663	4.44	-0.233298782	100	sLPOS	HMDB0046624	TG(22:0/24:1(15Z)/18:3(9Z,12Z,15Z))	n/a	C67H122O6	1022.924142	M+2H	+	512.469347	6
6325	4.44_512.4663m/z	512.4663	4.44	-0.233298782	100	sLPOS	HMDB0050415	TG(20:1(11Z)/24:0/20:3(5Z,8Z,11Z))	n/a	C67H122O6	1022.924142	M+2H	+	512.469347	6
6326	4.44_512.4663m/z	512.4663	4.44	-0.233298782	100	sLPOS	HMDB0051985	TG(24:1(15Z)/20:0/20:3n6)	n/a	C67H122O6	1022.924142	M+2H	+	512.469347	6
6327	4.44_512.4663m/z	512.4663	4.44	-0.233298782	100	sLPOS	HMDB0054381	TG(22:2(13Z,16Z)/20:0/22:2(13Z,16Z))	n/a	C67H122O6	1022.924142	M+2H	+	512.469347	6
6328	4.44_512.4663m/z	512.4663	4.44	-0.233298782	100	sLPOS	HMDB0047327	TG(24:0/22:1(13Z)/18:3(6Z,9Z,12Z))	n/a	C67H122O6	1022.924142	M+2H	+	512.469347	6
6329	4.44_512.4663m/z	512.4663	4.44	-0.233298782	100	sLPOS	HMDB0045648	TG(20:0/24:0/20:4(5Z,8Z,11Z,14Z))	n/a	C67H122O6	1022.924142	M+2H	+	512.469347	6
6330	4.44_512.4663m/z	512.4663	4.44	-0.233298782	100	sLPOS	HMDB0046696	TG(22:0/20:2n6/22:2(13Z,16Z))	n/a	C67H122O6	1022.924142	M+2H	+	512.469347	6
6331	4.44_512.4663m/z	512.4663	4.44	-0.233298782	100	sLPOS	HMDB0046665	TG(22:0/18:3(6Z,9Z,12Z)/24:1(15Z))	n/a	C67H122O6	1022.924142	M+2H	+	512.469347	6
6332	4.44_512.4663m/z	512.4663	4.44	-0.233298782	100	sLPOS	HMDB0052006	TG(24:1(15Z)/22:0/18:3(9Z,12Z,15Z))	n/a	C67H122O6	1022.924142	M+2H	+	512.469347	6
6333	4.44_512.4663m/z	512.4663	4.44	-0.233298782	100	sLPOS	HMDB0047114	TG(24:0/20:0/20:4(5Z,8Z,11Z,14Z))	n/a	C67H122O6	1022.924142	M+2H	+	512.469347	6
6334	4.44_512.4663m/z	512.4663	4.44	-0.233298782	100	sLPOS	HMDB0051520	TG(22:1(13Z)/24:0/18:3(9Z,12Z,15Z))	n/a	C67H122O6	1022.924142	M+2H	+	512.469347	6
6335	4.44_512.4663m/z	512.4663	4.44	-0.233298782	100	sLPOS	HMDB0045849	TG(20:0/24:1(15Z)/20:3(5Z,8Z,11Z))	n/a	C67H122O6	1022.924142	M+2H	+	512.469347	6
6336	4.44_512.4663m/z	512.4663	4.44	-0.233298782	100	sLPOS	HMDB0046425	TG(22:0/24:0/18:4(6Z,9Z,12Z,15Z))	n/a	C67H122O6	1022.924142	M+2H	+	512.469347	6
6337	4.44_512.4663m/z	512.4663	4.44	-0.233298782	100	sLPOS	HMDB0050682	TG(20:1(11Z)/22:2(13Z,16Z)/22:1(13Z))	n/a	C67H122O6	1022.924142	M+2H	+	512.469347	6
6338	4.44_512.4663m/z	512.4663	4.44	-0.233298782	100	sLPOS	HMDB0052096	TG(24:1(15Z)/20:1(11Z)/20:2n6)	n/a	C67H122O6	1022.924142	M+2H	+	512.469347	6
6339	4.44_512.4663m/z	512.4663	4.44	-0.233298782	100	sLPOS	HMDB0053342	TG(20:2n6/24:0/20:2n6)	n/a	C67H122O6	1022.924142	M+2H	+	512.469347	6
6340	4.44_512.4663m/z	512.4663	4.44	-0.233298782	100	sLPOS	HMDB0045238	TG(18:0/22:4(7Z,10Z,13Z,16Z)/24:0)	n/a	C67H122O6	1022.924142	M+2H	+	512.469347	6
6341	4.44_512.4663m/z	512.4663	4.44	-0.233298782	100	sLPOS	HMDB0049377	TG(18:1(11Z)/24:1(15Z)/22:2(13Z,16Z))	n/a	C67H122O6	1022.924142	M+2H	+	512.469347	6
6342	4.44_512.4663m/z	512.4663	4.44	-0.233298782	100	sLPOS	HMDB0046129	TG(20:0/20:4(8Z,11Z,14Z,17Z)/24:0)	n/a	C67H122O6	1022.924142	M+2H	+	512.469347	6
6343	4.44_512.4663m/z	512.4663	4.44	-0.233298782	100	sLPOS	HMDB0047275	TG(24:0/20:1(11Z)/20:3(5Z,8Z,11Z))	n/a	C67H122O6	1022.924142	M+2H	+	512.469347	6
6344	4.44_512.4663m/z	512.4663	4.44	-0.233298782	100	sLPOS	HMDB0046588	TG(22:0/22:1(13Z)/20:3(5Z,8Z,11Z))	n/a	C67H122O6	1022.924142	M+2H	+	512.469347	6
6345	4.44_512.4663m/z	512.4663	4.44	-0.233298782	100	sLPOS	HMDB0050105	TG(18:1(9Z)/22:2(13Z,16Z)/24:1(15Z))	n/a	C67H122O6	1022.924142	M+2H	+	512.469347	6
6346	4.44_512.4663m/z	512.4663	4.44	-0.233298782	100	sLPOS	HMDB0049991	TG(18:1(9Z)/24:1(15Z)/22:2(13Z,16Z))	n/a	C67H122O6	1022.924142	M+2H	+	512.469347	6
6347	4.44_512.4663m/z	512.4663	4.44	-0.233298782	100	sLPOS	HMDB0050421	TG(20:1(11Z)/24:0/20:3n6)	n/a	C67H122O6	1022.924142	M+2H	+	512.469347	6
6348	4.44_512.4663m/z	512.4663	4.44	-0.233298782	100	sLPOS	HMDB0051633	TG(22:1(13Z)/22:1(13Z)/20:2n6)	n/a	C67H122O6	1022.924142	M+2H	+	512.469347	6
6349	4.44_512.4663m/z	512.4663	4.44	-0.233298782	100	sLPOS	HMDB0052083	TG(24:1(15Z)/18:1(9Z)/22:2(13Z,16Z))	n/a	C67H122O6	1022.924142	M+2H	+	512.469347	6
6350	4.44_512.4663m/z	512.4663	4.44	-0.233298782	100	sLPOS	HMDB0044848	TG(18:0/24:0/22:4(7Z,10Z,13Z,16Z))	n/a	C67H122O6	1022.924142	M+2H	+	512.469347	6
6351	4.44_512.4663m/z	512.4663	4.44	-0.233298782	100	sLPOS	HMDB0050556	TG(20:1(11Z)/22:1(13Z)/22:2(13Z,16Z))	n/a	C67H122O6	1022.924142	M+2H	+	512.469347	6
6352	4.44_512.4663m/z	512.4663	4.44	-0.233298782	100	sLPOS	HMDB0052491	TG(18:2(9Z,12Z)/24:0/22:2(13Z,16Z))	n/a	C67H122O6	1022.924142	M+2H	+	512.469347	6
6353	4.44_512.4663m/z	512.4663	4.44	-0.233298782	100	sLPOS	HMDB0050960	TG(20:3(5Z,8Z,11Z)/22:0/22:1(13Z))	n/a	C67H122O6	1022.924142	M+2H	+	512.469347	6
6354	4.44_512.4663m/z	512.4663	4.44	-0.233298782	100	sLPOS	HMDB0046372	TG(22:0/20:0/22:4(7Z,10Z,13Z,16Z))	n/a	C67H122O6	1022.924142	M+2H	+	512.469347	6
6355	4.44_512.4663m/z	512.4663	4.44	-0.233298782	100	sLPOS	HMDB0049497	TG(18:1(11Z)/22:2(13Z,16Z)/24:1(15Z))	n/a	C67H122O6	1022.924142	M+2H	+	512.469347	6
6363	10.97_520.3390m/z	520.339	10.97	-0.203191073	100	sLPOS	HMDB0184256	2-oxo-3-(phosphonatooxy)propyl henicosanoate	n/a	C24H45O7P	476.2913879	M+ACN+H	+	520.339763	1
6364	10.97_520.3390m/z	520.339	10.97	-0.203191073	100	sLPOS	HMDB0183357	2-oxo-3-(phosphonatooxy)propyl 4,8,12,16-tetramethylheptadecanoate	n/a	C24H45O7P	476.2913879	M+ACN+H	+	520.339763	1
6365	10.97_520.3390m/z	520.339	10.97	-0.203191073	100	sLPOS	HMDB0062711	2-linoleoyl-sn-glycero-3-phosphocholine	n/a	C26H50NO7P	519.33249	M+H	+	520.339766	1
6366	10.97_520.3390m/z	520.339	10.97	-0.203191073	100	sLPOS	HMDB0010386	LysoPC(18:2(9Z,12Z))	n/a	C26H50NO7P	519.3324895	M+H	+	520.339765	1
6396	2.06_540.3680m/z	540.368	2.06	-0.178323094	100	sLPOS	HMDB0175702	[8a-(hydroxymethyl)-4,4,6a,6b,11,11,14b-heptamethyl-1,2,3,4,4a,5,6,6a,6b,7,8,8a,9,10,11,12,12a,14,14a,14b-icosahydropicen-3-yl]oxidanesulfonic acid	n/a	C30H50O5S	522.3378959	M+NH4	+	540.371719	7
6397	2.06_540.3680m/z	540.368	2.06	-0.178323094	100	sLPOS	HMDB0176188	(10-hydroxy-2,2,4a,6a,6b,9,9,12a-octamethyl-1,2,3,4,4a,5,6,6a,6b,7,8,8a,9,10,11,12,12a,12b,13,14b-icosahydropicen-5-yl)oxidanesulfonic acid	n/a	C30H50O5S	522.3378959	M+NH4	+	540.371719	7
6398	2.06_540.3680m/z	540.368	2.06	-0.178323094	100	sLPOS	HMDB0114773	PA(10:0/13:0)	n/a	C26H51O8P	522.3321556	M+NH4	+	540.365979	4
6399	2.06_540.3680m/z	540.368	2.06	-0.178323094	100	sLPOS	HMDB0164125	[14-(1-hydroxy-5,6-dimethylhept-5-en-2-yl)-2,6,11,15-tetramethyltetracyclo[8.7.0.0²,⁷.0¹¹,¹⁵]heptadec-1(10)-en-5-yl]oxidanesulfonic acid	n/a	C30H50O5S	522.3378959	M+NH4	+	540.371719	7
6400	2.06_540.3680m/z	540.368	2.06	-0.178323094	100	sLPOS	HMDB0115681	PA(8:0/a-15:0)	n/a	C26H51O8P	522.3321556	M+NH4	+	540.365979	4
6401	2.06_540.3680m/z	540.368	2.06	-0.178323094	100	sLPOS	HMDB0115606	PA(10:0/a-13:0)	n/a	C26H51O8P	522.3321556	M+NH4	+	540.365979	4
6402	2.06_540.3680m/z	540.368	2.06	-0.178323094	100	sLPOS	HMDB0169768	{14-[(5Z)-7-hydroxy-6-methyl-5-propylideneheptan-2-yl]-2,15-dimethyltetracyclo[8.7.0.0²,⁷.0¹¹,¹⁵]heptadec-7-en-5-yl}oxidanesulfonic acid	n/a	C30H50O5S	522.3378959	M+NH4	+	540.371719	7
6403	2.06_540.3680m/z	540.368	2.06	-0.178323094	100	sLPOS	HMDB0169751	{14-[(5Z)-6-hydroxy-6-methyl-5-propylideneheptan-2-yl]-2,15-dimethyltetracyclo[8.7.0.0²,⁷.0¹¹,¹⁵]heptadec-7-en-5-yl}oxidanesulfonic acid	n/a	C30H50O5S	522.3378959	M+NH4	+	540.371719	7
6404	2.06_540.3680m/z	540.368	2.06	-0.178323094	100	sLPOS	HMDB0169770	{14-[(5Z)-8-hydroxy-5-(propan-2-yl)oct-5-en-2-yl]-2,15-dimethyltetracyclo[8.7.0.0²,⁷.0¹¹,¹⁵]heptadec-7-en-5-yl}oxidanesulfonic acid	n/a	C30H50O5S	522.3378959	M+NH4	+	540.371719	7
6405	2.06_540.3680m/z	540.368	2.06	-0.178323094	100	sLPOS	HMDB0169745	{13-hydroxy-2,15-dimethyl-14-[(5Z)-5-(propan-2-yl)oct-5-en-2-yl]tetracyclo[8.7.0.0²,⁷.0¹¹,¹⁵]heptadec-7-en-5-yl}oxidanesulfonic acid	n/a	C30H50O5S	522.3378959	M+NH4	+	540.371719	7
6406	2.06_540.3680m/z	540.368	2.06	-0.178323094	100	sLPOS	HMDB0115486	PA(8:0/15:0)	n/a	C26H51O8P	522.3321556	M+NH4	+	540.365979	4
6407	2.06_540.3680m/z	540.368	2.06	-0.178323094	100	sLPOS	HMDB0115688	PA(8:0/i-15:0)	n/a	C26H51O8P	522.3321556	M+NH4	+	540.365979	4
6408	2.06_540.3680m/z	540.368	2.06	-0.178323094	100	sLPOS	HMDB0169753	{14-[(5Z)-2-hydroxy-5-(propan-2-yl)oct-5-en-2-yl]-2,15-dimethyltetracyclo[8.7.0.0²,⁷.0¹¹,¹⁵]heptadec-7-en-5-yl}oxidanesulfonic acid	n/a	C30H50O5S	522.3378959	M+NH4	+	540.371719	7
6409	2.06_540.3680m/z	540.368	2.06	-0.178323094	100	sLPOS	HMDB0183689	[(4aR,6aR,6bS,8aS,12aS,14aR,14bR)-8a-(hydroxymethyl)-4,4,6a,6b,11,11,14b-heptamethyl-1,2,3,4,4a,5,6,6a,6b,7,8,8a,9,10,11,12,12a,14,14a,14b-icosahydropicen-3-yl]oxidanesulfonic acid	n/a	C30H50O5S	522.3378959	M+NH4	+	540.371719	7
6410	2.06_540.3680m/z	540.368	2.06	-0.178323094	100	sLPOS	HMDB0169755	{6-hydroxy-2,15-dimethyl-14-[(5Z)-5-(propan-2-yl)oct-5-en-2-yl]tetracyclo[8.7.0.0²,⁷.0¹¹,¹⁵]heptadec-7-en-5-yl}oxidanesulfonic acid	n/a	C30H50O5S	522.3378959	M+NH4	+	540.371719	7
6411	2.06_540.3680m/z	540.368	2.06	-0.178323094	100	sLPOS	HMDB0176187	(8-hydroxy-4,4,6a,6b,8a,11,11,14b-octamethyl-1,2,3,4,4a,5,6,6a,6b,7,8,8a,9,10,11,12,12a,14,14a,14b-icosahydropicen-3-yl)oxidanesulfonic acid	n/a	C30H50O5S	522.3378959	M+NH4	+	540.371719	7
6412	2.06_540.3680m/z	540.368	2.06	-0.178323094	100	sLPOS	HMDB0164101	[15-(5,6-dimethylhept-5-en-2-yl)-18-hydroxy-7,12,16-trimethylpentacyclo[9.7.0.0¹,³.0³,⁸.0¹²,¹⁶]octadecan-6-yl]oxidanesulfonic acid	n/a	C30H50O5S	522.3378959	M+NH4	+	540.371719	7
6413	2.06_540.3680m/z	540.368	2.06	-0.178323094	100	sLPOS	HMDB0011482	LysoPE(0:0/20:1(11Z))	n/a	C25H50NO7P	507.3324895	M+CH3OH+H	+	540.365978	4
6414	2.06_540.3680m/z	540.368	2.06	-0.178323094	100	sLPOS	HMDB0180418	(8-hydroxy-4,4,6a,6b,8a,11,12,14b-octamethyl-1,2,3,4,4a,5,6,6a,6b,7,8,8a,9,12,12a,12b,13,14,14a,14b-icosahydropicen-3-yl)oxidanesulfonic acid	n/a	C30H50O5S	522.3378959	M+NH4	+	540.371719	7
6415	2.06_540.3680m/z	540.368	2.06	-0.178323094	100	sLPOS	HMDB0041430	Gymnodimine	n/a	C32H45NO4	507.3348589	M+CH3OH+H	+	540.368348	1
6416	2.06_540.3680m/z	540.368	2.06	-0.178323094	100	sLPOS	HMDB0178036	[(6aR,6bS,8aS,14bR)-8-hydroxy-4,4,6a,6b,8a,11,11,14b-octamethyl-1,2,3,4,4a,5,6,6a,6b,7,8,8a,9,10,11,12,13,14,14a,14b-icosahydropicen-3-yl]oxidanesulfonic acid	n/a	C30H50O5S	522.3378959	M+NH4	+	540.371719	7
6417	2.06_540.3680m/z	540.368	2.06	-0.178323094	100	sLPOS	HMDB0165339	[14-(6,6-dimethyl-5-methylideneheptan-2-yl)-17-hydroxy-2,6,15-trimethyltetracyclo[8.7.0.0²,⁷.0¹¹,¹⁵]heptadec-9-en-5-yl]oxidanesulfonic acid	n/a	C30H50O5S	522.3378959	M+NH4	+	540.371719	7
6418	2.06_540.3680m/z	540.368	2.06	-0.178323094	100	sLPOS	HMDB0181825	[14-(1-hydroxy-6-methylhept-5-en-2-yl)-2,6,6,11,15-pentamethyltetracyclo[8.7.0.0²,⁷.0¹¹,¹⁵]heptadec-9-en-5-yl]oxidanesulfonic acid	n/a	C30H50O5S	522.3378959	M+NH4	+	540.371719	7
6419	2.06_540.3680m/z	540.368	2.06	-0.178323094	100	sLPOS	HMDB0164127	[14-(5,6-dimethylhept-5-en-2-yl)-17-hydroxy-2,6,11,15-tetramethyltetracyclo[8.7.0.0²,⁷.0¹¹,¹⁵]heptadec-1(10)-en-5-yl]oxidanesulfonic acid	n/a	C30H50O5S	522.3378959	M+NH4	+	540.371719	7
6420	2.06_540.3680m/z	540.368	2.06	-0.178323094	100	sLPOS	HMDB0178037	[(4aS,6aS,6bR,12aR)-10-hydroxy-2,2,4a,6a,6b,9,9,12a-octamethyl-1,2,3,4,4a,5,6,6a,6b,7,8,8a,9,10,11,12,12a,12b,13,14-icosahydropicen-5-yl]oxidanesulfonic acid	n/a	C30H50O5S	522.3378959	M+NH4	+	540.371719	7
6421	2.06_540.3680m/z	540.368	2.06	-0.178323094	100	sLPOS	HMDB0180419	(10-hydroxy-1,2,4a,6a,6b,9,9,12a-octamethyl-1,4,4a,5,6,6a,6b,7,8,8a,9,10,11,12,12a,12b,13,14,14a,14b-icosahydropicen-5-yl)oxidanesulfonic acid	n/a	C30H50O5S	522.3378959	M+NH4	+	540.371719	7
6422	2.06_540.3680m/z	540.368	2.06	-0.178323094	100	sLPOS	HMDB0181827	[17-hydroxy-2,6,6,11,15-pentamethyl-14-(6-methylhept-5-en-2-yl)tetracyclo[8.7.0.0²,⁷.0¹¹,¹⁵]heptadec-9-en-5-yl]oxidanesulfonic acid	n/a	C30H50O5S	522.3378959	M+NH4	+	540.371719	7
6423	2.06_540.3680m/z	540.368	2.06	-0.178323094	100	sLPOS	HMDB0184121	{[(1S,2R,4aS,6aS,6bR,8aR,10S,12aR,12bR,14bS)-10-hydroxy-1,2,6a,6b,9,9,12a-heptamethyl-1,2,3,4,4a,5,6,6a,6b,7,8,8a,9,10,11,12,12a,12b,13,14b-icosahydropicen-4a-yl]methoxy}sulfonic acid	n/a	C30H50O5S	522.3378959	M+NH4	+	540.371719	7
6424	2.06_540.3680m/z	540.368	2.06	-0.178323094	100	sLPOS	HMDB0169741	{14-[(5Z)-1-hydroxy-5-(propan-2-yl)oct-5-en-2-yl]-2,15-dimethyltetracyclo[8.7.0.0²,⁷.0¹¹,¹⁵]heptadec-7-en-5-yl}oxidanesulfonic acid	n/a	C30H50O5S	522.3378959	M+NH4	+	540.371719	7
6425	2.06_540.3680m/z	540.368	2.06	-0.178323094	100	sLPOS	HMDB0011512	LysoPE(20:1(11Z)/0:0)	n/a	C25H50NO7P	507.3324895	M+CH3OH+H	+	540.365978	4
6426	2.06_540.3680m/z	540.368	2.06	-0.178323094	100	sLPOS	HMDB0115612	PA(10:0/i-13:0)	n/a	C26H51O8P	522.3321556	M+NH4	+	540.365979	4
6427	2.06_540.3680m/z	540.368	2.06	-0.178323094	100	sLPOS	HMDB0169747	[15-(hydroxymethyl)-2-methyl-14-[(5Z)-5-(propan-2-yl)oct-5-en-2-yl]tetracyclo[8.7.0.0²,⁷.0¹¹,¹⁵]heptadec-7-en-5-yl]oxidanesulfonic acid	n/a	C30H50O5S	522.3378959	M+NH4	+	540.371719	7
6428	2.06_540.3680m/z	540.368	2.06	-0.178323094	100	sLPOS	HMDB0169766	(14-{4-[3-ethyl-2-(propan-2-yl)oxiran-2-yl]butan-2-yl}-2,15-dimethyltetracyclo[8.7.0.0²,⁷.0¹¹,¹⁵]heptadec-7-en-5-yl)oxidanesulfonic acid	n/a	C30H50O5S	522.3378959	M+NH4	+	540.371719	7
6429	2.06_540.3680m/z	540.368	2.06	-0.178323094	100	sLPOS	HMDB0178302	[8a-(hydroxymethyl)-4,4,6a,11,11,12b,14b-heptamethyl-1,2,3,4,4a,5,6,6a,8,8a,9,10,11,12,12a,12b,13,14,14a,14b-icosahydropicen-3-yl]oxidanesulfonic acid	n/a	C30H50O5S	522.3378959	M+NH4	+	540.371719	7
6430	2.06_540.3680m/z	540.368	2.06	-0.178323094	100	sLPOS	HMDB0169743	{17-hydroxy-2,15-dimethyl-14-[(5Z)-5-(propan-2-yl)oct-5-en-2-yl]tetracyclo[8.7.0.0²,⁷.0¹¹,¹⁵]heptadec-7-en-5-yl}oxidanesulfonic acid	n/a	C30H50O5S	522.3378959	M+NH4	+	540.371719	7
6431	2.06_540.3680m/z	540.368	2.06	-0.178323094	100	sLPOS	HMDB0164099	[15-(1-hydroxy-5,6-dimethylhept-5-en-2-yl)-7,12,16-trimethylpentacyclo[9.7.0.0¹,³.0³,⁸.0¹²,¹⁶]octadecan-6-yl]oxidanesulfonic acid	n/a	C30H50O5S	522.3378959	M+NH4	+	540.371719	7
6432	2.06_540.3680m/z	540.368	2.06	-0.178323094	100	sLPOS	HMDB0169763	{5-hydroxy-2,15-dimethyl-14-[(5Z)-5-(propan-2-yl)oct-5-en-2-yl]tetracyclo[8.7.0.0²,⁷.0¹¹,¹⁵]heptadec-7-en-9-yl}oxidanesulfonic acid	n/a	C30H50O5S	522.3378959	M+NH4	+	540.371719	7
6433	2.06_540.3680m/z	540.368	2.06	-0.178323094	100	sLPOS	HMDB0173208	{14-[(5Z)-1-hydroxy-5-(propan-2-yl)hept-5-en-2-yl]-2,6,15-trimethyltetracyclo[8.7.0.0²,⁷.0¹¹,¹⁵]heptadec-10-en-5-yl}oxidanesulfonic acid	n/a	C30H50O5S	522.3378959	M+NH4	+	540.371719	7
6434	2.06_540.3680m/z	540.368	2.06	-0.178323094	100	sLPOS	HMDB0183688	{[(4aS,6aS,6bR,8aR,12aR,12bR,14bS)-10-hydroxy-2,2,6a,6b,9,9,12a-heptamethyl-1,2,3,4,4a,5,6,6a,6b,7,8,8a,9,10,11,12,12a,12b,13,14b-icosahydropicen-4a-yl]methoxy}sulfonic acid	n/a	C30H50O5S	522.3378959	M+NH4	+	540.371719	7
6435	2.06_540.3680m/z	540.368	2.06	-0.178323094	100	sLPOS	HMDB0169759	{14-[(5Z)-7-hydroxy-5-(propan-2-yl)oct-5-en-2-yl]-2,15-dimethyltetracyclo[8.7.0.0²,⁷.0¹¹,¹⁵]heptadec-7-en-5-yl}oxidanesulfonic acid	n/a	C30H50O5S	522.3378959	M+NH4	+	540.371719	7
6436	2.06_540.3680m/z	540.368	2.06	-0.178323094	100	sLPOS	HMDB0165337	[14-(1-hydroxy-6,6-dimethyl-5-methylideneheptan-2-yl)-2,6,15-trimethyltetracyclo[8.7.0.0²,⁷.0¹¹,¹⁵]heptadec-9-en-5-yl]oxidanesulfonic acid	n/a	C30H50O5S	522.3378959	M+NH4	+	540.371719	7
6437	2.06_540.3680m/z	540.368	2.06	-0.178323094	100	sLPOS	HMDB0178301	[(10-hydroxy-2,2,6b,9,9,12a,14a-heptamethyl-1,2,3,4,4a,5,6b,7,8,8a,9,10,11,12,12a,12b,13,14,14a,14b-icosahydropicen-4a-yl)methoxy]sulfonic acid	n/a	C30H50O5S	522.3378959	M+NH4	+	540.371719	7
6438	2.06_540.3680m/z	540.368	2.06	-0.178323094	100	sLPOS	HMDB0169757	{14-[(5E)-4-hydroxy-5-(propan-2-yl)oct-5-en-2-yl]-2,15-dimethyltetracyclo[8.7.0.0²,⁷.0¹¹,¹⁵]heptadec-7-en-5-yl}oxidanesulfonic acid	n/a	C30H50O5S	522.3378959	M+NH4	+	540.371719	7
6439	2.06_540.3680m/z	540.368	2.06	-0.178323094	100	sLPOS	HMDB0169749	[2-(hydroxymethyl)-15-methyl-14-[(5Z)-5-(propan-2-yl)oct-5-en-2-yl]tetracyclo[8.7.0.0²,⁷.0¹¹,¹⁵]heptadec-7-en-5-yl]oxidanesulfonic acid	n/a	C30H50O5S	522.3378959	M+NH4	+	540.371719	7
6440	2.06_540.3680m/z	540.368	2.06	-0.178323094	100	sLPOS	HMDB0169762	{9-hydroxy-2,15-dimethyl-14-[(5Z)-5-(propan-2-yl)oct-5-en-2-yl]tetracyclo[8.7.0.0²,⁷.0¹¹,¹⁵]heptadec-7-en-5-yl}oxidanesulfonic acid	n/a	C30H50O5S	522.3378959	M+NH4	+	540.371719	7
6441	2.06_540.3680m/z	540.368	2.06	-0.178323094	100	sLPOS	HMDB0184122	[(3S,4aR,6aR,6bS,8aS,11R,12S,12aS,14aR,14bR)-8a-(hydroxymethyl)-4,4,6a,6b,11,12,14b-heptamethyl-1,2,3,4,4a,5,6,6a,6b,7,8,8a,9,10,11,12,12a,14,14a,14b-icosahydropicen-3-yl]oxidanesulfonic acid	n/a	C30H50O5S	522.3378959	M+NH4	+	540.371719	7
6442	2.06_540.3680m/z	540.368	2.06	-0.178323094	100	sLPOS	HMDB0173210	{17-hydroxy-2,6,15-trimethyl-14-[(5Z)-5-(propan-2-yl)hept-5-en-2-yl]tetracyclo[8.7.0.0²,⁷.0¹¹,¹⁵]heptadec-10-en-5-yl}oxidanesulfonic acid	n/a	C30H50O5S	522.3378959	M+NH4	+	540.371719	7
6443	2.06_540.3680m/z	540.368	2.06	-0.178323094	100	sLPOS	HMDB0175701	[(10-hydroxy-2,2,6a,6b,9,9,12a-heptamethyl-1,2,3,4,4a,5,6,6a,6b,7,8,8a,9,10,11,12,12a,12b,13,14b-icosahydropicen-4a-yl)methoxy]sulfonic acid	n/a	C30H50O5S	522.3378959	M+NH4	+	540.371719	7
6480	2.88_557.2142m/z	557.2142	2.88	-0.21023714	100	uRPOS	HMDB0140397	2-(4,5-dihydroxy-2-{[6-hydroxy-7-(3-methylbut-2-en-1-yl)-3-oxo-2,3-dihydro-1-benzofuran-2-yl]methyl}phenyl)-6-hydroxy-5-(3-methylbut-2-en-1-yl)-2,3-dihydro-1-benzofuran-3-one	n/a	C33H32O8	556.209718	M+H	+	557.216994	5
6481	2.88_557.2142m/z	557.2142	2.88	-0.21023714	100	uRPOS	HMDB0167706	3,4,5-trihydroxy-6-{2-hydroxy-6-[(8Z,11Z)-pentadeca-8,11,14-trien-1-yl]benzoyloxy}oxane-2-carboxylic acid	n/a	C28H38O9	518.2515828	M+K	+	557.214741	1
6482	2.88_557.2142m/z	557.2142	2.88	-0.21023714	100	uRPOS	HMDB0167705	6-{2-carboxy-3-[(8Z,11Z)-pentadeca-8,11,14-trien-1-yl]phenoxy}-3,4,5-trihydroxyoxane-2-carboxylic acid	n/a	C28H38O9	518.2515828	M+K	+	557.214741	1
6483	2.88_557.2142m/z	557.2142	2.88	-0.21023714	100	uRPOS	HMDB0126148	2-{2,6-dihydroxy-4-[6-hydroxy-7-(3-methylbut-2-en-1-yl)-1-benzofuran-2-yl]phenyl}-6-(2,4-dihydroxyphenyl)-4-methylcyclohex-3-ene-1-carboxylic acid	n/a	C33H32O8	556.209718	M+H	+	557.216994	5
6484	2.88_557.2142m/z	557.2142	2.88	-0.21023714	100	uRPOS	HMDB0030154	Austalide G	n/a	C28H38O9	518.2515828	M+K	+	557.214741	1
6485	2.88_557.2142m/z	557.2142	2.88	-0.21023714	100	uRPOS	HMDB0168407	15-[1-(4,5-dimethyl-6-oxo-3,6-dihydro-2H-pyran-2-yl)-1-hydroxyethyl]-4,5,12,15-tetrahydroxy-2,16-dimethyl-8-oxapentacyclo[9.7.0.0²,⁷.0⁷,⁹.0¹²,¹⁶]octadec-4-en-3-one	n/a	C28H38O9	518.2515828	M+K	+	557.214741	1
6502	1.34_562.2997m/z	562.2997	1.34	0.256424175	100	sLPOS	HMDB0167644	3,4,5-trihydroxy-6-{2-hydroxy-6-[(8Z,11Z)-pentadeca-8,11-dien-1-yl]benzoyloxy}oxane-2-carboxylic acid	n/a	C28H40O9	520.2672329	M+ACN+H	+	562.301056	2
6503	1.34_562.2997m/z	562.2997	1.34	0.256424175	100	sLPOS	HMDB0167643	6-{2-carboxy-3-[(8Z,11Z)-pentadeca-8,11-dien-1-yl]phenoxy}-3,4,5-trihydroxyoxane-2-carboxylic acid	n/a	C28H40O9	520.2672329	M+ACN+H	+	562.301056	2
6504	1.34_562.2997m/z	562.2997	1.34	0.256424175	100	sLPOS	HMDB0030116	Withaperuvin D	n/a	C28H40O9	520.2672329	M+ACN+H	+	562.301056	2
6505	1.34_562.2997m/z	562.2997	1.34	0.256424175	100	sLPOS	HMDB0039631	Physagulin F	n/a	C30H40O9	544.2672329	M+NH4	+	562.301056	2
6506	1.34_562.2997m/z	562.2997	1.34	0.256424175	100	sLPOS	HMDB0167761	6-{2-carboxy-3-[(8E)-pentadeca-8,14-dien-1-yl]phenoxy}-3,4,5-trihydroxyoxane-2-carboxylic acid	n/a	C28H40O9	520.2672329	M+ACN+H	+	562.301056	2
6507	1.34_562.2997m/z	562.2997	1.34	0.256424175	100	sLPOS	HMDB0167762	3,4,5-trihydroxy-6-{2-hydroxy-6-[(8E)-pentadeca-8,14-dien-1-yl]benzoyloxy}oxane-2-carboxylic acid	n/a	C28H40O9	520.2672329	M+ACN+H	+	562.301056	2
6508	1.34_562.2997m/z	562.2997	1.34	0.256424175	100	sLPOS	HMDB0174897	N-[(10Z)-5,8-dihydroxy-7-[(4-hydroxy-1H-indol-3-yl)methyl]-3-(propan-2-yl)-2-oxa-6,9-diazabicyclo[10.2.2]hexadeca-1(14),5,8,10,12,15-hexaen-4-yl]-3-methyl-2-(methylamino)butanimidic acid	n/a	C31H39N5O5	561.2951194	M+H	+	562.302395	5
6509	1.34_562.2997m/z	562.2997	1.34	0.256424175	100	sLPOS	HMDB0174899	N-[(10Z)-5,8-dihydroxy-7-[(1H-indol-3-yl)methyl]-3-(propan-2-yl)-2-oxa-6,9-diazabicyclo[10.2.2]hexadeca-1(14),5,8,10,12,15-hexaen-4-yl]-4-hydroxy-3-methyl-2-(methylamino)butanimidic acid	n/a	C31H39N5O5	561.2951194	M+H	+	562.302395	5
6510	1.34_562.2997m/z	562.2997	1.34	0.256424175	100	sLPOS	HMDB0030509	Notoginsenoside B	n/a	C54H90O24	1122.582204	M+2H	+	562.298378	2
6511	1.34_562.2997m/z	562.2997	1.34	0.256424175	100	sLPOS	HMDB0032829	Quinquenoside IV	n/a	C54H90O24	1122.582204	M+2H	+	562.298378	2
6512	1.34_562.2997m/z	562.2997	1.34	0.256424175	100	sLPOS	HMDB0174934	2-({3-[4-(2-aminoethenyl)phenoxy]-1-hydroxy-2-{[1-hydroxy-3-methyl-2-(methylamino)but-3-en-1-ylidene]amino}-4-methylpentylidene}amino)-3-(1H-indol-3-yl)propanoic acid	n/a	C31H39N5O5	561.2951194	M+H	+	562.302395	5
6513	1.34_562.2997m/z	562.2997	1.34	0.256424175	100	sLPOS	HMDB0060141	rac-4-Hydroxy-4-O-(beta-D-glucuronide)-all-trans-retinyl acetate	n/a	C28H40O9	520.2672329	M+ACN+H	+	562.301056	2
6514	1.34_562.2997m/z	562.2997	1.34	0.256424175	100	sLPOS	HMDB0174892	N-[(10Z)-5,8-dihydroxy-3-(2-hydroxypropan-2-yl)-7-[(1H-indol-3-yl)methyl]-2-oxa-6,9-diazabicyclo[10.2.2]hexadeca-1(14),5,8,10,12,15-hexaen-4-yl]-3-methyl-2-(methylamino)butanimidic acid	n/a	C31H39N5O5	561.2951194	M+H	+	562.302395	5
6515	1.34_562.2997m/z	562.2997	1.34	0.256424175	100	sLPOS	HMDB0034191	Withaperuvin B	n/a	C28H40O9	520.2672329	M+ACN+H	+	562.301056	2
6516	1.34_562.2997m/z	562.2997	1.34	0.256424175	100	sLPOS	HMDB0140090	6-(4-{2-[(4-aminobutyl)(3-aminopropyl)carbamoyl]ethyl}-2,6-dimethoxyphenoxy)-3,4,5-trihydroxyoxane-2-carboxylic acid	n/a	C24H39N3O10	529.2635445	M+CH3OH+H	+	562.297033	5
6517	1.34_562.2997m/z	562.2997	1.34	0.256424175	100	sLPOS	HMDB0174896	N-[(10Z)-5,8-dihydroxy-7-[(7-hydroxy-1H-indol-3-yl)methyl]-3-(propan-2-yl)-2-oxa-6,9-diazabicyclo[10.2.2]hexadeca-1(14),5,8,10,12,15-hexaen-4-yl]-3-methyl-2-(methylamino)butanimidic acid	n/a	C31H39N5O5	561.2951194	M+H	+	562.302395	5
6518	1.34_562.2997m/z	562.2997	1.34	0.256424175	100	sLPOS	HMDB0174918	3-[4-(2-{[2-amino-1-hydroxy-3-(1H-indol-3-yl)propylidene]amino}ethenyl)phenoxy]-2-{[1-hydroxy-3-methyl-2-(methylamino)butylidene]amino}-4-methylpent-4-enoic acid	n/a	C31H39N5O5	561.2951194	M+H	+	562.302395	5
6519	1.34_562.2997m/z	562.2997	1.34	0.256424175	100	sLPOS	HMDB0174919	3-[4-(2-{[2-amino-1-hydroxy-3-(1H-indol-3-yl)propylidene]amino}ethenyl)phenoxy]-2-{[1-hydroxy-3-methyl-2-(methylamino)but-3-en-1-ylidene]amino}-4-methylpentanoic acid	n/a	C31H39N5O5	561.2951194	M+H	+	562.302395	5
6520	1.34_562.2997m/z	562.2997	1.34	0.256424175	100	sLPOS	HMDB0060623	Perindopril Acyl-beta-D-glucuronide	n/a	C25H40N2O11	544.2632101	M+NH4	+	562.297033	5
6521	1.34_562.2997m/z	562.2997	1.34	0.256424175	100	sLPOS	HMDB0174898	N-[(10Z)-5,8-dihydroxy-3-(1-hydroxypropan-2-yl)-7-[(1H-indol-3-yl)methyl]-2-oxa-6,9-diazabicyclo[10.2.2]hexadeca-1(14),5,8,10,12,15-hexaen-4-yl]-3-methyl-2-(methylamino)butanimidic acid	n/a	C31H39N5O5	561.2951194	M+H	+	562.302395	5
6522	1.34_562.2997m/z	562.2997	1.34	0.256424175	100	sLPOS	HMDB0174895	N-[(10Z)-5,8-dihydroxy-7-[(6-hydroxy-1H-indol-3-yl)methyl]-3-(propan-2-yl)-2-oxa-6,9-diazabicyclo[10.2.2]hexadeca-1(14),5,8,10,12,15-hexaen-4-yl]-3-methyl-2-(methylamino)butanimidic acid	n/a	C31H39N5O5	561.2951194	M+H	+	562.302395	5
6523	1.34_562.2997m/z	562.2997	1.34	0.256424175	100	sLPOS	HMDB0174893	N-[(10Z)-5,8-dihydroxy-7-[(1H-indol-3-yl)methyl]-3-(propan-2-yl)-2-oxa-6,9-diazabicyclo[10.2.2]hexadeca-1(14),5,8,10,12,15-hexaen-4-yl]-3-hydroxy-3-methyl-2-(methylamino)butanimidic acid	n/a	C31H39N5O5	561.2951194	M+H	+	562.302395	5
6524	1.34_562.2997m/z	562.2997	1.34	0.256424175	100	sLPOS	HMDB0174894	N-[(10Z)-5,8-dihydroxy-7-[(5-hydroxy-1H-indol-3-yl)methyl]-3-(propan-2-yl)-2-oxa-6,9-diazabicyclo[10.2.2]hexadeca-1(14),5,8,10,12,15-hexaen-4-yl]-3-methyl-2-(methylamino)butanimidic acid	n/a	C31H39N5O5	561.2951194	M+H	+	562.302395	5
6525	1.34_562.2997m/z	562.2997	1.34	0.256424175	100	sLPOS	HMDB0174933	2-({3-[4-(2-aminoethenyl)phenoxy]-1-hydroxy-2-{[1-hydroxy-3-methyl-2-(methylamino)butylidene]amino}-4-methylpent-4-en-1-ylidene}amino)-3-(1H-indol-3-yl)propanoic acid	n/a	C31H39N5O5	561.2951194	M+H	+	562.302395	5
6691	8.66_605.4181m/z	605.4181	8.66	-0.182682696	100	sLPOS	HMDB0114813	PA(15:0/14:1(9Z))	n/a	C32H61O8P	604.4104059	M+H	+	605.417682	1
6692	8.66_605.4181m/z	605.4181	8.66	-0.182682696	100	sLPOS	HMDB0028945	Lysyl-Arginine	n/a	C12H26N6O3	302.2066387	2M+H	+	605.420553	4
6693	8.66_605.4181m/z	605.4181	8.66	-0.182682696	100	sLPOS	HMDB0041180	Hericene B	n/a	C37H58O5	582.428425	M+Na	+	605.417643	1
6694	8.66_605.4181m/z	605.4181	8.66	-0.182682696	100	sLPOS	HMDB0038564	3'-N-Acetyl-4'-O-(14-methylpentadecanoyl)fusarochromanone	n/a	C33H52N2O6	572.3825374	M+CH3OH+H	+	605.416026	3
6695	8.66_605.4181m/z	605.4181	8.66	-0.182682696	100	sLPOS	HMDB0028714	Arginyllysine	n/a	C12H26N6O3	302.2066387	2M+H	+	605.420553	4
6696	1.87_623.3216m/z	623.3216	1.87	0.163211631	100	sLPOS	HMDB0061704	2-Stearoylglycerophosphoinositol	n/a	C27H53O12P	600.3274637	M+Na	+	623.316682	8
6697	1.87_623.3216m/z	623.3216	1.87	0.163211631	100	sLPOS	HMDB0240261	LysoPI(18:0/0:0)	n/a	C27H53O12P	600.3274637	M+Na	+	623.316682	8
6698	1.87_623.3216m/z	623.3216	1.87	0.163211631	100	sLPOS	HMDB0030795	Moreollin	n/a	C35H42O8	590.2879683	M+CH3OH+H	+	623.321457	0
6699	1.87_623.3216m/z	623.3216	1.87	0.163211631	100	sLPOS	HMDB0062777	1-stearoyl-sn-glycero-3-phospho-1D-myo-inositol	n/a	C27H53O12P	600.3274641	M+Na	+	623.316682	8
6700	1.87_623.3216m/z	623.3216	1.87	0.163211631	100	sLPOS	HMDB0061696	1-Stearoylglycerophosphoinositol	n/a	C27H53O12P	600.3274637	M+Na	+	623.316682	8
6701	1.87_623.3216m/z	623.3216	1.87	0.163211631	100	sLPOS	HMDB0000810	Dimethylprotoporphyrin IX dimethyl ester	n/a	C36H38N4O4	590.2893057	M+CH3OH+H	+	623.322795	2
6843	4.53_689.5174m/z	689.5174	4.53	-0.204597224	100	sLPOS	HMDB0008886	PE(14:1(9Z)/P-18:1(9Z))	n/a	C37H70NO7P	671.4889901	M+NH4	+	689.522813	8
6844	4.53_689.5174m/z	689.5174	4.53	-0.204597224	100	sLPOS	HMDB0007723	DG(22:5(4Z,7Z,10Z,13Z,16Z)/20:5(5Z,8Z,11Z,14Z,17Z)/0:0)	n/a	C45H68O5	688.5066753	M+H	+	689.513951	5
6845	4.53_689.5174m/z	689.5174	4.53	-0.204597224	100	sLPOS	HMDB0011402	PE(P-18:1(11Z)/14:1(9Z))	n/a	C37H70NO7P	671.4889901	M+NH4	+	689.522813	8
6846	4.53_689.5174m/z	689.5174	4.53	-0.204597224	100	sLPOS	HMDB0008885	PE(14:1(9Z)/P-18:1(11Z))	n/a	C37H70NO7P	671.4889901	M+NH4	+	689.522813	8
6847	4.53_689.5174m/z	689.5174	4.53	-0.204597224	100	sLPOS	HMDB0007527	DG(20:4(5Z,8Z,11Z,14Z)/22:6(4Z,7Z,10Z,13Z,16Z,19Z)/0:0)	n/a	C45H68O5	688.5066753	M+H	+	689.513951	5
6848	4.53_689.5174m/z	689.5174	4.53	-0.204597224	100	sLPOS	HMDB0092900	DG(8:0/0:0/8:0)	n/a	C19H36O5	344.2562743	2M+H	+	689.519825	4
6849	4.53_689.5174m/z	689.5174	4.53	-0.204597224	100	sLPOS	HMDB0011335	PE(P-16:0/14:0)	n/a	C35H70NO7P	647.4889901	M+ACN+H	+	689.522813	8
6850	4.53_689.5174m/z	689.5174	4.53	-0.204597224	100	sLPOS	HMDB0007556	DG(20:4(8Z,11Z,14Z,17Z)/22:6(4Z,7Z,10Z,13Z,16Z,19Z)/0:0)	n/a	C45H68O5	688.5066753	M+H	+	689.513951	5
6851	4.53_689.5174m/z	689.5174	4.53	-0.204597224	100	sLPOS	HMDB0056380	DG(20:4n3/0:0/22:6n3)	n/a	C45H68O5	688.5066753	M+H	+	689.513951	5
6852	4.53_689.5174m/z	689.5174	4.53	-0.204597224	100	sLPOS	HMDB0011435	PE(P-18:1(9Z)/14:1(9Z))	n/a	C37H70NO7P	671.4889901	M+NH4	+	689.522813	8
6853	4.53_689.5174m/z	689.5174	4.53	-0.204597224	100	sLPOS	HMDB0007584	DG(20:5(5Z,8Z,11Z,14Z,17Z)/22:5(7Z,10Z,13Z,16Z,19Z)/0:0)	n/a	C45H68O5	688.5066753	M+H	+	689.513951	5
6854	4.53_689.5174m/z	689.5174	4.53	-0.204597224	100	sLPOS	HMDB0013462	SM(d18:0/14:1(9Z)(OH))	C00550	C37H73N2O7P	688.5155392	M+H	+	689.522815	8
6855	4.53_689.5174m/z	689.5174	4.53	-0.204597224	100	sLPOS	HMDB0007780	DG(22:6(4Z,7Z,10Z,13Z,16Z,19Z)/20:4(8Z,11Z,14Z,17Z)/0:0)	n/a	C45H68O5	688.5066753	M+H	+	689.513951	5
6856	4.53_689.5174m/z	689.5174	4.53	-0.204597224	100	sLPOS	HMDB0007779	DG(22:6(4Z,7Z,10Z,13Z,16Z,19Z)/20:4(5Z,8Z,11Z,14Z)/0:0)	n/a	C45H68O5	688.5066753	M+H	+	689.513951	5
6857	4.53_689.5174m/z	689.5174	4.53	-0.204597224	100	sLPOS	HMDB0056382	DG(20:5n3/0:0/22:5n3)	n/a	C45H68O5	688.5066753	M+H	+	689.513951	5
6858	4.53_689.5174m/z	689.5174	4.53	-0.204597224	100	sLPOS	HMDB0056341	DG(20:4n6/0:0/22:6n3)	n/a	C45H68O5	688.5066753	M+H	+	689.513951	5
6859	4.53_689.5174m/z	689.5174	4.53	-0.204597224	100	sLPOS	HMDB0056363	DG(22:5n6/0:0/20:5n3)	n/a	C45H68O5	688.5066753	M+H	+	689.513951	5
6860	4.53_689.5174m/z	689.5174	4.53	-0.204597224	100	sLPOS	HMDB0007752	DG(22:5(7Z,10Z,13Z,16Z,19Z)/20:5(5Z,8Z,11Z,14Z,17Z)/0:0)	n/a	C45H68O5	688.5066753	M+H	+	689.513951	5
6861	4.53_689.5174m/z	689.5174	4.53	-0.204597224	100	sLPOS	HMDB0116368	DG(8:0/8:0/0:0)	n/a	C19H36O5	344.2562743	2M+H	+	689.519825	4
6862	4.53_689.5174m/z	689.5174	4.53	-0.204597224	100	sLPOS	HMDB0007583	DG(20:5(5Z,8Z,11Z,14Z,17Z)/22:5(4Z,7Z,10Z,13Z,16Z)/0:0)	n/a	C45H68O5	688.5066753	M+H	+	689.513951	5
6863	4.53_689.5174m/z	689.5174	4.53	-0.204597224	100	sLPOS	HMDB0008850	PE(14:0/P-16:0)	n/a	C35H70NO7P	647.4889901	M+ACN+H	+	689.522813	8
9072	8.09_774.6456m/z	774.6456	8.09	0.243624071	100	sLPOS	HMDB0012087	SM(d18:0/18:0)	C00550	C41H85N2O6P	732.614525	M+ACN+H	+	774.648348	4
9638	10.34_881.7357m/z	881.7357	10.34	-0.137361499	100	sLPOS	HMDB0165324	14-(1-hydroxy-6,6-dimethyl-5-methylideneheptan-2-yl)-2,6,15-trimethyltetracyclo[8.7.0.0²,⁷.0¹¹,¹⁵]heptadec-9-en-5-one	n/a	C30H48O2	440.3654308	2M+H	+	881.738138	3
9639	10.34_881.7357m/z	881.7357	10.34	-0.137361499	100	sLPOS	HMDB0053664	TG(20:3n6/14:0/o-18:0)	n/a	C55H102O5	842.7727264	M+K	+	881.735884	0
9640	10.34_881.7357m/z	881.7357	10.34	-0.137361499	100	sLPOS	HMDB0164088	15-(5,6-dimethylhept-5-en-2-yl)-7-hydroxy-7,12,16-trimethylpentacyclo[9.7.0.0¹,³.0³,⁸.0¹²,¹⁶]octadecan-6-one	n/a	C30H48O2	440.3654308	2M+H	+	881.738138	3
9641	10.34_881.7357m/z	881.7357	10.34	-0.137361499	100	sLPOS	HMDB0165327	14-(6,6-dimethyl-5-methylideneheptan-2-yl)-6-(hydroxymethyl)-2,15-dimethyltetracyclo[8.7.0.0²,⁷.0¹¹,¹⁵]heptadec-9-en-5-one	n/a	C30H48O2	440.3654308	2M+H	+	881.738138	3
9642	10.34_881.7357m/z	881.7357	10.34	-0.137361499	100	sLPOS	HMDB0164110	14-(5,6-dimethylhept-5-en-2-yl)-6-(hydroxymethyl)-2,11,15-trimethyltetracyclo[8.7.0.0²,⁷.0¹¹,¹⁵]heptadec-1(10)-en-5-one	n/a	C30H48O2	440.3654308	2M+H	+	881.738138	3
9643	10.34_881.7357m/z	881.7357	10.34	-0.137361499	100	sLPOS	HMDB0050886	TG(20:3(5Z,8Z,11Z)/14:0/o-18:0)	n/a	C55H102O5	842.7727264	M+K	+	881.735884	0
9644	10.34_881.7357m/z	881.7357	10.34	-0.137361499	100	sLPOS	HMDB0173203	14-[(5Z)-5-ethylidene-7-hydroxy-6-methylheptan-2-yl]-2,6,15-trimethyltetracyclo[8.7.0.0²,⁷.0¹¹,¹⁵]heptadec-10-en-5-one	n/a	C30H48O2	440.3654308	2M+H	+	881.738138	3
9645	10.34_881.7357m/z	881.7357	10.34	-0.137361499	100	sLPOS	HMDB0181660	4-(hydroxymethyl)-4,6a,6b,8a,12,14b-hexamethyl-11-methylidene-docosahydropicen-3-one	n/a	C30H48O2	440.3654308	2M+H	+	881.738138	3
9646	10.34_881.7357m/z	881.7357	10.34	-0.137361499	100	sLPOS	HMDB0165326	14-(6,6-dimethyl-5-methylideneheptan-2-yl)-2-(hydroxymethyl)-6,15-dimethyltetracyclo[8.7.0.0²,⁷.0¹¹,¹⁵]heptadec-9-en-5-one	n/a	C30H48O2	440.3654308	2M+H	+	881.738138	3
9647	10.34_881.7357m/z	881.7357	10.34	-0.137361499	100	sLPOS	HMDB0165332	14-(7-hydroxy-6,6-dimethyl-5-methylideneheptan-2-yl)-2,6,15-trimethyltetracyclo[8.7.0.0²,⁷.0¹¹,¹⁵]heptadec-9-en-5-one	n/a	C30H48O2	440.3654308	2M+H	+	881.738138	3
9648	10.34_881.7357m/z	881.7357	10.34	-0.137361499	100	sLPOS	HMDB0164086	15-(5,6-dimethylhept-5-en-2-yl)-7-(hydroxymethyl)-12,16-dimethylpentacyclo[9.7.0.0¹,³.0³,⁸.0¹²,¹⁶]octadecan-6-one	n/a	C30H48O2	440.3654308	2M+H	+	881.738138	3
9649	10.34_881.7357m/z	881.7357	10.34	-0.137361499	100	sLPOS	HMDB0034506	Soyasapogenol C	C17422	C30H48O2	440.3654308	2M+H	+	881.738138	3
9650	10.34_881.7357m/z	881.7357	10.34	-0.137361499	100	sLPOS	HMDB0053367	TG(20:2n6/14:1(9Z)/o-18:0)	n/a	C55H102O5	842.7727264	M+K	+	881.735884	0
9651	10.34_881.7357m/z	881.7357	10.34	-0.137361499	100	sLPOS	HMDB0052530	TG(18:2(9Z,12Z)/16:1(9Z)/o-18:0)	n/a	C55H102O5	842.7727264	M+K	+	881.735884	0
9652	10.34_881.7357m/z	881.7357	10.34	-0.137361499	100	sLPOS	HMDB0173199	14-[(5Z)-7-hydroxy-5-(propan-2-yl)hept-5-en-2-yl]-2,6,15-trimethyltetracyclo[8.7.0.0²,⁷.0¹¹,¹⁵]heptadec-10-en-5-one	n/a	C30H48O2	440.3654308	2M+H	+	881.738138	3
9653	10.34_881.7357m/z	881.7357	10.34	-0.137361499	100	sLPOS	HMDB0173201	12-hydroxy-2,6,15-trimethyl-14-[(5Z)-5-(propan-2-yl)hept-5-en-2-yl]tetracyclo[8.7.0.0²,⁷.0¹¹,¹⁵]heptadec-10-en-5-one	n/a	C30H48O2	440.3654308	2M+H	+	881.738138	3
9654	10.34_881.7357m/z	881.7357	10.34	-0.137361499	100	sLPOS	HMDB0164114	14-(5,6-dimethylhept-5-en-2-yl)-6-hydroxy-2,6,11,15-tetramethyltetracyclo[8.7.0.0²,⁷.0¹¹,¹⁵]heptadec-1(10)-en-5-one	n/a	C30H48O2	440.3654308	2M+H	+	881.738138	3
9655	10.34_881.7357m/z	881.7357	10.34	-0.137361499	100	sLPOS	HMDB0164113	14-(5,6-dimethylhept-5-en-2-yl)-11-(hydroxymethyl)-2,6,15-trimethyltetracyclo[8.7.0.0²,⁷.0¹¹,¹⁵]heptadec-1(10)-en-5-one	n/a	C30H48O2	440.3654308	2M+H	+	881.738138	3
9656	10.34_881.7357m/z	881.7357	10.34	-0.137361499	100	sLPOS	HMDB0042949	TG(14:0/o-18:0/20:3n6)	n/a	C55H102O5	842.7727264	M+K	+	881.735884	0
9657	10.34_881.7357m/z	881.7357	10.34	-0.137361499	100	sLPOS	HMDB0181657	8a-(hydroxymethyl)-4,4,6a,6b,12,14b-hexamethyl-11-methylidene-docosahydropicen-3-one	n/a	C30H48O2	440.3654308	2M+H	+	881.738138	3
9658	10.34_881.7357m/z	881.7357	10.34	-0.137361499	100	sLPOS	HMDB0165325	14-(6,6-dimethyl-5-methylideneheptan-2-yl)-15-(hydroxymethyl)-2,6-dimethyltetracyclo[8.7.0.0²,⁷.0¹¹,¹⁵]heptadec-9-en-5-one	n/a	C30H48O2	440.3654308	2M+H	+	881.738138	3
9659	10.34_881.7357m/z	881.7357	10.34	-0.137361499	100	sLPOS	HMDB0165331	14-[4-(2-tert-butyloxiran-2-yl)butan-2-yl]-2,6,15-trimethyltetracyclo[8.7.0.0²,⁷.0¹¹,¹⁵]heptadec-9-en-5-one	n/a	C30H48O2	440.3654308	2M+H	+	881.738138	3
9660	10.34_881.7357m/z	881.7357	10.34	-0.137361499	100	sLPOS	HMDB0164093	7,12,16-trimethyl-15-[4-(2,3,3-trimethyloxiran-2-yl)butan-2-yl]pentacyclo[9.7.0.0¹,³.0³,⁸.0¹²,¹⁶]octadecan-6-one	n/a	C30H48O2	440.3654308	2M+H	+	881.738138	3
9661	10.34_881.7357m/z	881.7357	10.34	-0.137361499	100	sLPOS	HMDB0173194	6-(hydroxymethyl)-2,15-dimethyl-14-[(5Z)-5-(propan-2-yl)hept-5-en-2-yl]tetracyclo[8.7.0.0²,⁷.0¹¹,¹⁵]heptadec-10-en-5-one	n/a	C30H48O2	440.3654308	2M+H	+	881.738138	3
9662	10.34_881.7357m/z	881.7357	10.34	-0.137361499	100	sLPOS	HMDB0169733	14-[(5Z)-7-hydroxy-5-(propan-2-yl)oct-5-en-2-yl]-2,15-dimethyltetracyclo[8.7.0.0²,⁷.0¹¹,¹⁵]heptadec-7-en-5-one	n/a	C30H48O2	440.3654308	2M+H	+	881.738138	3
9663	10.34_881.7357m/z	881.7357	10.34	-0.137361499	100	sLPOS	HMDB0164087	15-(5,6-dimethylhept-5-en-2-yl)-12-(hydroxymethyl)-7,16-dimethylpentacyclo[9.7.0.0¹,³.0³,⁸.0¹²,¹⁶]octadecan-6-one	n/a	C30H48O2	440.3654308	2M+H	+	881.738138	3
9664	10.34_881.7357m/z	881.7357	10.34	-0.137361499	100	sLPOS	HMDB0173200	9-hydroxy-2,6,15-trimethyl-14-[(5Z)-5-(propan-2-yl)hept-5-en-2-yl]tetracyclo[8.7.0.0²,⁷.0¹¹,¹⁵]heptadec-10-en-5-one	n/a	C30H48O2	440.3654308	2M+H	+	881.738138	3
9665	10.34_881.7357m/z	881.7357	10.34	-0.137361499	100	sLPOS	HMDB0044662	TG(16:0/o-18:0/18:3(9Z,12Z,15Z))	n/a	C55H102O5	842.7727264	M+K	+	881.735884	0
9666	10.34_881.7357m/z	881.7357	10.34	-0.137361499	100	sLPOS	HMDB0042450	TG(14:0/20:3(5Z,8Z,11Z)/o-18:0)	n/a	C55H102O5	842.7727264	M+K	+	881.735884	0
9667	10.34_881.7357m/z	881.7357	10.34	-0.137361499	100	sLPOS	HMDB0165333	14-(6,6-dimethyl-5-methylideneheptan-2-yl)-17-hydroxy-2,6,15-trimethyltetracyclo[8.7.0.0²,⁷.0¹¹,¹⁵]heptadec-9-en-5-one	n/a	C30H48O2	440.3654308	2M+H	+	881.738138	3
9668	10.34_881.7357m/z	881.7357	10.34	-0.137361499	100	sLPOS	HMDB0165330	14-(4-hydroxy-6,6-dimethyl-5-methylideneheptan-2-yl)-2,6,15-trimethyltetracyclo[8.7.0.0²,⁷.0¹¹,¹⁵]heptadec-9-en-5-one	n/a	C30H48O2	440.3654308	2M+H	+	881.738138	3
9669	10.34_881.7357m/z	881.7357	10.34	-0.137361499	100	sLPOS	HMDB0181664	10-hydroxy-4,4,6a,6b,8a,12,14b-heptamethyl-11-methylidene-docosahydropicen-3-one	n/a	C30H48O2	440.3654308	2M+H	+	881.738138	3
9670	10.34_881.7357m/z	881.7357	10.34	-0.137361499	100	sLPOS	HMDB0049058	TG(16:1(9Z)/o-18:0/18:2(9Z,12Z))	n/a	C55H102O5	842.7727264	M+K	+	881.735884	0
9671	10.34_881.7357m/z	881.7357	10.34	-0.137361499	100	sLPOS	HMDB0164085	15-(5,6-dimethylhept-5-en-2-yl)-16-(hydroxymethyl)-7,12-dimethylpentacyclo[9.7.0.0¹,³.0³,⁸.0¹²,¹⁶]octadecan-6-one	n/a	C30H48O2	440.3654308	2M+H	+	881.738138	3
9672	10.34_881.7357m/z	881.7357	10.34	-0.137361499	100	sLPOS	HMDB0164115	14-(2-hydroxy-5,6-dimethylhept-5-en-2-yl)-2,6,11,15-tetramethyltetracyclo[8.7.0.0²,⁷.0¹¹,¹⁵]heptadec-1(10)-en-5-one	n/a	C30H48O2	440.3654308	2M+H	+	881.738138	3
9673	10.34_881.7357m/z	881.7357	10.34	-0.137361499	100	sLPOS	HMDB0169732	14-[(5E)-4-hydroxy-5-(propan-2-yl)oct-5-en-2-yl]-2,15-dimethyltetracyclo[8.7.0.0²,⁷.0¹¹,¹⁵]heptadec-7-en-5-one	n/a	C30H48O2	440.3654308	2M+H	+	881.738138	3
9674	10.34_881.7357m/z	881.7357	10.34	-0.137361499	100	sLPOS	HMDB0169734	9-hydroxy-2,15-dimethyl-14-[(5Z)-5-(propan-2-yl)oct-5-en-2-yl]tetracyclo[8.7.0.0²,⁷.0¹¹,¹⁵]heptadec-7-en-5-one	n/a	C30H48O2	440.3654308	2M+H	+	881.738138	3
9675	10.34_881.7357m/z	881.7357	10.34	-0.137361499	100	sLPOS	HMDB0169729	2-(hydroxymethyl)-15-methyl-14-[(5Z)-5-(propan-2-yl)oct-5-en-2-yl]tetracyclo[8.7.0.0²,⁷.0¹¹,¹⁵]heptadec-7-en-5-one	n/a	C30H48O2	440.3654308	2M+H	+	881.738138	3
9676	10.34_881.7357m/z	881.7357	10.34	-0.137361499	100	sLPOS	HMDB0042943	TG(14:0/o-18:0/20:3(5Z,8Z,11Z))	n/a	C55H102O5	842.7727264	M+K	+	881.735884	0
9677	10.34_881.7357m/z	881.7357	10.34	-0.137361499	100	sLPOS	HMDB0164117	14-(5,6-dimethylhept-5-en-2-yl)-9-hydroxy-2,6,11,15-tetramethyltetracyclo[8.7.0.0²,⁷.0¹¹,¹⁵]heptadec-1(10)-en-5-one	n/a	C30H48O2	440.3654308	2M+H	+	881.738138	3
9678	10.34_881.7357m/z	881.7357	10.34	-0.137361499	100	sLPOS	HMDB0169731	14-[(5Z)-2-hydroxy-5-(propan-2-yl)oct-5-en-2-yl]-2,15-dimethyltetracyclo[8.7.0.0²,⁷.0¹¹,¹⁵]heptadec-7-en-5-one	n/a	C30H48O2	440.3654308	2M+H	+	881.738138	3
9679	10.34_881.7357m/z	881.7357	10.34	-0.137361499	100	sLPOS	HMDB0173197	14-[(5Z)-2-hydroxy-5-(propan-2-yl)hept-5-en-2-yl]-2,6,15-trimethyltetracyclo[8.7.0.0²,⁷.0¹¹,¹⁵]heptadec-10-en-5-one	n/a	C30H48O2	440.3654308	2M+H	+	881.738138	3
9680	10.34_881.7357m/z	881.7357	10.34	-0.137361499	100	sLPOS	HMDB0169726	13-hydroxy-2,15-dimethyl-14-[(5Z)-5-(propan-2-yl)oct-5-en-2-yl]tetracyclo[8.7.0.0²,⁷.0¹¹,¹⁵]heptadec-7-en-5-one	n/a	C30H48O2	440.3654308	2M+H	+	881.738138	3
9681	10.34_881.7357m/z	881.7357	10.34	-0.137361499	100	sLPOS	HMDB0173198	14-[(5E)-4-hydroxy-5-(propan-2-yl)hept-5-en-2-yl]-2,6,15-trimethyltetracyclo[8.7.0.0²,⁷.0¹¹,¹⁵]heptadec-10-en-5-one	n/a	C30H48O2	440.3654308	2M+H	+	881.738138	3
9682	10.34_881.7357m/z	881.7357	10.34	-0.137361499	100	sLPOS	HMDB0164089	15-(2-hydroxy-5,6-dimethylhept-5-en-2-yl)-7,12,16-trimethylpentacyclo[9.7.0.0¹,³.0³,⁸.0¹²,¹⁶]octadecan-6-one	n/a	C30H48O2	440.3654308	2M+H	+	881.738138	3
9683	10.34_881.7357m/z	881.7357	10.34	-0.137361499	100	sLPOS	HMDB0181661	14b-(hydroxymethyl)-4,4,6a,6b,8a,12-hexamethyl-11-methylidene-docosahydropicen-3-one	n/a	C30H48O2	440.3654308	2M+H	+	881.738138	3
9684	10.34_881.7357m/z	881.7357	10.34	-0.137361499	100	sLPOS	HMDB0055168	TG(18:3(9Z,12Z,15Z)/16:0/o-18:0)	n/a	C55H102O5	842.7727264	M+K	+	881.735884	0
9685	10.34_881.7357m/z	881.7357	10.34	-0.137361499	100	sLPOS	HMDB0169736	14-[(5Z)-7-hydroxy-6-methyl-5-propylideneheptan-2-yl]-2,15-dimethyltetracyclo[8.7.0.0²,⁷.0¹¹,¹⁵]heptadec-7-en-5-one	n/a	C30H48O2	440.3654308	2M+H	+	881.738138	3
9686	10.34_881.7357m/z	881.7357	10.34	-0.137361499	100	sLPOS	HMDB0164120	14-(7-hydroxy-5,6-dimethylhept-5-en-2-yl)-2,6,11,15-tetramethyltetracyclo[8.7.0.0²,⁷.0¹¹,¹⁵]heptadec-1(10)-en-5-one	n/a	C30H48O2	440.3654308	2M+H	+	881.738138	3
9687	10.34_881.7357m/z	881.7357	10.34	-0.137361499	100	sLPOS	HMDB0035314	Ganoderol B	n/a	C30H48O2	440.3654308	2M+H	+	881.738138	3
9688	10.34_881.7357m/z	881.7357	10.34	-0.137361499	100	sLPOS	HMDB0164107	14-(5,6-dimethylhept-5-en-2-yl)-8-hydroxy-2,6,11,15-tetramethyltetracyclo[8.7.0.0²,⁷.0¹¹,¹⁵]heptadec-1(10)-en-5-one	n/a	C30H48O2	440.3654308	2M+H	+	881.738138	3
9689	10.34_881.7357m/z	881.7357	10.34	-0.137361499	100	sLPOS	HMDB0164119	14-[6-hydroxy-5-(propan-2-ylidene)hexan-2-yl]-2,6,11,15-tetramethyltetracyclo[8.7.0.0²,⁷.0¹¹,¹⁵]heptadec-1(10)-en-5-one	n/a	C30H48O2	440.3654308	2M+H	+	881.738138	3
9690	10.34_881.7357m/z	881.7357	10.34	-0.137361499	100	sLPOS	HMDB0164121	2,6,11,15-tetramethyl-14-[4-(2,3,3-trimethyloxiran-2-yl)butan-2-yl]tetracyclo[8.7.0.0²,⁷.0¹¹,¹⁵]heptadec-1(10)-en-5-one	n/a	C30H48O2	440.3654308	2M+H	+	881.738138	3
9691	10.34_881.7357m/z	881.7357	10.34	-0.137361499	100	sLPOS	HMDB0181662	12-(hydroxymethyl)-4,4,6a,6b,8a,14b-hexamethyl-11-methylidene-docosahydropicen-3-one	n/a	C30H48O2	440.3654308	2M+H	+	881.738138	3
9692	10.34_881.7357m/z	881.7357	10.34	-0.137361499	100	sLPOS	HMDB0164116	14-(5,6-dimethylhept-5-en-2-yl)-17-hydroxy-2,6,11,15-tetramethyltetracyclo[8.7.0.0²,⁷.0¹¹,¹⁵]heptadec-1(10)-en-5-one	n/a	C30H48O2	440.3654308	2M+H	+	881.738138	3
9693	10.34_881.7357m/z	881.7357	10.34	-0.137361499	100	sLPOS	HMDB0164118	14-(4-hydroxy-5,6-dimethylhept-5-en-2-yl)-2,6,11,15-tetramethyltetracyclo[8.7.0.0²,⁷.0¹¹,¹⁵]heptadec-1(10)-en-5-one	n/a	C30H48O2	440.3654308	2M+H	+	881.738138	3
9694	10.34_881.7357m/z	881.7357	10.34	-0.137361499	100	sLPOS	HMDB0173204	17-hydroxy-2,6,15-trimethyl-14-[(5Z)-5-(propan-2-yl)hept-5-en-2-yl]tetracyclo[8.7.0.0²,⁷.0¹¹,¹⁵]heptadec-10-en-5-one	n/a	C30H48O2	440.3654308	2M+H	+	881.738138	3
9695	10.34_881.7357m/z	881.7357	10.34	-0.137361499	100	sLPOS	HMDB0181658	6b-(hydroxymethyl)-4,4,6a,8a,12,14b-hexamethyl-11-methylidene-docosahydropicen-3-one	n/a	C30H48O2	440.3654308	2M+H	+	881.738138	3
9696	10.34_881.7357m/z	881.7357	10.34	-0.137361499	100	sLPOS	HMDB0173193	2-(hydroxymethyl)-6,15-dimethyl-14-[(5Z)-5-(propan-2-yl)hept-5-en-2-yl]tetracyclo[8.7.0.0²,⁷.0¹¹,¹⁵]heptadec-10-en-5-one	n/a	C30H48O2	440.3654308	2M+H	+	881.738138	3
9697	10.34_881.7357m/z	881.7357	10.34	-0.137361499	100	sLPOS	HMDB0173190	13-hydroxy-2,6,15-trimethyl-14-[(5Z)-5-(propan-2-yl)hept-5-en-2-yl]tetracyclo[8.7.0.0²,⁷.0¹¹,¹⁵]heptadec-10-en-5-one	n/a	C30H48O2	440.3654308	2M+H	+	881.738138	3
9698	10.34_881.7357m/z	881.7357	10.34	-0.137361499	100	sLPOS	HMDB0164090	15-(4-hydroxy-5,6-dimethylhept-5-en-2-yl)-7,12,16-trimethylpentacyclo[9.7.0.0¹,³.0³,⁸.0¹²,¹⁶]octadecan-6-one	n/a	C30H48O2	440.3654308	2M+H	+	881.738138	3
9699	10.34_881.7357m/z	881.7357	10.34	-0.137361499	100	sLPOS	HMDB0173191	14-[(5Z)-1-hydroxy-5-(propan-2-yl)hept-5-en-2-yl]-2,6,15-trimethyltetracyclo[8.7.0.0²,⁷.0¹¹,¹⁵]heptadec-10-en-5-one	n/a	C30H48O2	440.3654308	2M+H	+	881.738138	3
9700	10.34_881.7357m/z	881.7357	10.34	-0.137361499	100	sLPOS	HMDB0169735	14-{4-[3-ethyl-2-(propan-2-yl)oxiran-2-yl]butan-2-yl}-2,15-dimethyltetracyclo[8.7.0.0²,⁷.0¹¹,¹⁵]heptadec-7-en-5-one	n/a	C30H48O2	440.3654308	2M+H	+	881.738138	3
9701	10.34_881.7357m/z	881.7357	10.34	-0.137361499	100	sLPOS	HMDB0036800	3beta-Hydroxy-22(30)-hopen-29-al	n/a	C30H48O2	440.3654308	2M+H	+	881.738138	3
9702	10.34_881.7357m/z	881.7357	10.34	-0.137361499	100	sLPOS	HMDB0052886	TG(18:3(6Z,9Z,12Z)/16:0/o-18:0)	n/a	C55H102O5	842.7727264	M+K	+	881.735884	0
9703	10.34_881.7357m/z	881.7357	10.34	-0.137361499	100	sLPOS	HMDB0165328	14-(6,6-dimethyl-5-methylideneheptan-2-yl)-6-hydroxy-2,6,15-trimethyltetracyclo[8.7.0.0²,⁷.0¹¹,¹⁵]heptadec-9-en-5-one	n/a	C30H48O2	440.3654308	2M+H	+	881.738138	3
9704	10.34_881.7357m/z	881.7357	10.34	-0.137361499	100	sLPOS	HMDB0042630	TG(14:0/20:3n6/o-18:0)	n/a	C55H102O5	842.7727264	M+K	+	881.735884	0
9705	10.34_881.7357m/z	881.7357	10.34	-0.137361499	100	sLPOS	HMDB0173202	2,6,15-trimethyl-14-{4-[3-methyl-2-(propan-2-yl)oxiran-2-yl]butan-2-yl}tetracyclo[8.7.0.0²,⁷.0¹¹,¹⁵]heptadec-10-en-5-one	n/a	C30H48O2	440.3654308	2M+H	+	881.738138	3
9706	10.34_881.7357m/z	881.7357	10.34	-0.137361499	100	sLPOS	HMDB0044500	TG(16:0/18:3(9Z,12Z,15Z)/o-18:0)	n/a	C55H102O5	842.7727264	M+K	+	881.735884	0
9707	10.34_881.7357m/z	881.7357	10.34	-0.137361499	100	sLPOS	HMDB0048137	TG(14:1(9Z)/20:2n6/o-18:0)	n/a	C55H102O5	842.7727264	M+K	+	881.735884	0
9708	10.34_881.7357m/z	881.7357	10.34	-0.137361499	100	sLPOS	HMDB0048401	TG(14:1(9Z)/o-18:0/20:2n6)	n/a	C55H102O5	842.7727264	M+K	+	881.735884	0
9709	10.34_881.7357m/z	881.7357	10.34	-0.137361499	100	sLPOS	HMDB0164084	15-(1-hydroxy-5,6-dimethylhept-5-en-2-yl)-7,12,16-trimethylpentacyclo[9.7.0.0¹,³.0³,⁸.0¹²,¹⁶]octadecan-6-one	n/a	C30H48O2	440.3654308	2M+H	+	881.738138	3
9710	10.34_881.7357m/z	881.7357	10.34	-0.137361499	100	sLPOS	HMDB0181659	6a-(hydroxymethyl)-4,4,6b,8a,12,14b-hexamethyl-11-methylidene-docosahydropicen-3-one	n/a	C30H48O2	440.3654308	2M+H	+	881.738138	3
9711	10.34_881.7357m/z	881.7357	10.34	-0.137361499	100	sLPOS	HMDB0039642	Rofficerone	n/a	C30H48O2	440.3654308	2M+H	+	881.738138	3
9712	10.34_881.7357m/z	881.7357	10.34	-0.137361499	100	sLPOS	HMDB0173189	8-hydroxy-2,6,15-trimethyl-14-[(5Z)-5-(propan-2-yl)hept-5-en-2-yl]tetracyclo[8.7.0.0²,⁷.0¹¹,¹⁵]heptadec-10-en-5-one	n/a	C30H48O2	440.3654308	2M+H	+	881.738138	3
9713	10.34_881.7357m/z	881.7357	10.34	-0.137361499	100	sLPOS	HMDB0044304	TG(16:0/18:3(6Z,9Z,12Z)/o-18:0)	n/a	C55H102O5	842.7727264	M+K	+	881.735884	0
9714	10.34_881.7357m/z	881.7357	10.34	-0.137361499	100	sLPOS	HMDB0165323	14-(6,6-dimethyl-5-methylideneheptan-2-yl)-13-hydroxy-2,6,15-trimethyltetracyclo[8.7.0.0²,⁷.0¹¹,¹⁵]heptadec-9-en-5-one	n/a	C30H48O2	440.3654308	2M+H	+	881.738138	3
9715	10.34_881.7357m/z	881.7357	10.34	-0.137361499	100	sLPOS	HMDB0164108	14-(5,6-dimethylhept-5-en-2-yl)-13-hydroxy-2,6,11,15-tetramethyltetracyclo[8.7.0.0²,⁷.0¹¹,¹⁵]heptadec-1(10)-en-5-one	n/a	C30H48O2	440.3654308	2M+H	+	881.738138	3
9716	10.34_881.7357m/z	881.7357	10.34	-0.137361499	100	sLPOS	HMDB0165322	14-(6,6-dimethyl-5-methylideneheptan-2-yl)-8-hydroxy-2,6,15-trimethyltetracyclo[8.7.0.0²,⁷.0¹¹,¹⁵]heptadec-9-en-5-one	n/a	C30H48O2	440.3654308	2M+H	+	881.738138	3
9717	10.34_881.7357m/z	881.7357	10.34	-0.137361499	100	sLPOS	HMDB0164082	15-(5,6-dimethylhept-5-en-2-yl)-9-hydroxy-7,12,16-trimethylpentacyclo[9.7.0.0¹,³.0³,⁸.0¹²,¹⁶]octadecan-6-one	n/a	C30H48O2	440.3654308	2M+H	+	881.738138	3
9718	10.34_881.7357m/z	881.7357	10.34	-0.137361499	100	sLPOS	HMDB0035355	3beta-3-Hydroxy-18-lupen-21-one	n/a	C30H48O2	440.3654308	2M+H	+	881.738138	3
9719	10.34_881.7357m/z	881.7357	10.34	-0.137361499	100	sLPOS	HMDB0173192	15-(hydroxymethyl)-2,6-dimethyl-14-[(5Z)-5-(propan-2-yl)hept-5-en-2-yl]tetracyclo[8.7.0.0²,⁷.0¹¹,¹⁵]heptadec-10-en-5-one	n/a	C30H48O2	440.3654308	2M+H	+	881.738138	3
9720	10.34_881.7357m/z	881.7357	10.34	-0.137361499	100	sLPOS	HMDB0164091	15-[6-hydroxy-5-(propan-2-ylidene)hexan-2-yl]-7,12,16-trimethylpentacyclo[9.7.0.0¹,³.0³,⁸.0¹²,¹⁶]octadecan-6-one	n/a	C30H48O2	440.3654308	2M+H	+	881.738138	3
9721	10.34_881.7357m/z	881.7357	10.34	-0.137361499	100	sLPOS	HMDB0169737	14-[(5Z)-8-hydroxy-5-(propan-2-yl)oct-5-en-2-yl]-2,15-dimethyltetracyclo[8.7.0.0²,⁷.0¹¹,¹⁵]heptadec-7-en-5-one	n/a	C30H48O2	440.3654308	2M+H	+	881.738138	3
9722	10.34_881.7357m/z	881.7357	10.34	-0.137361499	100	sLPOS	HMDB0044655	TG(16:0/o-18:0/18:3(6Z,9Z,12Z))	n/a	C55H102O5	842.7727264	M+K	+	881.735884	0
9723	10.34_881.7357m/z	881.7357	10.34	-0.137361499	100	sLPOS	HMDB0037033	28-Hydroxy-14-taraxeren-3-one	n/a	C30H48O2	440.3654308	2M+H	+	881.738138	3
9724	10.34_881.7357m/z	881.7357	10.34	-0.137361499	100	sLPOS	HMDB0181665	2-hydroxy-4,4,6a,6b,8a,12,14b-heptamethyl-11-methylidene-docosahydropicen-3-one	n/a	C30H48O2	440.3654308	2M+H	+	881.738138	3
9725	10.34_881.7357m/z	881.7357	10.34	-0.137361499	100	sLPOS	HMDB0164112	14-(5,6-dimethylhept-5-en-2-yl)-15-(hydroxymethyl)-2,6,11-trimethyltetracyclo[8.7.0.0²,⁷.0¹¹,¹⁵]heptadec-1(10)-en-5-one	n/a	C30H48O2	440.3654308	2M+H	+	881.738138	3
9726	10.34_881.7357m/z	881.7357	10.34	-0.137361499	100	sLPOS	HMDB0169728	15-(hydroxymethyl)-2-methyl-14-[(5Z)-5-(propan-2-yl)oct-5-en-2-yl]tetracyclo[8.7.0.0²,⁷.0¹¹,¹⁵]heptadec-7-en-5-one	n/a	C30H48O2	440.3654308	2M+H	+	881.738138	3
9727	10.34_881.7357m/z	881.7357	10.34	-0.137361499	100	sLPOS	HMDB0164092	15-(7-hydroxy-5,6-dimethylhept-5-en-2-yl)-7,12,16-trimethylpentacyclo[9.7.0.0¹,³.0³,⁸.0¹²,¹⁶]octadecan-6-one	n/a	C30H48O2	440.3654308	2M+H	+	881.738138	3
9728	10.34_881.7357m/z	881.7357	10.34	-0.137361499	100	sLPOS	HMDB0164095	15-(5,6-dimethylhept-5-en-2-yl)-18-hydroxy-7,12,16-trimethylpentacyclo[9.7.0.0¹,³.0³,⁸.0¹²,¹⁶]octadecan-6-one	n/a	C30H48O2	440.3654308	2M+H	+	881.738138	3
9729	10.34_881.7357m/z	881.7357	10.34	-0.137361499	100	sLPOS	HMDB0001421	4,4-Dimethyl-14a-formyl-5a-cholesta-8,24-dien-3b-ol	n/a	C30H48O2	440.3654308	2M+H	+	881.738138	3
9730	10.34_881.7357m/z	881.7357	10.34	-0.137361499	100	sLPOS	HMDB0034511	Oleanolic aldehyde	n/a	C30H48O2	440.3654308	2M+H	+	881.738138	3
9731	10.34_881.7357m/z	881.7357	10.34	-0.137361499	100	sLPOS	HMDB0169730	14-[(5Z)-6-hydroxy-6-methyl-5-propylideneheptan-2-yl]-2,15-dimethyltetracyclo[8.7.0.0²,⁷.0¹¹,¹⁵]heptadec-7-en-5-one	n/a	C30H48O2	440.3654308	2M+H	+	881.738138	3
9732	10.34_881.7357m/z	881.7357	10.34	-0.137361499	100	sLPOS	HMDB0165329	14-(2-hydroxy-6,6-dimethyl-5-methylideneheptan-2-yl)-2,6,15-trimethyltetracyclo[8.7.0.0²,⁷.0¹¹,¹⁵]heptadec-9-en-5-one	n/a	C30H48O2	440.3654308	2M+H	+	881.738138	3
9733	10.34_881.7357m/z	881.7357	10.34	-0.137361499	100	sLPOS	HMDB0048764	TG(16:1(9Z)/18:2(9Z,12Z)/o-18:0)	n/a	C55H102O5	842.7727264	M+K	+	881.735884	0
9734	10.34_881.7357m/z	881.7357	10.34	-0.137361499	100	sLPOS	HMDB0164094	15-(5,6-dimethylhept-5-en-2-yl)-2-hydroxy-7,12,16-trimethylpentacyclo[9.7.0.0¹,³.0³,⁸.0¹²,¹⁶]octadecan-6-one	n/a	C30H48O2	440.3654308	2M+H	+	881.738138	3
9735	10.34_881.7357m/z	881.7357	10.34	-0.137361499	100	sLPOS	HMDB0173195	14-[(5Z)-5-ethylidene-6-hydroxy-6-methylheptan-2-yl]-2,6,15-trimethyltetracyclo[8.7.0.0²,⁷.0¹¹,¹⁵]heptadec-10-en-5-one	n/a	C30H48O2	440.3654308	2M+H	+	881.738138	3
9736	10.34_881.7357m/z	881.7357	10.34	-0.137361499	100	sLPOS	HMDB0173196	6-hydroxy-2,6,15-trimethyl-14-[(5Z)-5-(propan-2-yl)hept-5-en-2-yl]tetracyclo[8.7.0.0²,⁷.0¹¹,¹⁵]heptadec-10-en-5-one	n/a	C30H48O2	440.3654308	2M+H	+	881.738138	3
9737	10.34_881.7357m/z	881.7357	10.34	-0.137361499	100	sLPOS	HMDB0164083	15-(5,6-dimethylhept-5-en-2-yl)-14-hydroxy-7,12,16-trimethylpentacyclo[9.7.0.0¹,³.0³,⁸.0¹²,¹⁶]octadecan-6-one	n/a	C30H48O2	440.3654308	2M+H	+	881.738138	3
9738	10.34_881.7357m/z	881.7357	10.34	-0.137361499	100	sLPOS	HMDB0177424	11-(hydroxymethyl)-4,4,6b,8a,11,12b,14b-heptamethyl-1,2,3,4,4a,5,6b,7,8,8a,9,10,11,12,12a,12b,13,14b-octadecahydropicen-3-ol	n/a	C30H48O2	440.3654308	2M+H	+	881.738138	3
9739	10.34_881.7357m/z	881.7357	10.34	-0.137361499	100	sLPOS	HMDB0062378	4,4-dimethyl-14alpha-formyl-5alpha-cholesta-8,24-dien-3beta-ol	n/a	C30H48O2	440.3654308	2M+H	+	881.738138	3
9740	10.34_881.7357m/z	881.7357	10.34	-0.137361499	100	sLPOS	HMDB0164109	14-(1-hydroxy-5,6-dimethylhept-5-en-2-yl)-2,6,11,15-tetramethyltetracyclo[8.7.0.0²,⁷.0¹¹,¹⁵]heptadec-1(10)-en-5-one	n/a	C30H48O2	440.3654308	2M+H	+	881.738138	3
9741	10.34_881.7357m/z	881.7357	10.34	-0.137361499	100	sLPOS	HMDB0033257	Myricolal	n/a	C30H48O2	440.3654308	2M+H	+	881.738138	3
9742	10.34_881.7357m/z	881.7357	10.34	-0.137361499	100	sLPOS	HMDB0164111	14-(5,6-dimethylhept-5-en-2-yl)-2-(hydroxymethyl)-6,11,15-trimethyltetracyclo[8.7.0.0²,⁷.0¹¹,¹⁵]heptadec-1(10)-en-5-one	n/a	C30H48O2	440.3654308	2M+H	+	881.738138	3
9743	10.34_881.7357m/z	881.7357	10.34	-0.137361499	100	sLPOS	HMDB0036774	Sebiferic acid	n/a	C30H48O2	440.3654308	2M+H	+	881.738138	3
9744	10.34_881.7357m/z	881.7357	10.34	-0.137361499	100	sLPOS	HMDB0169727	14-[(5Z)-1-hydroxy-5-(propan-2-yl)oct-5-en-2-yl]-2,15-dimethyltetracyclo[8.7.0.0²,⁷.0¹¹,¹⁵]heptadec-7-en-5-one	n/a	C30H48O2	440.3654308	2M+H	+	881.738138	3
9745	10.34_881.7357m/z	881.7357	10.34	-0.137361499	100	sLPOS	HMDB0181663	12-hydroxy-4,4,6a,6b,8a,12,14b-heptamethyl-11-methylidene-docosahydropicen-3-one	n/a	C30H48O2	440.3654308	2M+H	+	881.738138	3
9943	10.67_1051.9191m/z	1051.9191	10.67	-0.36920252	100	sLPOS	HMDB0047536	TG(24:0/22:5(4Z,7Z,10Z,13Z,16Z)/18:1(11Z))	n/a	C67H118O6	1018.892842	M+CH3OH+H	+	1051.926331	7
9944	10.67_1051.9191m/z	1051.9191	10.67	-0.36920252	100	sLPOS	HMDB0051111	TG(20:3(5Z,8Z,11Z)/22:1(13Z)/22:2(13Z,16Z))	n/a	C67H118O6	1018.892842	M+CH3OH+H	+	1051.926331	7
9945	10.67_1051.9191m/z	1051.9191	10.67	-0.36920252	100	sLPOS	HMDB0051230	TG(20:3(5Z,8Z,11Z)/22:2(13Z,16Z)/22:1(13Z))	n/a	C67H118O6	1018.892842	M+CH3OH+H	+	1051.926331	7
9946	10.67_1051.9191m/z	1051.9191	10.67	-0.36920252	100	sLPOS	HMDB0050125	TG(18:1(9Z)/22:4(7Z,10Z,13Z,16Z)/24:1(15Z))	n/a	C67H118O6	1018.892842	M+CH3OH+H	+	1051.926331	7
9947	10.67_1051.9191m/z	1051.9191	10.67	-0.36920252	100	sLPOS	HMDB0046793	TG(22:0/22:4(7Z,10Z,13Z,16Z)/20:2n6)	n/a	C67H118O6	1018.892842	M+CH3OH+H	+	1051.926331	7
9948	10.67_1051.9191m/z	1051.9191	10.67	-0.36920252	100	sLPOS	HMDB0049992	TG(18:1(9Z)/24:1(15Z)/22:4(7Z,10Z,13Z,16Z))	n/a	C67H118O6	1018.892842	M+CH3OH+H	+	1051.926331	7
9949	10.67_1051.9191m/z	1051.9191	10.67	-0.36920252	100	sLPOS	HMDB0047595	TG(24:0/18:4(6Z,9Z,12Z,15Z)/22:2(13Z,16Z))	n/a	C67H118O6	1018.892842	M+CH3OH+H	+	1051.926331	7
9950	10.67_1051.9191m/z	1051.9191	10.67	-0.36920252	100	sLPOS	HMDB0050664	TG(20:1(11Z)/20:4(5Z,8Z,11Z,14Z)/24:1(15Z))	n/a	C67H118O6	1018.892842	M+CH3OH+H	+	1051.926331	7
9951	10.67_1051.9191m/z	1051.9191	10.67	-0.36920252	100	sLPOS	HMDB0050983	TG(20:3(5Z,8Z,11Z)/24:0/20:3n6)	n/a	C67H118O6	1018.892842	M+CH3OH+H	+	1051.926331	7
9952	10.67_1051.9191m/z	1051.9191	10.67	-0.36920252	100	sLPOS	HMDB0046039	TG(20:0/22:4(7Z,10Z,13Z,16Z)/22:2(13Z,16Z))	n/a	C67H118O6	1018.892842	M+CH3OH+H	+	1051.926331	7
9953	10.67_1051.9191m/z	1051.9191	10.67	-0.36920252	100	sLPOS	HMDB0047426	TG(24:0/20:2n6/20:4(5Z,8Z,11Z,14Z))	n/a	C67H118O6	1018.892842	M+CH3OH+H	+	1051.926331	7
9954	10.67_1051.9191m/z	1051.9191	10.67	-0.36920252	100	sLPOS	HMDB0046379	TG(22:0/20:0/22:6(4Z,7Z,10Z,13Z,16Z,19Z))	n/a	C67H118O6	1018.892842	M+CH3OH+H	+	1051.926331	7
9955	10.67_1051.9191m/z	1051.9191	10.67	-0.36920252	100	sLPOS	HMDB0046548	TG(22:0/20:1(11Z)/22:5(4Z,7Z,10Z,13Z,16Z))	n/a	C67H118O6	1018.892842	M+CH3OH+H	+	1051.926331	7
9956	10.67_1051.9191m/z	1051.9191	10.67	-0.36920252	100	sLPOS	HMDB0053350	TG(20:2n6/24:0/20:4(8Z,11Z,14Z,17Z))	n/a	C67H118O6	1018.892842	M+CH3OH+H	+	1051.926331	7
9957	10.67_1051.9191m/z	1051.9191	10.67	-0.36920252	100	sLPOS	HMDB0051126	TG(20:3(5Z,8Z,11Z)/24:1(15Z)/20:2n6)	n/a	C67H118O6	1018.892842	M+CH3OH+H	+	1051.926331	7
9958	10.67_1051.9191m/z	1051.9191	10.67	-0.36920252	100	sLPOS	HMDB0053333	TG(20:2n6/22:0/22:4(7Z,10Z,13Z,16Z))	n/a	C67H118O6	1018.892842	M+CH3OH+H	+	1051.926331	7
9959	10.67_1051.9191m/z	1051.9191	10.67	-0.36920252	100	sLPOS	HMDB0054511	TG(22:2(13Z,16Z)/20:2n6/22:2(13Z,16Z))	n/a	C67H118O6	1018.892842	M+CH3OH+H	+	1051.926331	7
9960	10.67_1051.9191m/z	1051.9191	10.67	-0.36920252	100	sLPOS	HMDB0046553	TG(22:0/20:1(11Z)/22:5(7Z,10Z,13Z,16Z,19Z))	n/a	C67H118O6	1018.892842	M+CH3OH+H	+	1051.926331	7
9961	10.67_1051.9191m/z	1051.9191	10.67	-0.36920252	100	sLPOS	HMDB0049833	TG(18:1(9Z)/24:0/22:5(4Z,7Z,10Z,13Z,16Z))	n/a	C67H118O6	1018.892842	M+CH3OH+H	+	1051.926331	7
9962	10.67_1051.9191m/z	1051.9191	10.67	-0.36920252	100	sLPOS	HMDB0050411	TG(20:1(11Z)/22:0/22:5(7Z,10Z,13Z,16Z,19Z))	n/a	C67H118O6	1018.892842	M+CH3OH+H	+	1051.926331	7
9963	10.67_1051.9191m/z	1051.9191	10.67	-0.36920252	100	sLPOS	HMDB0046914	TG(22:0/20:5(5Z,8Z,11Z,14Z,17Z)/22:1(13Z))	n/a	C67H118O6	1018.892842	M+CH3OH+H	+	1051.926331	7
9964	10.67_1051.9191m/z	1051.9191	10.67	-0.36920252	100	sLPOS	HMDB0047380	TG(24:0/18:2(9Z,12Z)/22:4(7Z,10Z,13Z,16Z))	n/a	C67H118O6	1018.892842	M+CH3OH+H	+	1051.926331	7
9965	10.67_1051.9191m/z	1051.9191	10.67	-0.36920252	100	sLPOS	HMDB0050701	TG(20:1(11Z)/22:4(7Z,10Z,13Z,16Z)/22:1(13Z))	n/a	C67H118O6	1018.892842	M+CH3OH+H	+	1051.926331	7
9966	10.67_1051.9191m/z	1051.9191	10.67	-0.36920252	100	sLPOS	HMDB0051177	TG(20:3(5Z,8Z,11Z)/20:2n6/24:1(15Z))	n/a	C67H118O6	1018.892842	M+CH3OH+H	+	1051.926331	7
9967	10.67_1051.9191m/z	1051.9191	10.67	-0.36920252	100	sLPOS	HMDB0047266	TG(24:0/18:1(9Z)/22:5(7Z,10Z,13Z,16Z,19Z))	n/a	C67H118O6	1018.892842	M+CH3OH+H	+	1051.926331	7
9968	10.67_1051.9191m/z	1051.9191	10.67	-0.36920252	100	sLPOS	HMDB0044855	TG(18:0/24:0/22:6(4Z,7Z,10Z,13Z,16Z,19Z))	n/a	C67H118O6	1018.892842	M+CH3OH+H	+	1051.926331	7
9969	10.67_1051.9191m/z	1051.9191	10.67	-0.36920252	100	sLPOS	HMDB0045838	TG(20:0/22:1(13Z)/22:5(7Z,10Z,13Z,16Z,19Z))	n/a	C67H118O6	1018.892842	M+CH3OH+H	+	1051.926331	7
9970	10.67_1051.9191m/z	1051.9191	10.67	-0.36920252	100	sLPOS	HMDB0046014	TG(20:0/22:2(13Z,16Z)/22:4(7Z,10Z,13Z,16Z))	n/a	C67H118O6	1018.892842	M+CH3OH+H	+	1051.926331	7
9971	10.67_1051.9191m/z	1051.9191	10.67	-0.36920252	100	sLPOS	HMDB0046697	TG(22:0/20:2n6/22:4(7Z,10Z,13Z,16Z))	n/a	C67H118O6	1018.892842	M+CH3OH+H	+	1051.926331	7
9972	10.67_1051.9191m/z	1051.9191	10.67	-0.36920252	100	sLPOS	HMDB0047634	TG(24:0/20:5(5Z,8Z,11Z,14Z,17Z)/20:1(11Z))	n/a	C67H118O6	1018.892842	M+CH3OH+H	+	1051.926331	7
9973	10.67_1051.9191m/z	1051.9191	10.67	-0.36920252	100	sLPOS	HMDB0052179	TG(24:1(15Z)/18:3(6Z,9Z,12Z)/22:2(13Z,16Z))	n/a	C67H118O6	1018.892842	M+CH3OH+H	+	1051.926331	7
9974	10.67_1051.9191m/z	1051.9191	10.67	-0.36920252	100	sLPOS	HMDB0051721	TG(22:1(13Z)/20:3n6/22:2(13Z,16Z))	n/a	C67H118O6	1018.892842	M+CH3OH+H	+	1051.926331	7
9975	10.67_1051.9191m/z	1051.9191	10.67	-0.36920252	100	sLPOS	HMDB0051619	TG(22:1(13Z)/20:3(5Z,8Z,11Z)/22:2(13Z,16Z))	n/a	C67H118O6	1018.892842	M+CH3OH+H	+	1051.926331	7
9976	10.67_1051.9191m/z	1051.9191	10.67	-0.36920252	100	sLPOS	HMDB0045408	TG(18:0/22:5(7Z,10Z,13Z,16Z,19Z)/24:1(15Z))	n/a	C67H118O6	1018.892842	M+CH3OH+H	+	1051.926331	7
9977	10.67_1051.9191m/z	1051.9191	10.67	-0.36920252	100	sLPOS	HMDB0052104	TG(24:1(15Z)/20:1(11Z)/20:4(8Z,11Z,14Z,17Z))	n/a	C67H118O6	1018.892842	M+CH3OH+H	+	1051.926331	7
9978	10.67_1051.9191m/z	1051.9191	10.67	-0.36920252	100	sLPOS	HMDB0052084	TG(24:1(15Z)/18:1(9Z)/22:4(7Z,10Z,13Z,16Z))	n/a	C67H118O6	1018.892842	M+CH3OH+H	+	1051.926331	7
9979	10.67_1051.9191m/z	1051.9191	10.67	-0.36920252	100	sLPOS	HMDB0054396	TG(22:2(13Z,16Z)/22:0/20:4(8Z,11Z,14Z,17Z))	n/a	C67H118O6	1018.892842	M+CH3OH+H	+	1051.926331	7
9980	10.67_1051.9191m/z	1051.9191	10.67	-0.36920252	100	sLPOS	HMDB0053811	TG(20:3n6/22:1(13Z)/22:2(13Z,16Z))	n/a	C67H118O6	1018.892842	M+CH3OH+H	+	1051.926331	7
9981	10.67_1051.9191m/z	1051.9191	10.67	-0.36920252	100	sLPOS	HMDB0051641	TG(22:1(13Z)/22:1(13Z)/20:4(8Z,11Z,14Z,17Z))	n/a	C67H118O6	1018.892842	M+CH3OH+H	+	1051.926331	7
9982	10.67_1051.9191m/z	1051.9191	10.67	-0.36920252	100	sLPOS	HMDB0046746	TG(22:0/20:4(5Z,8Z,11Z,14Z)/22:2(13Z,16Z))	n/a	C67H118O6	1018.892842	M+CH3OH+H	+	1051.926331	7
9983	10.67_1051.9191m/z	1051.9191	10.67	-0.36920252	100	sLPOS	HMDB0050557	TG(20:1(11Z)/22:1(13Z)/22:4(7Z,10Z,13Z,16Z))	n/a	C67H118O6	1018.892842	M+CH3OH+H	+	1051.926331	7
9984	10.67_1051.9191m/z	1051.9191	10.67	-0.36920252	100	sLPOS	HMDB0046188	TG(20:0/22:5(7Z,10Z,13Z,16Z,19Z)/22:1(13Z))	n/a	C67H118O6	1018.892842	M+CH3OH+H	+	1051.926331	7
9985	10.67_1051.9191m/z	1051.9191	10.67	-0.36920252	100	sLPOS	HMDB0051993	TG(24:1(15Z)/20:0/20:5(5Z,8Z,11Z,14Z,17Z))	n/a	C67H118O6	1018.892842	M+CH3OH+H	+	1051.926331	7
9986	10.67_1051.9191m/z	1051.9191	10.67	-0.36920252	100	sLPOS	HMDB0046937	TG(22:0/22:5(7Z,10Z,13Z,16Z,19Z)/20:1(11Z))	n/a	C67H118O6	1018.892842	M+CH3OH+H	+	1051.926331	7
9987	10.67_1051.9191m/z	1051.9191	10.67	-0.36920252	100	sLPOS	HMDB0047443	TG(24:0/20:3n6/20:3(5Z,8Z,11Z))	n/a	C67H118O6	1018.892842	M+CH3OH+H	+	1051.926331	7
9988	10.67_1051.9191m/z	1051.9191	10.67	-0.36920252	100	sLPOS	HMDB0053527	TG(20:2n6/22:2(13Z,16Z)/22:2(13Z,16Z))	n/a	C67H118O6	1018.892842	M+CH3OH+H	+	1051.926331	7
9989	10.67_1051.9191m/z	1051.9191	10.67	-0.36920252	100	sLPOS	HMDB0050406	TG(20:1(11Z)/22:0/22:5(4Z,7Z,10Z,13Z,16Z))	n/a	C67H118O6	1018.892842	M+CH3OH+H	+	1051.926331	7
9990	10.67_1051.9191m/z	1051.9191	10.67	-0.36920252	100	sLPOS	HMDB0052112	TG(24:1(15Z)/20:3(5Z,8Z,11Z)/20:2n6)	n/a	C67H118O6	1018.892842	M+CH3OH+H	+	1051.926331	7
9991	10.67_1051.9191m/z	1051.9191	10.67	-0.36920252	100	sLPOS	HMDB0054405	TG(22:2(13Z,16Z)/24:0/18:4(6Z,9Z,12Z,15Z))	n/a	C67H118O6	1018.892842	M+CH3OH+H	+	1051.926331	7
9992	10.67_1051.9191m/z	1051.9191	10.67	-0.36920252	100	sLPOS	HMDB0051490	TG(22:1(13Z)/20:0/22:5(7Z,10Z,13Z,16Z,19Z))	n/a	C67H118O6	1018.892842	M+CH3OH+H	+	1051.926331	7
9993	10.67_1051.9191m/z	1051.9191	10.67	-0.36920252	100	sLPOS	HMDB0051635	TG(22:1(13Z)/22:1(13Z)/20:4(5Z,8Z,11Z,14Z))	n/a	C67H118O6	1018.892842	M+CH3OH+H	+	1051.926331	7
9994	10.67_1051.9191m/z	1051.9191	10.67	-0.36920252	100	sLPOS	HMDB0050580	TG(20:1(11Z)/24:1(15Z)/20:4(8Z,11Z,14Z,17Z))	n/a	C67H118O6	1018.892842	M+CH3OH+H	+	1051.926331	7
9995	10.67_1051.9191m/z	1051.9191	10.67	-0.36920252	100	sLPOS	HMDB0046776	TG(22:0/22:2(13Z,16Z)/20:4(8Z,11Z,14Z,17Z))	n/a	C67H118O6	1018.892842	M+CH3OH+H	+	1051.926331	7
9996	10.67_1051.9191m/z	1051.9191	10.67	-0.36920252	100	sLPOS	HMDB0052492	TG(18:2(9Z,12Z)/24:0/22:4(7Z,10Z,13Z,16Z))	n/a	C67H118O6	1018.892842	M+CH3OH+H	+	1051.926331	7
9997	10.67_1051.9191m/z	1051.9191	10.67	-0.36920252	100	sLPOS	HMDB0047242	TG(24:0/18:1(11Z)/22:5(7Z,10Z,13Z,16Z,19Z))	n/a	C67H118O6	1018.892842	M+CH3OH+H	+	1051.926331	7
9998	10.67_1051.9191m/z	1051.9191	10.67	-0.36920252	100	sLPOS	HMDB0051506	TG(22:1(13Z)/22:0/20:5(5Z,8Z,11Z,14Z,17Z))	n/a	C67H118O6	1018.892842	M+CH3OH+H	+	1051.926331	7
9999	10.67_1051.9191m/z	1051.9191	10.67	-0.36920252	100	sLPOS	HMDB0047656	TG(24:0/22:5(7Z,10Z,13Z,16Z,19Z)/18:1(11Z))	n/a	C67H118O6	1018.892842	M+CH3OH+H	+	1051.926331	7
10000	10.67_1051.9191m/z	1051.9191	10.67	-0.36920252	100	sLPOS	HMDB0052246	TG(24:1(15Z)/22:2(13Z,16Z)/18:3(9Z,12Z,15Z))	n/a	C67H118O6	1018.892842	M+CH3OH+H	+	1051.926331	7
10001	10.67_1051.9191m/z	1051.9191	10.67	-0.36920252	100	sLPOS	HMDB0047518	TG(24:0/22:4(7Z,10Z,13Z,16Z)/18:2(9Z,12Z))	n/a	C67H118O6	1018.892842	M+CH3OH+H	+	1051.926331	7
10002	10.67_1051.9191m/z	1051.9191	10.67	-0.36920252	100	sLPOS	HMDB0052208	TG(24:1(15Z)/20:3n6/20:2n6)	n/a	C67H118O6	1018.892842	M+CH3OH+H	+	1051.926331	7
10003	10.67_1051.9191m/z	1051.9191	10.67	-0.36920252	100	sLPOS	HMDB0054382	TG(22:2(13Z,16Z)/20:0/22:4(7Z,10Z,13Z,16Z))	n/a	C67H118O6	1018.892842	M+CH3OH+H	+	1051.926331	7
10004	10.67_1051.9191m/z	1051.9191	10.67	-0.36920252	100	sLPOS	HMDB0054068	TG(20:4(5Z,8Z,11Z,14Z)/22:0/22:2(13Z,16Z))	n/a	C67H118O6	1018.892842	M+CH3OH+H	+	1051.926331	7
10005	10.67_1051.9191m/z	1051.9191	10.67	-0.36920252	100	sLPOS	HMDB0047472	TG(24:0/20:4(5Z,8Z,11Z,14Z)/20:2n6)	n/a	C67H118O6	1018.892842	M+CH3OH+H	+	1051.926331	7
10006	10.67_1051.9191m/z	1051.9191	10.67	-0.36920252	100	sLPOS	HMDB0046770	TG(22:0/22:2(13Z,16Z)/20:4(5Z,8Z,11Z,14Z))	n/a	C67H118O6	1018.892842	M+CH3OH+H	+	1051.926331	7
10007	10.67_1051.9191m/z	1051.9191	10.67	-0.36920252	100	sLPOS	HMDB0047657	TG(24:0/22:5(7Z,10Z,13Z,16Z,19Z)/18:1(9Z))	n/a	C67H118O6	1018.892842	M+CH3OH+H	+	1051.926331	7
10008	10.67_1051.9191m/z	1051.9191	10.67	-0.36920252	100	sLPOS	HMDB0050574	TG(20:1(11Z)/24:1(15Z)/20:4(5Z,8Z,11Z,14Z))	n/a	C67H118O6	1018.892842	M+CH3OH+H	+	1051.926331	7
10009	10.67_1051.9191m/z	1051.9191	10.67	-0.36920252	100	sLPOS	HMDB0045427	TG(18:0/22:6(4Z,7Z,10Z,13Z,16Z,19Z)/24:0)	n/a	C67H118O6	1018.892842	M+CH3OH+H	+	1051.926331	7
10010	10.67_1051.9191m/z	1051.9191	10.67	-0.36920252	100	sLPOS	HMDB0052193	TG(24:1(15Z)/20:2n6/20:3n6)	n/a	C67H118O6	1018.892842	M+CH3OH+H	+	1051.926331	7
10011	10.67_1051.9191m/z	1051.9191	10.67	-0.36920252	100	sLPOS	HMDB0049518	TG(18:1(11Z)/22:4(7Z,10Z,13Z,16Z)/24:1(15Z))	n/a	C67H118O6	1018.892842	M+CH3OH+H	+	1051.926331	7
10012	10.67_1051.9191m/z	1051.9191	10.67	-0.36920252	100	sLPOS	HMDB0047237	TG(24:0/18:1(11Z)/22:5(4Z,7Z,10Z,13Z,16Z))	n/a	C67H118O6	1018.892842	M+CH3OH+H	+	1051.926331	7
10013	10.67_1051.9191m/z	1051.9191	10.67	-0.36920252	100	sLPOS	HMDB0046206	TG(20:0/22:6(4Z,7Z,10Z,13Z,16Z,19Z)/22:0)	n/a	C67H118O6	1018.892842	M+CH3OH+H	+	1051.926331	7
10014	10.67_1051.9191m/z	1051.9191	10.67	-0.36920252	100	sLPOS	HMDB0047289	TG(24:0/20:1(11Z)/20:5(5Z,8Z,11Z,14Z,17Z))	n/a	C67H118O6	1018.892842	M+CH3OH+H	+	1051.926331	7
10015	10.67_1051.9191m/z	1051.9191	10.67	-0.36920252	100	sLPOS	HMDB0047503	TG(24:0/22:2(13Z,16Z)/18:4(6Z,9Z,12Z,15Z))	n/a	C67H118O6	1018.892842	M+CH3OH+H	+	1051.926331	7
10016	10.67_1051.9191m/z	1051.9191	10.67	-0.36920252	100	sLPOS	HMDB0046602	TG(22:0/22:1(13Z)/20:5(5Z,8Z,11Z,14Z,17Z))	n/a	C67H118O6	1018.892842	M+CH3OH+H	+	1051.926331	7
10017	10.67_1051.9191m/z	1051.9191	10.67	-0.36920252	100	sLPOS	HMDB0045833	TG(20:0/22:1(13Z)/22:5(4Z,7Z,10Z,13Z,16Z))	n/a	C67H118O6	1018.892842	M+CH3OH+H	+	1051.926331	7
10018	10.67_1051.9191m/z	1051.9191	10.67	-0.36920252	100	sLPOS	HMDB0047261	TG(24:0/18:1(9Z)/22:5(4Z,7Z,10Z,13Z,16Z))	n/a	C67H118O6	1018.892842	M+CH3OH+H	+	1051.926331	7
10019	10.67_1051.9191m/z	1051.9191	10.67	-0.36920252	100	sLPOS	HMDB0046812	TG(22:0/22:5(4Z,7Z,10Z,13Z,16Z)/20:1(11Z))	n/a	C67H118O6	1018.892842	M+CH3OH+H	+	1051.926331	7
10020	10.67_1051.9191m/z	1051.9191	10.67	-0.36920252	100	sLPOS	HMDB0046163	TG(20:0/20:5(5Z,8Z,11Z,14Z,17Z)/24:1(15Z))	n/a	C67H118O6	1018.892842	M+CH3OH+H	+	1051.926331	7
10021	10.67_1051.9191m/z	1051.9191	10.67	-0.36920252	100	sLPOS	HMDB0050778	TG(20:1(11Z)/20:4(8Z,11Z,14Z,17Z)/24:1(15Z))	n/a	C67H118O6	1018.892842	M+CH3OH+H	+	1051.926331	7
10022	10.67_1051.9191m/z	1051.9191	10.67	-0.36920252	100	sLPOS	HMDB0046896	TG(22:0/20:4(8Z,11Z,14Z,17Z)/22:2(13Z,16Z))	n/a	C67H118O6	1018.892842	M+CH3OH+H	+	1051.926331	7
10023	10.67_1051.9191m/z	1051.9191	10.67	-0.36920252	100	sLPOS	HMDB0049838	TG(18:1(9Z)/24:0/22:5(7Z,10Z,13Z,16Z,19Z))	n/a	C67H118O6	1018.892842	M+CH3OH+H	+	1051.926331	7
10024	10.67_1051.9191m/z	1051.9191	10.67	-0.36920252	100	sLPOS	HMDB0052135	TG(24:1(15Z)/22:1(13Z)/18:4(6Z,9Z,12Z,15Z))	n/a	C67H118O6	1018.892842	M+CH3OH+H	+	1051.926331	7
10025	10.67_1051.9191m/z	1051.9191	10.67	-0.36920252	100	sLPOS	HMDB0053045	TG(18:3(6Z,9Z,12Z)/24:1(15Z)/22:2(13Z,16Z))	n/a	C67H118O6	1018.892842	M+CH3OH+H	+	1051.926331	7
10026	10.67_1051.9191m/z	1051.9191	10.67	-0.36920252	100	sLPOS	HMDB0045631	TG(20:0/22:0/22:6(4Z,7Z,10Z,13Z,16Z,19Z))	n/a	C67H118O6	1018.892842	M+CH3OH+H	+	1051.926331	7
10027	10.67_1051.9191m/z	1051.9191	10.67	-0.36920252	100	sLPOS	HMDB0047299	TG(24:0/20:3(5Z,8Z,11Z)/20:3(5Z,8Z,11Z))	n/a	C67H118O6	1018.892842	M+CH3OH+H	+	1051.926331	7
10028	10.67_1051.9191m/z	1051.9191	10.67	-0.36920252	100	sLPOS	HMDB0052098	TG(24:1(15Z)/20:1(11Z)/20:4(5Z,8Z,11Z,14Z))	n/a	C67H118O6	1018.892842	M+CH3OH+H	+	1051.926331	7
10029	10.67_1051.9191m/z	1051.9191	10.67	-0.36920252	100	sLPOS	HMDB0047099	TG(24:0/18:0/22:6(4Z,7Z,10Z,13Z,16Z,19Z))	n/a	C67H118O6	1018.892842	M+CH3OH+H	+	1051.926331	7
10030	10.67_1051.9191m/z	1051.9191	10.67	-0.36920252	100	sLPOS	HMDB0051753	TG(22:1(13Z)/22:2(13Z,16Z)/20:3n6)	n/a	C67H118O6	1018.892842	M+CH3OH+H	+	1051.926331	7
10031	10.67_1051.9191m/z	1051.9191	10.67	-0.36920252	100	sLPOS	HMDB0051731	TG(22:1(13Z)/20:4(5Z,8Z,11Z,14Z)/22:1(13Z))	n/a	C67H118O6	1018.892842	M+CH3OH+H	+	1051.926331	7
10032	10.67_1051.9191m/z	1051.9191	10.67	-0.36920252	100	sLPOS	HMDB0053447	TG(20:2n6/24:1(15Z)/20:3n6)	n/a	C67H118O6	1018.892842	M+CH3OH+H	+	1051.926331	7
10033	10.67_1051.9191m/z	1051.9191	10.67	-0.36920252	100	sLPOS	HMDB0051833	TG(22:1(13Z)/20:4(8Z,11Z,14Z,17Z)/22:1(13Z))	n/a	C67H118O6	1018.892842	M+CH3OH+H	+	1051.926331	7
10034	10.67_1051.9191m/z	1051.9191	10.67	-0.36920252	100	sLPOS	HMDB0045065	TG(18:0/24:1(15Z)/22:5(4Z,7Z,10Z,13Z,16Z))	n/a	C67H118O6	1018.892842	M+CH3OH+H	+	1051.926331	7
10035	10.67_1051.9191m/z	1051.9191	10.67	-0.36920252	100	sLPOS	HMDB0045273	TG(18:0/22:5(4Z,7Z,10Z,13Z,16Z)/24:1(15Z))	n/a	C67H118O6	1018.892842	M+CH3OH+H	+	1051.926331	7
10036	10.67_1051.9191m/z	1051.9191	10.67	-0.36920252	100	sLPOS	HMDB0047616	TG(24:0/20:4(8Z,11Z,14Z,17Z)/20:2n6)	n/a	C67H118O6	1018.892842	M+CH3OH+H	+	1051.926331	7
10037	10.67_1051.9191m/z	1051.9191	10.67	-0.36920252	100	sLPOS	HMDB0047305	TG(24:0/20:3(5Z,8Z,11Z)/20:3n6)	n/a	C67H118O6	1018.892842	M+CH3OH+H	+	1051.926331	7
10038	10.67_1051.9191m/z	1051.9191	10.67	-0.36920252	100	sLPOS	HMDB0051603	TG(22:1(13Z)/20:1(11Z)/22:4(7Z,10Z,13Z,16Z))	n/a	C67H118O6	1018.892842	M+CH3OH+H	+	1051.926331	7
10039	10.67_1051.9191m/z	1051.9191	10.67	-0.36920252	100	sLPOS	HMDB0052239	TG(24:1(15Z)/22:2(13Z,16Z)/18:3(6Z,9Z,12Z))	n/a	C67H118O6	1018.892842	M+CH3OH+H	+	1051.926331	7
10040	10.67_1051.9191m/z	1051.9191	10.67	-0.36920252	100	sLPOS	HMDB0047537	TG(24:0/22:5(4Z,7Z,10Z,13Z,16Z)/18:1(9Z))	n/a	C67H118O6	1018.892842	M+CH3OH+H	+	1051.926331	7
10041	10.67_1051.9191m/z	1051.9191	10.67	-0.36920252	100	sLPOS	HMDB0052291	TG(24:1(15Z)/18:3(9Z,12Z,15Z)/22:2(13Z,16Z))	n/a	C67H118O6	1018.892842	M+CH3OH+H	+	1051.926331	7
10042	10.67_1051.9191m/z	1051.9191	10.67	-0.36920252	100	sLPOS	HMDB0046058	TG(20:0/22:5(4Z,7Z,10Z,13Z,16Z)/22:1(13Z))	n/a	C67H118O6	1018.892842	M+CH3OH+H	+	1051.926331	7
10043	10.67_1051.9191m/z	1051.9191	10.67	-0.36920252	100	sLPOS	HMDB0047432	TG(24:0/20:2n6/20:4(8Z,11Z,14Z,17Z))	n/a	C67H118O6	1018.892842	M+CH3OH+H	+	1051.926331	7
10044	10.67_1051.9191m/z	1051.9191	10.67	-0.36920252	100	sLPOS	HMDB0045863	TG(20:0/24:1(15Z)/20:5(5Z,8Z,11Z,14Z,17Z))	n/a	C67H118O6	1018.892842	M+CH3OH+H	+	1051.926331	7
10045	10.67_1051.9191m/z	1051.9191	10.67	-0.36920252	100	sLPOS	HMDB0049211	TG(18:1(11Z)/24:0/22:5(4Z,7Z,10Z,13Z,16Z))	n/a	C67H118O6	1018.892842	M+CH3OH+H	+	1051.926331	7
10046	10.67_1051.9191m/z	1051.9191	10.67	-0.36920252	100	sLPOS	HMDB0051973	TG(24:1(15Z)/18:0/22:5(4Z,7Z,10Z,13Z,16Z))	n/a	C67H118O6	1018.892842	M+CH3OH+H	+	1051.926331	7
10047	10.67_1051.9191m/z	1051.9191	10.67	-0.36920252	100	sLPOS	HMDB0052068	TG(24:1(15Z)/18:1(11Z)/22:4(7Z,10Z,13Z,16Z))	n/a	C67H118O6	1018.892842	M+CH3OH+H	+	1051.926331	7
10048	10.67_1051.9191m/z	1051.9191	10.67	-0.36920252	100	sLPOS	HMDB0049378	TG(18:1(11Z)/24:1(15Z)/22:4(7Z,10Z,13Z,16Z))	n/a	C67H118O6	1018.892842	M+CH3OH+H	+	1051.926331	7
10049	10.67_1051.9191m/z	1051.9191	10.67	-0.36920252	100	sLPOS	HMDB0050429	TG(20:1(11Z)/24:0/20:5(5Z,8Z,11Z,14Z,17Z))	n/a	C67H118O6	1018.892842	M+CH3OH+H	+	1051.926331	7
10050	10.67_1051.9191m/z	1051.9191	10.67	-0.36920252	100	sLPOS	HMDB0051978	TG(24:1(15Z)/18:0/22:5(7Z,10Z,13Z,16Z,19Z))	n/a	C67H118O6	1018.892842	M+CH3OH+H	+	1051.926331	7
10051	10.67_1051.9191m/z	1051.9191	10.67	-0.36920252	100	sLPOS	HMDB0049216	TG(18:1(11Z)/24:0/22:5(7Z,10Z,13Z,16Z,19Z))	n/a	C67H118O6	1018.892842	M+CH3OH+H	+	1051.926331	7
10052	10.67_1051.9191m/z	1051.9191	10.67	-0.36920252	100	sLPOS	HMDB0051657	TG(22:1(13Z)/24:1(15Z)/18:4(6Z,9Z,12Z,15Z))	n/a	C67H118O6	1018.892842	M+CH3OH+H	+	1051.926331	7
10053	10.67_1051.9191m/z	1051.9191	10.67	-0.36920252	100	sLPOS	HMDB0054484	TG(22:2(13Z,16Z)/24:1(15Z)/18:3(9Z,12Z,15Z))	n/a	C67H118O6	1018.892842	M+CH3OH+H	+	1051.926331	7
10054	10.67_1051.9191m/z	1051.9191	10.67	-0.36920252	100	sLPOS	HMDB0053344	TG(20:2n6/24:0/20:4(5Z,8Z,11Z,14Z))	n/a	C67H118O6	1018.892842	M+CH3OH+H	+	1051.926331	7
10055	10.67_1051.9191m/z	1051.9191	10.67	-0.36920252	100	sLPOS	HMDB0045070	TG(18:0/24:1(15Z)/22:5(7Z,10Z,13Z,16Z,19Z))	n/a	C67H118O6	1018.892842	M+CH3OH+H	+	1051.926331	7
10056	10.67_1051.9191m/z	1051.9191	10.67	-0.36920252	100	sLPOS	HMDB0050977	TG(20:3(5Z,8Z,11Z)/24:0/20:3(5Z,8Z,11Z))	n/a	C67H118O6	1018.892842	M+CH3OH+H	+	1051.926331	7
10057	10.67_1051.9191m/z	1051.9191	10.67	-0.36920252	100	sLPOS	HMDB0051817	TG(22:1(13Z)/18:4(6Z,9Z,12Z,15Z)/24:1(15Z))	n/a	C67H118O6	1018.892842	M+CH3OH+H	+	1051.926331	7
10058	10.67_1051.9191m/z	1051.9191	10.67	-0.36920252	100	sLPOS	HMDB0051485	TG(22:1(13Z)/20:0/22:5(4Z,7Z,10Z,13Z,16Z))	n/a	C67H118O6	1018.892842	M+CH3OH+H	+	1051.926331	7
10059	10.67_1051.9191m/z	1051.9191	10.67	-0.36920252	100	sLPOS	HMDB0053725	TG(20:3n6/24:0/20:3n6)	n/a	C67H118O6	1018.892842	M+CH3OH+H	+	1051.926331	7
10060	10.67_1051.9191m/z	1051.9191	10.67	-0.36920252	100	sLPOS	HMDB0047449	TG(24:0/20:3n6/20:3n6)	n/a	C67H118O6	1018.892842	M+CH3OH+H	+	1051.926331	7
286	0.77_137.0495m/z	137.0495	0.77	-0.107120783	99	sLPOS	HMDB0033935	Anigorufone	n/a	C19H12O2	272.0837296	M+2H	+	137.049141	3
287	0.77_137.0495m/z	137.0495	0.77	-0.107120783	99	sLPOS	HMDB0168172	9-phenyl-2,3-dihydro-1H-phenalene-1,2-dione	n/a	C19H12O2	272.0837296	M+2H	+	137.049141	3
313	3.50_141.1001m/z	141.1001	3.5	0.19462876	99	uHPOS	HMDB0183233	3-Hydroxycadaverine	n/a	C5H14N2O	118.1106131	M+Na	+	141.099831	2
334	0.88_141.1013m/z	141.1013	0.88	0.140183395	99	uRPOS	HMDB0167378	2-(Aminomethyl)phenol	n/a	C7H9NO	123.0684139	M+NH4	+	141.102237	7
335	0.88_141.1013m/z	141.1013	0.88	0.140183395	99	uRPOS	HMDB0162804	3-methyl-2,3-dihydro-1H-pyrrol-3-ol	n/a	C5H9NO	99.06841391	M+ACN+H	+	141.102237	7
336	0.88_141.1013m/z	141.1013	0.88	0.140183395	99	uRPOS	HMDB0167280	2-Hydroxy-2-methylbutanenitrile	n/a	C5H9NO	99.06841391	M+ACN+H	+	141.102237	7
337	0.88_141.1013m/z	141.1013	0.88	0.140183395	99	uRPOS	HMDB0011749	2-Piperidinone	n/a	C5H9NO	99.06841392	M+ACN+H	+	141.102237	7
338	0.88_141.1013m/z	141.1013	0.88	0.140183395	99	uRPOS	HMDB0029300	p-Anisidine	C19326	C7H9NO	123.0684139	M+NH4	+	141.102237	7
339	0.88_141.1013m/z	141.1013	0.88	0.140183395	99	uRPOS	HMDB0179972	3-Hydroxy-3-methylbutanenitrile	n/a	C5H9NO	99.06841391	M+ACN+H	+	141.102237	7
340	0.88_141.1013m/z	141.1013	0.88	0.140183395	99	uRPOS	HMDB0032492	2-Propionylpyrrole	n/a	C7H9NO	123.0684139	M+NH4	+	141.102237	7
341	0.88_141.1013m/z	141.1013	0.88	0.140183395	99	uRPOS	HMDB0060309	(2R)-2-Hydroxy-2-methylbutanenitrile	C18796	C5H9NO	99.06841392	M+ACN+H	+	141.102237	7
342	0.88_141.1013m/z	141.1013	0.88	0.140183395	99	uRPOS	HMDB0035289	2,5-Dimethylpyrazine	n/a	C6H8N2	108.0687483	M+CH3OH+H	+	141.102237	7
343	0.88_141.1013m/z	141.1013	0.88	0.140183395	99	uRPOS	HMDB0167379	3-(aminomethyl)phenol	n/a	C7H9NO	123.0684139	M+NH4	+	141.102237	7
344	0.88_141.1013m/z	141.1013	0.88	0.140183395	99	uRPOS	HMDB0162803	3-methyl-2,3-dihydro-1H-pyrrol-2-ol	n/a	C5H9NO	99.06841391	M+ACN+H	+	141.102237	7
345	0.88_141.1013m/z	141.1013	0.88	0.140183395	99	uRPOS	HMDB0032578	4-Hydroxybenzylamine	n/a	C7H9NO	123.0684139	M+NH4	+	141.102237	7
346	0.88_141.1013m/z	141.1013	0.88	0.140183395	99	uRPOS	HMDB0032971	2,3-Dimethylpyrazine	n/a	C6H8N2	108.0687483	M+CH3OH+H	+	141.102237	7
347	0.88_141.1013m/z	141.1013	0.88	0.140183395	99	uRPOS	HMDB0031849	2-Ethylpyrazine	n/a	C6H8N2	108.0687483	M+CH3OH+H	+	141.102237	7
348	0.88_141.1013m/z	141.1013	0.88	0.140183395	99	uRPOS	HMDB0162806	(2,3-dihydro-1H-pyrrol-3-yl)methanol	n/a	C5H9NO	99.06841391	M+ACN+H	+	141.102237	7
349	0.88_141.1013m/z	141.1013	0.88	0.140183395	99	uRPOS	HMDB0036058	1-Ethyl-1H-pyrrole-2-carboxaldehyde	n/a	C7H9NO	123.0684139	M+NH4	+	141.102237	7
350	0.88_141.1013m/z	141.1013	0.88	0.140183395	99	uRPOS	HMDB0035248	2,6-Dimethylpyrazine	n/a	C6H8N2	108.0687483	M+CH3OH+H	+	141.102237	7
351	0.88_141.1013m/z	141.1013	0.88	0.140183395	99	uRPOS	HMDB0034587	1-Pyrrolidinecarboxaldehyde	n/a	C5H9NO	99.06841392	M+ACN+H	+	141.102237	7
352	0.88_141.1013m/z	141.1013	0.88	0.140183395	99	uRPOS	HMDB0040360	2-Acetyl-1-methylpyrrole	n/a	C7H9NO	123.0684139	M+NH4	+	141.102237	7
353	0.88_141.1013m/z	141.1013	0.88	0.140183395	99	uRPOS	HMDB0040518	2,5-Dihydro-2,4-dimethyloxazole	n/a	C5H9NO	99.06841392	M+ACN+H	+	141.102237	7
824	3.48_167.0938n	167.0938	3.48	-0.189081007	99	uHPOS	HMDB0006921	(S)-3-Hydroxy-N-methylcoclaurine	C05202	C18H21NO4	315.1470582	M+H+NH4	+	167.094079	2
825	3.48_167.0938n	167.0938	3.48	-0.189081007	99	uHPOS	HMDB0014640	Oxycodone	C08018	C18H21NO4	315.1470582	M+H+NH4	+	167.094079	2
826	3.48_167.0938n	167.0938	3.48	-0.189081007	99	uHPOS	HMDB0014796	2-(chloromethyl)oxirane; prop-2-en-1-amine	n/a	C6H12ClNO	149.0607417	M+NH4	+	167.094565	5
827	3.48_167.0938n	167.0938	3.48	-0.189081007	99	uHPOS	HMDB0030181	Erythratine	n/a	C18H21NO4	315.1470582	M+H+NH4	+	167.094079	2
828	3.48_167.0938n	167.0938	3.48	-0.189081007	99	uHPOS	HMDB0139475	N-[2-hydroxy-2-(4-methoxyphenyl)ethyl]-3-(3-hydroxyphenyl)propanimidic acid	n/a	C18H21NO4	315.1470582	M+H+NH4	+	167.094079	2
829	3.48_167.0938n	167.0938	3.48	-0.189081007	99	uHPOS	HMDB0002894	5-Methylcytosine	C02376	C5H7N3O	125.0589119	M+ACN+H	+	167.092735	6
830	3.48_167.0938n	167.0938	3.48	-0.189081007	99	uHPOS	HMDB0139472	N-[2-hydroxy-2-(4-methoxyphenyl)ethyl]-3-(2-hydroxyphenyl)propanimidic acid	n/a	C18H21NO4	315.1470582	M+H+NH4	+	167.094079	2
831	3.48_167.0938n	167.0938	3.48	-0.189081007	99	uHPOS	HMDB0139476	N-[2-hydroxy-2-(4-methoxyphenyl)ethyl]-3-(4-hydroxyphenyl)propanimidic acid	n/a	C18H21NO4	315.1470582	M+H+NH4	+	167.094079	2
832	3.48_167.0938n	167.0938	3.48	-0.189081007	99	uHPOS	HMDB0139477	2-hydroxy-N-[2-hydroxy-2-(4-methoxyphenyl)ethyl]-3-phenylpropanimidic acid	n/a	C18H21NO4	315.1470582	M+H+NH4	+	167.094079	2
833	3.48_167.0938n	167.0938	3.48	-0.189081007	99	uHPOS	HMDB0011601	3-Methylcytosine	n/a	C5H7N3O	125.0589119	M+ACN+H	+	167.092735	6
834	3.48_167.0938n	167.0938	3.48	-0.189081007	99	uHPOS	HMDB0033028	N-Dihydroferuloyltyramine	n/a	C18H21NO4	315.1470582	M+H+NH4	+	167.094079	2
835	3.48_167.0938n	167.0938	3.48	-0.189081007	99	uHPOS	HMDB0139473	3-hydroxy-N-[2-hydroxy-2-(4-methoxyphenyl)ethyl]-3-phenylpropanimidic acid	n/a	C18H21NO4	315.1470582	M+H+NH4	+	167.094079	2
836	3.48_167.0938n	167.0938	3.48	-0.189081007	99	uHPOS	HMDB0004339	2-O-Methylcytosine	n/a	C5H7N3O	125.0589119	M+ACN+H	+	167.092735	6
837	3.48_167.0938n	167.0938	3.48	-0.189081007	99	uHPOS	HMDB0033948	Codeine N-oxide	n/a	C18H21NO4	315.1470582	M+H+NH4	+	167.094079	2
838	3.48_167.0938n	167.0938	3.48	-0.189081007	99	uHPOS	HMDB0134790	2,5-dihydroxy-5-(methylamino)-3,4-diphenylpentanoic acid	n/a	C18H21NO4	315.1470582	M+H+NH4	+	167.094079	2
839	3.48_167.0938n	167.0938	3.48	-0.189081007	99	uHPOS	HMDB0149445	5-amino-2-hydroxy-5-methoxy-3,4-diphenylpentanoic acid	n/a	C18H21NO4	315.1470582	M+H+NH4	+	167.094079	2
840	3.48_167.0938n	167.0938	3.48	-0.189081007	99	uHPOS	HMDB0001441	Dihydropteridine	C05649	C6H6N4	134.0592462	M+CH3OH+H	+	167.092735	6
1140	0.58_176.1298m/z	176.1298	0.58	-0.128622663	99	uRPOS	HMDB0167958	12-hydroxy-14-(1-hydroxyethyl)-15-(hydroxymethyl)-2-methyltetracyclo[8.7.0.0²,⁷.0¹¹,¹⁵]heptadecan-5-one	n/a	C21H34O4	350.2457096	M+2H	+	176.130131	2
1141	0.58_176.1298m/z	176.1298	0.58	-0.128622663	99	uRPOS	HMDB0167956	12,13-dihydroxy-14-(1-hydroxyethyl)-2,15-dimethyltetracyclo[8.7.0.0²,⁷.0¹¹,¹⁵]heptadecan-5-one	n/a	C21H34O4	350.2457096	M+2H	+	176.130131	2
1142	0.58_176.1298m/z	176.1298	0.58	-0.128622663	99	uRPOS	HMDB0157596	(1S,2S,10R,11S,14R,15S)-14-ethyl-5,12,14-trihydroxy-2,15-dimethyltetracyclo[8.7.0.0²,⁷.0¹¹,¹⁵]heptadecan-3-one	n/a	C21H34O4	350.2457096	M+2H	+	176.130131	2
1143	0.58_176.1298m/z	176.1298	0.58	-0.128622663	99	uRPOS	HMDB0167957	14-(1,2-dihydroxyethyl)-12-hydroxy-2,15-dimethyltetracyclo[8.7.0.0²,⁷.0¹¹,¹⁵]heptadecan-5-one	n/a	C21H34O4	350.2457096	M+2H	+	176.130131	2
1144	0.58_176.1298m/z	176.1298	0.58	-0.128622663	99	uRPOS	HMDB0000268	Tetrahydrocorticosterone	C05476	C21H34O4	350.2457096	M+2H	+	176.130131	2
1145	0.58_176.1298m/z	176.1298	0.58	-0.128622663	99	uRPOS	HMDB0167955	8,12-dihydroxy-14-(1-hydroxyethyl)-2,15-dimethyltetracyclo[8.7.0.0²,⁷.0¹¹,¹⁵]heptadecan-5-one	n/a	C21H34O4	350.2457096	M+2H	+	176.130131	2
1146	0.58_176.1298m/z	176.1298	0.58	-0.128622663	99	uRPOS	HMDB0000449	5a-Tetrahydrocorticosterone	n/a	C21H34O4	350.2457096	M+2H	+	176.130131	2
1147	0.58_176.1298m/z	176.1298	0.58	-0.128622663	99	uRPOS	HMDB0158274	(1S,2S,10S,11S,14S,15S)-5,14-dihydroxy-14-(2-hydroxyethyl)-2,15-dimethyltetracyclo[8.7.0.0²,⁷.0¹¹,¹⁵]heptadecan-3-one	n/a	C21H34O4	350.2457096	M+2H	+	176.130131	2
1148	0.58_176.1298m/z	176.1298	0.58	-0.128622663	99	uRPOS	HMDB0033616	(S)-[10]-Gingerol	C17496	C21H34O4	350.2457096	M+2H	+	176.130131	2
1149	0.58_176.1298m/z	176.1298	0.58	-0.128622663	99	uRPOS	HMDB0011571	MG(18:4(6Z,9Z,12Z,15Z)/0:0/0:0)	n/a	C21H34O4	350.2457096	M+2H	+	176.130131	2
1150	0.58_176.1298m/z	176.1298	0.58	-0.128622663	99	uRPOS	HMDB0011541	MG(0:0/18:4(6Z,9Z,12Z,15Z)/0:0)	n/a	C21H34O4	350.2457096	M+2H	+	176.130131	2
1151	0.58_176.1298m/z	176.1298	0.58	-0.128622663	99	uRPOS	HMDB0167959	12-hydroxy-14-(1-hydroxyethyl)-2-(hydroxymethyl)-15-methyltetracyclo[8.7.0.0²,⁷.0¹¹,¹⁵]heptadecan-5-one	n/a	C21H34O4	350.2457096	M+2H	+	176.130131	2
1152	0.58_176.1298m/z	176.1298	0.58	-0.128622663	99	uRPOS	HMDB0041997	Pregnanetriolone	C15368	C21H34O4	350.2457096	M+2H	+	176.130131	2
1153	0.58_176.1298m/z	176.1298	0.58	-0.128622663	99	uRPOS	HMDB0005972	Tetrahydrodeoxycortisol	C14594	C21H34O4	350.2457096	M+2H	+	176.130131	2
1208	4.42_182.0996n	182.0996	4.42	0.161799258	99	uHPOS	HMDB0149441	2-hydroxy-4-(3-hydroxyphenyl)-5-methoxy-5-(methylamino)-3-phenylpentanoic acid	n/a	C19H23NO5	345.1576228	M+H+NH4	+	182.099361	1
1209	4.42_182.0996n	182.0996	4.42	0.161799258	99	uHPOS	HMDB0149442	2-hydroxy-3-(3-hydroxyphenyl)-5-methoxy-5-(methylamino)-4-phenylpentanoic acid	n/a	C19H23NO5	345.1576228	M+H+NH4	+	182.099361	1
1210	4.42_182.0996n	182.0996	4.42	0.161799258	99	uHPOS	HMDB0149447	2-hydroxy-4-(2-hydroxyphenyl)-5-methoxy-5-(methylamino)-3-phenylpentanoic acid	n/a	C19H23NO5	345.1576228	M+H+NH4	+	182.099361	1
1211	4.42_182.0996n	182.0996	4.42	0.161799258	99	uHPOS	HMDB0040236	3,4-Diethylthiophene	n/a	C8H12S	140.0659711	M+ACN+H	+	182.099794	1
1212	4.42_182.0996n	182.0996	4.42	0.161799258	99	uHPOS	HMDB0149440	2,3-dihydroxy-5-methoxy-5-(methylamino)-3,4-diphenylpentanoic acid	n/a	C19H23NO5	345.1576228	M+H+NH4	+	182.099361	1
1213	4.42_182.0996n	182.0996	4.42	0.161799258	99	uHPOS	HMDB0149448	2-hydroxy-3-(2-hydroxyphenyl)-5-methoxy-5-(methylamino)-4-phenylpentanoic acid	n/a	C19H23NO5	345.1576228	M+H+NH4	+	182.099361	1
1214	4.42_182.0996n	182.0996	4.42	0.161799258	99	uHPOS	HMDB0177100	4-hydroxy-4-[(7-hydroxy-6-methoxy-2-methyl-1,2,3,4-tetrahydroisoquinolin-1-yl)methyl]-2-methoxycyclohexa-2,5-dien-1-one	n/a	C19H23NO5	345.1576228	M+H+NH4	+	182.099361	1
1215	4.42_182.0996n	182.0996	4.42	0.161799258	99	uHPOS	HMDB0149443	2-hydroxy-4-(4-hydroxyphenyl)-5-methoxy-5-(methylamino)-3-phenylpentanoic acid	n/a	C19H23NO5	345.1576228	M+H+NH4	+	182.099361	1
1216	4.42_182.0996n	182.0996	4.42	0.161799258	99	uHPOS	HMDB0149439	2,4-dihydroxy-5-methoxy-5-(methylamino)-3,4-diphenylpentanoic acid	n/a	C19H23NO5	345.1576228	M+H+NH4	+	182.099361	1
1217	4.42_182.0996n	182.0996	4.42	0.161799258	99	uHPOS	HMDB0149444	2-hydroxy-3-(4-hydroxyphenyl)-5-methoxy-5-(methylamino)-4-phenylpentanoic acid	n/a	C19H23NO5	345.1576228	M+H+NH4	+	182.099361	1
1225	0.81_190.0185m/z	190.0185	0.81	-0.070423014	99	uRPOS	HMDB0037112	Acifluorfen	n/a	C14H7ClF3NO5	360.9964847	M+H+NH4	+	190.018792	2
2764	3.71_259.1101m/z	259.1101	3.71	-0.111265494	99	uHPOS	HMDB0133168	2-benzyl-7-hydroxyheptanal	n/a	C14H20O2	220.1463299	M+K	+	259.109488	2
2765	3.71_259.1101m/z	259.1101	3.71	-0.111265494	99	uHPOS	HMDB0036389	3-Phenylpropyl isovalerate	n/a	C14H20O2	220.1463299	M+K	+	259.109488	2
2766	3.71_259.1101m/z	259.1101	3.71	-0.111265494	99	uHPOS	HMDB0133169	2-benzyl-2-hydroxyheptanal	n/a	C14H20O2	220.1463299	M+K	+	259.109488	2
2767	3.71_259.1101m/z	259.1101	3.71	-0.111265494	99	uHPOS	HMDB0126515	2-(phenylmethylidene)heptane-1,3-diol	n/a	C14H20O2	220.1463299	M+K	+	259.109488	2
2768	3.71_259.1101m/z	259.1101	3.71	-0.111265494	99	uHPOS	HMDB0133170	2-[(2-hydroxyphenyl)methyl]heptanal	n/a	C14H20O2	220.1463299	M+K	+	259.109488	2
2769	3.71_259.1101m/z	259.1101	3.71	-0.111265494	99	uHPOS	HMDB0133166	2-[(4-hydroxyphenyl)methyl]heptanal	n/a	C14H20O2	220.1463299	M+K	+	259.109488	2
2770	3.71_259.1101m/z	259.1101	3.71	-0.111265494	99	uHPOS	HMDB0126516	3-[(1Z)-3-hydroxy-2-pentylprop-1-en-1-yl]phenol	n/a	C14H20O2	220.1463299	M+K	+	259.109488	2
2771	3.71_259.1101m/z	259.1101	3.71	-0.111265494	99	uHPOS	HMDB0126519	(2-pentyl-3-phenyloxiran-2-yl)methanol	n/a	C14H20O2	220.1463299	M+K	+	259.109488	2
2772	3.71_259.1101m/z	259.1101	3.71	-0.111265494	99	uHPOS	HMDB0133167	2-benzyl-6-hydroxyheptanal	n/a	C14H20O2	220.1463299	M+K	+	259.109488	2
2773	3.71_259.1101m/z	259.1101	3.71	-0.111265494	99	uHPOS	HMDB0039539	13-Tetradecene-1,3-diyne-6,7-diol	n/a	C14H20O2	220.1463299	M+K	+	259.109488	2
2774	3.71_259.1101m/z	259.1101	3.71	-0.111265494	99	uHPOS	HMDB0037606	13-Nor-6-eremophilene-8,11-dione	n/a	C14H20O2	220.1463299	M+K	+	259.109488	2
2775	3.71_259.1101m/z	259.1101	3.71	-0.111265494	99	uHPOS	HMDB0040226	2-Methyl-1-phenyl-2-propanyl butyrate	n/a	C14H20O2	220.1463299	M+K	+	259.109488	2
2776	3.71_259.1101m/z	259.1101	3.71	-0.111265494	99	uHPOS	HMDB0133164	2-[hydroxy(phenyl)methyl]heptanal	n/a	C14H20O2	220.1463299	M+K	+	259.109488	2
2777	3.71_259.1101m/z	259.1101	3.71	-0.111265494	99	uHPOS	HMDB0038996	(Z)-6-Tetradecene-1,3-diyne-5,8-diol	n/a	C14H20O2	220.1463299	M+K	+	259.109488	2
2778	3.71_259.1101m/z	259.1101	3.71	-0.111265494	99	uHPOS	HMDB0013817	2,6-Di-tert-butylbenzoquinone	n/a	C14H20O2	220.1463299	M+K	+	259.109488	2
2779	3.71_259.1101m/z	259.1101	3.71	-0.111265494	99	uHPOS	HMDB0126518	(2Z)-2-(phenylmethylidene)heptane-1,6-diol	n/a	C14H20O2	220.1463299	M+K	+	259.109488	2
2780	3.71_259.1101m/z	259.1101	3.71	-0.111265494	99	uHPOS	HMDB0133180	2-benzylheptanoic acid	n/a	C14H20O2	220.1463299	M+K	+	259.109488	2
2781	3.71_259.1101m/z	259.1101	3.71	-0.111265494	99	uHPOS	HMDB0040217	3,4-Dihydro-2,2,5,7,8-pentamethyl-2H-1-benzopyran-6-ol	n/a	C14H20O2	220.1463299	M+K	+	259.109488	2
2782	3.71_259.1101m/z	259.1101	3.71	-0.111265494	99	uHPOS	HMDB0040289	2-(Ethylsulfinylmethyl)phenyl methylcarbamate	n/a	C11H15NO3S	241.077264	M+NH4	+	259.111087	4
2783	3.71_259.1101m/z	259.1101	3.71	-0.111265494	99	uHPOS	HMDB0015328	Captopril	n/a	C9H15NO3S	217.077264	M+ACN+H	+	259.111087	4
2784	3.71_259.1101m/z	259.1101	3.71	-0.111265494	99	uHPOS	HMDB0133165	2-[(3-hydroxyphenyl)methyl]heptanal	n/a	C14H20O2	220.1463299	M+K	+	259.109488	2
2785	3.71_259.1101m/z	259.1101	3.71	-0.111265494	99	uHPOS	HMDB0037718	2-Phenylethyl hexanoate	n/a	C14H20O2	220.1463299	M+K	+	259.109488	2
2786	3.71_259.1101m/z	259.1101	3.71	-0.111265494	99	uHPOS	HMDB0126517	4-[(1Z)-3-hydroxy-2-pentylprop-1-en-1-yl]phenol	n/a	C14H20O2	220.1463299	M+K	+	259.109488	2
2787	3.71_259.1101m/z	259.1101	3.71	-0.111265494	99	uHPOS	HMDB0126520	(2Z)-2-(phenylmethylidene)heptane-1,7-diol	n/a	C14H20O2	220.1463299	M+K	+	259.109488	2
2788	3.71_259.1101m/z	259.1101	3.71	-0.111265494	99	uHPOS	HMDB0037714	Hexyl phenylacetate	n/a	C14H20O2	220.1463299	M+K	+	259.109488	2
3020	1.48_285.0169m/z	285.0169	1.48	0.131217469	99	uRPOS	HMDB0034312	Isopimpinellin	C02162	C13H10O5	246.0528234	M+K	+	285.015981	3
3021	1.48_285.0169m/z	285.0169	1.48	0.131217469	99	uRPOS	HMDB0032077	Dibenzyl disulfide	n/a	C14H14S2	246.0536918	M+K	+	285.01685	0
3022	1.48_285.0169m/z	285.0169	1.48	0.131217469	99	uRPOS	HMDB0168262	2-(8-hydroxy-1,4-dioxo-1,2,3,4-tetrahydronaphthalen-2-yl)prop-2-enoic acid	n/a	C13H10O5	246.0528234	M+K	+	285.015981	3
3023	1.48_285.0169m/z	285.0169	1.48	0.131217469	99	uRPOS	HMDB0041525	Coriandrone C	n/a	C13H10O5	246.0528234	M+K	+	285.015981	3
3024	1.48_285.0169m/z	285.0169	1.48	0.131217469	99	uRPOS	HMDB0168261	2-(8-hydroxy-1,4-dioxo-1,4-dihydronaphthalen-2-yl)propanoic acid	n/a	C13H10O5	246.0528234	M+K	+	285.015981	3
3130	6.71_295.2021m/z	295.2021	6.71	0.118814377	99	uRPOS	HMDB0000220	Palmitic acid	C00249	C16H32O2	256.2402303	M+K	+	295.203388	4
3131	6.71_295.2021m/z	295.2021	6.71	0.118814377	99	uRPOS	HMDB0061373	Palmitic acid	C00249	C16H32O2	256.2402303	M+K	+	295.203388	4
3132	6.71_295.2021m/z	295.2021	6.71	0.118814377	99	uRPOS	HMDB0032249	Dodecyl butyrate	n/a	C16H32O2	256.2402303	M+K	+	295.203388	4
3133	6.71_295.2021m/z	295.2021	6.71	0.118814377	99	uRPOS	HMDB0060083	Palmitic acid	C00249	C16H32O2	256.2402303	M+K	+	295.203388	4
3134	6.71_295.2021m/z	295.2021	6.71	0.118814377	99	uRPOS	HMDB0032065	Butyl dodecanoate	n/a	C16H32O2	256.2402303	M+K	+	295.203388	4
3135	6.71_295.2021m/z	295.2021	6.71	0.118814377	99	uRPOS	HMDB0033166	Octyl octanoate	n/a	C16H32O2	256.2402303	M+K	+	295.203388	4
3136	6.71_295.2021m/z	295.2021	6.71	0.118814377	99	uRPOS	HMDB0036210	Dodecyl 2-methylpropanoate	n/a	C16H32O2	256.2402303	M+K	+	295.203388	4
3137	6.71_295.2021m/z	295.2021	6.71	0.118814377	99	uRPOS	HMDB0034153	Ethyl tetradecanoate	n/a	C16H32O2	256.2402303	M+K	+	295.203388	4
3138	6.71_295.2021m/z	295.2021	6.71	0.118814377	99	uRPOS	HMDB0167454	91869-13-5	n/a	C16H23NO3	277.1677936	M+NH4	+	295.201617	2
3139	6.71_295.2021m/z	295.2021	6.71	0.118814377	99	uRPOS	HMDB0031068	Isopalmitic acid	n/a	C16H32O2	256.2402303	M+K	+	295.203388	4
3140	6.71_295.2021m/z	295.2021	6.71	0.118814377	99	uRPOS	HMDB0002396	Trimethyltridecanoic acid	n/a	C16H32O2	256.2402303	M+K	+	295.203388	4
3141	6.71_295.2021m/z	295.2021	6.71	0.118814377	99	uRPOS	HMDB0006046	5a-Androst-3-en-17-one	n/a	C19H28O	272.2140155	M+Na	+	295.203234	4
3142	6.71_295.2021m/z	295.2021	6.71	0.118814377	99	uRPOS	HMDB0036325	Dinorcapsaicin	n/a	C16H23NO3	277.1677936	M+NH4	+	295.201617	2
3143	6.71_295.2021m/z	295.2021	6.71	0.118814377	99	uRPOS	HMDB0034406	5alpha-Androst-16-en-3-one	n/a	C19H28O	272.2140155	M+Na	+	295.203234	4
3144	6.71_295.2021m/z	295.2021	6.71	0.118814377	99	uRPOS	HMDB0156087	(1S,2R,11S,15R)-2,15-dimethyltetracyclo[8.7.0.0²,⁷.0¹¹,¹⁵]heptadeca-7,13-dien-5-ol	n/a	C19H28O	272.2140155	M+Na	+	295.203234	4
3145	6.71_295.2021m/z	295.2021	6.71	0.118814377	99	uRPOS	HMDB0032324	Hexyl decanoate	n/a	C16H32O2	256.2402303	M+K	+	295.203388	4
3146	6.71_295.2021m/z	295.2021	6.71	0.118814377	99	uRPOS	HMDB0014945	Proparacaine	C07383	C16H26N2O3	294.1943427	M+H	+	295.201619	2
3147	6.71_295.2021m/z	295.2021	6.71	0.118814377	99	uRPOS	HMDB0010401	LysoPC(22:4(7Z,10Z,13Z,16Z))	C04230	C30H54NO7P	571.3637896	M+H+NH4	+	295.202445	1
3296	3.97_296.1351m/z	296.1351	3.97	-0.123336065	99	uHPOS	HMDB0167014	3,4,5-trihydroxy-6-[(1-hydroxy-2-methylbut-3-en-2-yl)oxy]oxane-2-carboxylic acid	n/a	C11H18O8	278.1001675	M+NH4	+	296.133991	4
3297	3.97_296.1351m/z	296.1351	3.97	-0.123336065	99	uHPOS	HMDB0167013	3,4,5-trihydroxy-6-[(2-hydroxy-2-methylbut-3-en-1-yl)oxy]oxane-2-carboxylic acid	n/a	C11H18O8	278.1001675	M+NH4	+	296.133991	4
3298	3.97_296.1351m/z	296.1351	3.97	-0.123336065	99	uHPOS	HMDB0014789	Dyphylline	C07819	C10H14N4O4	254.101505	M+ACN+H	+	296.135328	1
3299	3.97_296.1351m/z	296.1351	3.97	-0.123336065	99	uHPOS	HMDB0167016	3,4,5-trihydroxy-6-{[2-(oxiran-2-yl)propan-2-yl]oxy}oxane-2-carboxylic acid	n/a	C11H18O8	278.1001675	M+NH4	+	296.133991	4
3300	3.97_296.1351m/z	296.1351	3.97	-0.123336065	99	uHPOS	HMDB0006790	Galactosylglycerol	C05401	C9H18O8	254.1001676	M+ACN+H	+	296.133991	4
3301	3.97_296.1351m/z	296.1351	3.97	-0.123336065	99	uHPOS	HMDB0240321	N6,N6-Dimethyladenosine	C03416	C12H17N5O4	295.1280541	M+H	+	296.13533	1
3302	3.97_296.1351m/z	296.1351	3.97	-0.123336065	99	uHPOS	HMDB0175227	6-[(2,3-dimethyloxiran-2-yl)methoxy]-3,4,5-trihydroxyoxane-2-carboxylic acid	n/a	C11H18O8	278.1001675	M+NH4	+	296.133991	4
3303	3.97_296.1351m/z	296.1351	3.97	-0.123336065	99	uHPOS	HMDB0175224	3,4,5-trihydroxy-6-{[(2E)-4-hydroxy-2-methylbut-2-en-1-yl]oxy}oxane-2-carboxylic acid	n/a	C11H18O8	278.1001675	M+NH4	+	296.133991	4
3304	3.97_296.1351m/z	296.1351	3.97	-0.123336065	99	uHPOS	HMDB0002091	Isovalerylglucuronide	n/a	C11H18O8	278.1001676	M+NH4	+	296.133991	4
3305	3.97_296.1351m/z	296.1351	3.97	-0.123336065	99	uHPOS	HMDB0126546	3,4,5-trihydroxy-6-[(oxolan-2-yl)methoxy]oxane-2-carboxylic acid	n/a	C11H18O8	278.1001675	M+NH4	+	296.133991	4
3306	3.97_296.1351m/z	296.1351	3.97	-0.123336065	99	uHPOS	HMDB0167368	3,4,5-trihydroxy-6-[(1-hydroxybutylidene)amino]oxane-2-carboxylic acid	n/a	C10H17NO7	263.1005019	M+CH3OH+H	+	296.133991	4
3307	3.97_296.1351m/z	296.1351	3.97	-0.123336065	99	uHPOS	HMDB0175219	6-[(2Z)-2-ethylidene-3-hydroxypropoxy]-3,4,5-trihydroxyoxane-2-carboxylic acid	n/a	C11H18O8	278.1001675	M+NH4	+	296.133991	4
3308	3.97_296.1351m/z	296.1351	3.97	-0.123336065	99	uHPOS	HMDB0130798	3,4,5-trihydroxy-6-[(3-methylbutanoyl)oxy]oxane-2-carboxylic acid	n/a	C11H18O8	278.1001675	M+NH4	+	296.133991	4
3309	3.97_296.1351m/z	296.1351	3.97	-0.123336065	99	uHPOS	HMDB0143031	6-{[({[(6S,12aS)-6,10,12,12a-tetrahydroxy-6-methyl-4-(methylamino)-1,3,11-trioxo-1,2,3,4,4a,5,5a,6,11,11a,12,12a-dodecahydrotetracen-2-yl](hydroxy)methylidene}amino)methyl]amino}-2-aminohexanoic acid	n/a	C28H38N4O10	590.2587934	M+2H	+	296.136673	5
3310	3.97_296.1351m/z	296.1351	3.97	-0.123336065	99	uHPOS	HMDB0143217	3,4,5-trihydroxy-6-(pentanoyloxy)oxane-2-carboxylic acid	n/a	C11H18O8	278.1001675	M+NH4	+	296.133991	4
3311	3.97_296.1351m/z	296.1351	3.97	-0.123336065	99	uHPOS	HMDB0130839	3,4,5-trihydroxy-6-[(2-methylbutanoyl)oxy]oxane-2-carboxylic acid	n/a	C11H18O8	278.1001675	M+NH4	+	296.133991	4
3312	3.97_296.1351m/z	296.1351	3.97	-0.123336065	99	uHPOS	HMDB0142906	6-{[({[(6S,12aS)-3,6,10,12,12a-pentahydroxy-6-methyl-4-(methylamino)-1,11-dioxo-1,2,3,4,4a,5,5a,6,11,12a-decahydrotetracen-2-yl](hydroxy)methylidene}amino)methyl]amino}-2-aminohexanoic acid	n/a	C28H38N4O10	590.2587934	M+2H	+	296.136673	5
3313	3.97_296.1351m/z	296.1351	3.97	-0.123336065	99	uHPOS	HMDB0143032	6-{[({[(6S,12aR)-3,6,10,12a-tetrahydroxy-6-methyl-4-(methylamino)-1,11,12-trioxo-1,2,3,4,4a,5,5a,6,11,11a,12,12a-dodecahydrotetracen-2-yl](hydroxy)methylidene}amino)methyl]amino}-2-aminohexanoic acid	n/a	C28H38N4O10	590.2587934	M+2H	+	296.136673	5
3314	3.97_296.1351m/z	296.1351	3.97	-0.123336065	99	uHPOS	HMDB0142922	6-{[({[(6S,12aS)-3,6,10,12,12a-pentahydroxy-6-methyl-4-(methylamino)-1,11-dioxo-1,4,4a,5,5a,6,11,11a,12,12a-decahydrotetracen-2-yl](hydroxy)methylidene}amino)methyl]amino}-2-aminohexanoic acid	n/a	C28H38N4O10	590.2587934	M+2H	+	296.136673	5
3315	3.97_296.1351m/z	296.1351	3.97	-0.123336065	99	uHPOS	HMDB0175223	3,4,5-trihydroxy-6-{[(2E)-4-hydroxy-3-methylbut-2-en-1-yl]oxy}oxane-2-carboxylic acid	n/a	C11H18O8	278.1001675	M+NH4	+	296.133991	4
3316	3.97_296.1351m/z	296.1351	3.97	-0.123336065	99	uHPOS	HMDB0175220	6-[(2E)-2-ethylidene-3-hydroxypropoxy]-3,4,5-trihydroxyoxane-2-carboxylic acid	n/a	C11H18O8	278.1001675	M+NH4	+	296.133991	4
3317	3.97_296.1351m/z	296.1351	3.97	-0.123336065	99	uHPOS	HMDB0061158	N-Acetyl desmethyl frovatriptan	n/a	C15H19N3O2	273.1477269	M+Na	+	296.136945	6
3318	3.97_296.1351m/z	296.1351	3.97	-0.123336065	99	uHPOS	HMDB0062112	AC1NB9IN	n/a	C9H18O8	254.1001675	M+ACN+H	+	296.133991	4
3319	3.97_296.1351m/z	296.1351	3.97	-0.123336065	99	uHPOS	HMDB0038664	(2R)-1-O-beta-D-Galactopyranosylglycerol	n/a	C9H18O8	254.1001676	M+ACN+H	+	296.133991	4
4250	0.73_355.0351m/z	355.0351	0.73	0.091024924	99	uRPOS	HMDB0153356	[4,5-dihydroxy-6-(2,4,6-trihydroxyphenoxy)oxan-3-yl]oxidanesulfonic acid	n/a	C11H14O11S	354.0256824	M+H	+	355.032958	6
4251	0.73_355.0351m/z	355.0351	0.73	0.091024924	99	uRPOS	HMDB0062734	2-S-cysteinyl-DOPA	n/a	C12H16N2O6S	316.0729074	M+K	+	355.036065	3
4252	0.73_355.0351m/z	355.0351	0.73	0.091024924	99	uRPOS	HMDB0153355	[4,5-dihydroxy-2-(2,4,6-trihydroxyphenoxy)oxan-3-yl]oxidanesulfonic acid	n/a	C11H14O11S	354.0256824	M+H	+	355.032958	6
4253	0.73_355.0351m/z	355.0351	0.73	0.091024924	99	uRPOS	HMDB0153354	[3,5-dihydroxy-2-(2,4,6-trihydroxyphenoxy)oxan-4-yl]oxidanesulfonic acid	n/a	C11H14O11S	354.0256824	M+H	+	355.032958	6
6168	0.61_498.3157m/z	498.3157	0.61	0.139429343	99	sLPOS	HMDB0115483	PA(8:0/12:0)	n/a	C23H45O8P	480.2852054	M+NH4	+	498.319028	7
6169	0.61_498.3157m/z	498.3157	0.61	0.139429343	99	sLPOS	HMDB0115685	PA(8:0/i-12:0)	n/a	C23H45O8P	480.2852054	M+NH4	+	498.319028	7
6170	0.61_498.3157m/z	498.3157	0.61	0.139429343	99	sLPOS	HMDB0010380	LysoPC(14:1(9Z))	C04230	C22H44NO7P	465.2855393	M+CH3OH+H	+	498.319028	7
6264	0.74_512.3347m/z	512.3347	0.74	0.191459993	99	sLPOS	HMDB0173266	4-hydroxy-3-methoxy-2-[(2Z,6E,10E)-3,7,11,15-tetramethylhexadeca-2,6,10,14-tetraen-1-yl]phenyl 2-hydroxyacetate	n/a	C29H42O5	470.3032245	M+ACN+H	+	512.337047	5
6265	0.74_512.3347m/z	512.3347	0.74	0.191459993	99	sLPOS	HMDB0173257	2-[(2Z,6E)-3,7-dimethyl-9-[3-methyl-3-(4-methylpent-3-en-1-yl)oxiran-2-yl]nona-2,6-dien-1-yl]-4-hydroxy-3-methoxyphenyl acetate	n/a	C29H42O5	470.3032245	M+ACN+H	+	512.337047	5
6266	0.74_512.3347m/z	512.3347	0.74	0.191459993	99	sLPOS	HMDB0173247	4-hydroxy-3-methoxy-2-({3-methyl-3-[(3E,7E)-4,8,12-trimethyltrideca-3,7,11-trien-1-yl]oxiran-2-yl}methyl)phenyl acetate	n/a	C29H42O5	470.3032245	M+ACN+H	+	512.337047	5
6267	0.74_512.3347m/z	512.3347	0.74	0.191459993	99	sLPOS	HMDB0038683	19alpha-19-Hydroxy-3,11-dioxo-12-ursen-28-oic acid	n/a	C29H42O5	470.3032245	M+ACN+H	+	512.337047	5
6268	0.74_512.3347m/z	512.3347	0.74	0.191459993	99	sLPOS	HMDB0035970	(3beta,17alpha,23S)-17,23-Epoxy-3,29-dihydroxy-27-norlanosta-7,9(11)-diene-15,24-dione	n/a	C29H42O5	470.3032245	M+ACN+H	+	512.337047	5
6269	0.74_512.3347m/z	512.3347	0.74	0.191459993	99	sLPOS	HMDB0011476	LysoPE(0:0/18:1(9Z))	n/a	C23H46NO7P	479.3011893	M+CH3OH+H	+	512.334678	0
6270	0.74_512.3347m/z	512.3347	0.74	0.191459993	99	sLPOS	HMDB0173262	2-[(2Z,6E,10E)-13-(3,3-dimethyloxiran-2-yl)-3,7,11-trimethyltrideca-2,6,10-trien-1-yl]-4-hydroxy-3-methoxyphenyl acetate	n/a	C29H42O5	470.3032245	M+ACN+H	+	512.337047	5
6271	0.74_512.3347m/z	512.3347	0.74	0.191459993	99	sLPOS	HMDB0035113	17,23-Epoxy-29-hydroxy-27-norlanost-8-ene-3,15,24-trione	n/a	C29H42O5	470.3032245	M+ACN+H	+	512.337047	5
6272	0.74_512.3347m/z	512.3347	0.74	0.191459993	99	sLPOS	HMDB0011506	LysoPE(18:1(9Z)/0:0)	n/a	C23H46NO7P	479.3011893	M+CH3OH+H	+	512.334678	0
6273	0.74_512.3347m/z	512.3347	0.74	0.191459993	99	sLPOS	HMDB0115686	PA(8:0/i-13:0)	n/a	C24H47O8P	494.3008555	M+NH4	+	512.334678	0
6274	0.74_512.3347m/z	512.3347	0.74	0.191459993	99	sLPOS	HMDB0115680	PA(8:0/a-13:0)	n/a	C24H47O8P	494.3008555	M+NH4	+	512.334678	0
6275	0.74_512.3347m/z	512.3347	0.74	0.191459993	99	sLPOS	HMDB0173252	2-[(2Z)-5-{3-[(3E)-4,8-dimethylnona-3,7-dien-1-yl]-3-methyloxiran-2-yl}-3-methylpent-2-en-1-yl]-4-hydroxy-3-methoxyphenyl acetate	n/a	C29H42O5	470.3032245	M+ACN+H	+	512.337047	5
6276	0.74_512.3347m/z	512.3347	0.74	0.191459993	99	sLPOS	HMDB0011505	LysoPE(18:1(11Z)/0:0)	n/a	C23H46NO7P	479.3011893	M+CH3OH+H	+	512.334678	0
6277	0.74_512.3347m/z	512.3347	0.74	0.191459993	99	sLPOS	HMDB0115484	PA(8:0/13:0)	n/a	C24H47O8P	494.3008555	M+NH4	+	512.334678	0
6278	0.74_512.3347m/z	512.3347	0.74	0.191459993	99	sLPOS	HMDB0011475	LysoPE(0:0/18:1(11Z))	n/a	C23H46NO7P	479.3011893	M+CH3OH+H	+	512.334678	0
6279	0.74_512.3347m/z	512.3347	0.74	0.191459993	99	sLPOS	HMDB0173242	4,6-dihydroxy-3-methoxy-2-[(2Z,6E,10E)-3,7,11,15-tetramethylhexadeca-2,6,10,14-tetraen-1-yl]phenyl acetate	n/a	C29H42O5	470.3032245	M+ACN+H	+	512.337047	5
6705	7.68_639.5875m/z	639.5875	7.68	-0.074207535	99	sLPOS	HMDB0094445	DG(i-22:0/15:0/0:0)	n/a	C40H78O5	638.5849256	M+H	+	639.592202	7
6706	7.68_639.5875m/z	639.5875	7.68	-0.074207535	99	sLPOS	HMDB0094302	DG(21:0/0:0/16:0)	n/a	C40H78O5	638.5849256	M+H	+	639.592202	7
6707	7.68_639.5875m/z	639.5875	7.68	-0.074207535	99	sLPOS	HMDB0094450	DG(i-22:0/0:0/i-15:0)	n/a	C40H78O5	638.5849256	M+H	+	639.592202	7
6708	7.68_639.5875m/z	639.5875	7.68	-0.074207535	99	sLPOS	HMDB0094312	DG(21:0/0:0/i-16:0)	n/a	C40H78O5	638.5849256	M+H	+	639.592202	7
6709	7.68_639.5875m/z	639.5875	7.68	-0.074207535	99	sLPOS	HMDB0093579	DG(a-15:0/0:0/22:0)	n/a	C40H78O5	638.5849256	M+H	+	639.592202	7
6710	7.68_639.5875m/z	639.5875	7.68	-0.074207535	99	sLPOS	HMDB0094303	DG(i-21:0/16:0/0:0)	n/a	C40H78O5	638.5849256	M+H	+	639.592202	7
6711	7.68_639.5875m/z	639.5875	7.68	-0.074207535	99	sLPOS	HMDB0093137	DG(12:0/a-25:0/0:0)	n/a	C40H78O5	638.5849256	M+H	+	639.592202	7
6712	7.68_639.5875m/z	639.5875	7.68	-0.074207535	99	sLPOS	HMDB0094446	DG(i-22:0/0:0/15:0)	n/a	C40H78O5	638.5849256	M+H	+	639.592202	7
6713	7.68_639.5875m/z	639.5875	7.68	-0.074207535	99	sLPOS	HMDB0093843	DG(17:0/0:0/i-20:0)	n/a	C40H78O5	638.5849256	M+H	+	639.592202	7
6714	7.68_639.5875m/z	639.5875	7.68	-0.074207535	99	sLPOS	HMDB0093837	DG(a-17:0/0:0/i-20:0)	n/a	C40H78O5	638.5849256	M+H	+	639.592202	7
6715	7.68_639.5875m/z	639.5875	7.68	-0.074207535	99	sLPOS	HMDB0094309	DG(i-21:0/i-16:0/0:0)	n/a	C40H78O5	638.5849256	M+H	+	639.592202	7
6716	7.68_639.5875m/z	639.5875	7.68	-0.074207535	99	sLPOS	HMDB0093577	DG(a-15:0/0:0/i-22:0)	n/a	C40H78O5	638.5849256	M+H	+	639.592202	7
6717	7.68_639.5875m/z	639.5875	7.68	-0.074207535	99	sLPOS	HMDB0093575	DG(i-15:0/0:0/22:0)	n/a	C40H78O5	638.5849256	M+H	+	639.592202	7
6718	7.68_639.5875m/z	639.5875	7.68	-0.074207535	99	sLPOS	HMDB0094070	DG(i-19:0/0:0/i-18:0)	n/a	C40H78O5	638.5849256	M+H	+	639.592202	7
6719	7.68_639.5875m/z	639.5875	7.68	-0.074207535	99	sLPOS	HMDB0094449	DG(i-22:0/i-15:0/0:0)	n/a	C40H78O5	638.5849256	M+H	+	639.592202	7
6720	7.68_639.5875m/z	639.5875	7.68	-0.074207535	99	sLPOS	HMDB0093962	DG(i-18:0/0:0/i-19:0)	n/a	C40H78O5	638.5849256	M+H	+	639.592202	7
6721	7.68_639.5875m/z	639.5875	7.68	-0.074207535	99	sLPOS	HMDB0094452	DG(22:0/0:0/i-15:0)	n/a	C40H78O5	638.5849256	M+H	+	639.592202	7
6722	7.68_639.5875m/z	639.5875	7.68	-0.074207535	99	sLPOS	HMDB0093842	DG(17:0/i-20:0/0:0)	n/a	C40H78O5	638.5849256	M+H	+	639.592202	7
6723	7.68_639.5875m/z	639.5875	7.68	-0.074207535	99	sLPOS	HMDB0094066	DG(19:0/0:0/18:0)	n/a	C40H78O5	638.5849256	M+H	+	639.592202	7
6724	7.68_639.5875m/z	639.5875	7.68	-0.074207535	99	sLPOS	HMDB0094179	DG(20:0/0:0/i-17:0)	n/a	C40H78O5	638.5849256	M+H	+	639.592202	7
6725	7.68_639.5875m/z	639.5875	7.68	-0.074207535	99	sLPOS	HMDB0093833	DG(17:0/0:0/20:0)	n/a	C40H78O5	638.5849256	M+H	+	639.592202	7
6726	7.68_639.5875m/z	639.5875	7.68	-0.074207535	99	sLPOS	HMDB0094301	DG(21:0/16:0/0:0)	n/a	C40H78O5	638.5849256	M+H	+	639.592202	7
6727	7.68_639.5875m/z	639.5875	7.68	-0.074207535	99	sLPOS	HMDB0093311	DG(13:0/i-24:0/0:0)	n/a	C40H78O5	638.5849256	M+H	+	639.592202	7
6728	7.68_639.5875m/z	639.5875	7.68	-0.074207535	99	sLPOS	HMDB0093583	DG(15:0/0:0/i-22:0)	n/a	C40H78O5	638.5849256	M+H	+	639.592202	7
6729	7.68_639.5875m/z	639.5875	7.68	-0.074207535	99	sLPOS	HMDB0094447	DG(i-22:0/a-15:0/0:0)	n/a	C40H78O5	638.5849256	M+H	+	639.592202	7
6730	7.68_639.5875m/z	639.5875	7.68	-0.074207535	99	sLPOS	HMDB0093681	DG(16:0/0:0/21:0)	n/a	C40H78O5	638.5849256	M+H	+	639.592202	7
6731	7.68_639.5875m/z	639.5875	7.68	-0.074207535	99	sLPOS	HMDB0007590	DG(22:0/15:0/0:0)	n/a	C40H78O5	638.5849256	M+H	+	639.592202	7
6732	7.68_639.5875m/z	639.5875	7.68	-0.074207535	99	sLPOS	HMDB0094307	DG(a-21:0/16:0/0:0)	n/a	C40H78O5	638.5849256	M+H	+	639.592202	7
6733	7.68_639.5875m/z	639.5875	7.68	-0.074207535	99	sLPOS	HMDB0093689	DG(16:0/0:0/i-21:0)	n/a	C40H78O5	638.5849256	M+H	+	639.592202	7
6734	7.68_639.5875m/z	639.5875	7.68	-0.074207535	99	sLPOS	HMDB0093835	DG(i-17:0/0:0/20:0)	n/a	C40H78O5	638.5849256	M+H	+	639.592202	7
6735	7.68_639.5875m/z	639.5875	7.68	-0.074207535	99	sLPOS	HMDB0094531	DG(i-24:0/0:0/13:0)	n/a	C40H78O5	638.5849256	M+H	+	639.592202	7
6736	7.68_639.5875m/z	639.5875	7.68	-0.074207535	99	sLPOS	HMDB0094535	DG(i-24:0/0:0/i-13:0)	n/a	C40H78O5	638.5849256	M+H	+	639.592202	7
6737	7.68_639.5875m/z	639.5875	7.68	-0.074207535	99	sLPOS	HMDB0094533	DG(i-24:0/0:0/a-13:0)	n/a	C40H78O5	638.5849256	M+H	+	639.592202	7
6738	7.68_639.5875m/z	639.5875	7.68	-0.074207535	99	sLPOS	HMDB0093841	DG(i-17:0/0:0/i-20:0)	n/a	C40H78O5	638.5849256	M+H	+	639.592202	7
6739	7.68_639.5875m/z	639.5875	7.68	-0.074207535	99	sLPOS	HMDB0093582	DG(15:0/i-22:0/0:0)	n/a	C40H78O5	638.5849256	M+H	+	639.592202	7
6740	7.68_639.5875m/z	639.5875	7.68	-0.074207535	99	sLPOS	HMDB0093960	DG(i-18:0/0:0/19:0)	n/a	C40H78O5	638.5849256	M+H	+	639.592202	7
6741	7.68_639.5875m/z	639.5875	7.68	-0.074207535	99	sLPOS	HMDB0094586	DG(a-25:0/i-12:0/0:0)	n/a	C40H78O5	638.5849256	M+H	+	639.592202	7
6742	7.68_639.5875m/z	639.5875	7.68	-0.074207535	99	sLPOS	HMDB0093958	DG(18:0/0:0/19:0)	n/a	C40H78O5	638.5849256	M+H	+	639.592202	7
6743	7.68_639.5875m/z	639.5875	7.68	-0.074207535	99	sLPOS	HMDB0093581	DG(i-15:0/0:0/i-22:0)	n/a	C40H78O5	638.5849256	M+H	+	639.592202	7
6744	7.68_639.5875m/z	639.5875	7.68	-0.074207535	99	sLPOS	HMDB0094305	DG(a-21:0/i-16:0/0:0)	n/a	C40H78O5	638.5849256	M+H	+	639.592202	7
6745	7.68_639.5875m/z	639.5875	7.68	-0.074207535	99	sLPOS	HMDB0093840	DG(i-17:0/i-20:0/0:0)	n/a	C40H78O5	638.5849256	M+H	+	639.592202	7
6746	7.68_639.5875m/z	639.5875	7.68	-0.074207535	99	sLPOS	HMDB0094534	DG(i-24:0/i-13:0/0:0)	n/a	C40H78O5	638.5849256	M+H	+	639.592202	7
6747	7.68_639.5875m/z	639.5875	7.68	-0.074207535	99	sLPOS	HMDB0094072	DG(19:0/0:0/i-18:0)	n/a	C40H78O5	638.5849256	M+H	+	639.592202	7
6748	7.68_639.5875m/z	639.5875	7.68	-0.074207535	99	sLPOS	HMDB0093957	DG(18:0/19:0/0:0)	n/a	C40H78O5	638.5849256	M+H	+	639.592202	7
6749	7.68_639.5875m/z	639.5875	7.68	-0.074207535	99	sLPOS	HMDB0093964	DG(18:0/0:0/i-19:0)	n/a	C40H78O5	638.5849256	M+H	+	639.592202	7
6750	7.68_639.5875m/z	639.5875	7.68	-0.074207535	99	sLPOS	HMDB0093832	DG(17:0/20:0/0:0)	n/a	C40H78O5	638.5849256	M+H	+	639.592202	7
6751	7.68_639.5875m/z	639.5875	7.68	-0.074207535	99	sLPOS	HMDB0093688	DG(16:0/i-21:0/0:0)	n/a	C40H78O5	638.5849256	M+H	+	639.592202	7
6752	7.68_639.5875m/z	639.5875	7.68	-0.074207535	99	sLPOS	HMDB0094304	DG(i-21:0/0:0/16:0)	n/a	C40H78O5	638.5849256	M+H	+	639.592202	7
6753	7.68_639.5875m/z	639.5875	7.68	-0.074207535	99	sLPOS	HMDB0094180	DG(20:0/a-17:0/0:0)	n/a	C40H78O5	638.5849256	M+H	+	639.592202	7
6754	7.68_639.5875m/z	639.5875	7.68	-0.074207535	99	sLPOS	HMDB0094174	DG(i-20:0/a-17:0/0:0)	n/a	C40H78O5	638.5849256	M+H	+	639.592202	7
6755	7.68_639.5875m/z	639.5875	7.68	-0.074207535	99	sLPOS	HMDB0094530	DG(i-24:0/13:0/0:0)	n/a	C40H78O5	638.5849256	M+H	+	639.592202	7
6756	7.68_639.5875m/z	639.5875	7.68	-0.074207535	99	sLPOS	HMDB0094588	DG(a-25:0/12:0/0:0)	n/a	C40H78O5	638.5849256	M+H	+	639.592202	7
6757	7.68_639.5875m/z	639.5875	7.68	-0.074207535	99	sLPOS	HMDB0094068	DG(i-19:0/0:0/18:0)	n/a	C40H78O5	638.5849256	M+H	+	639.592202	7
6758	7.68_639.5875m/z	639.5875	7.68	-0.074207535	99	sLPOS	HMDB0036223	Diethylene glycol distearate	n/a	C40H78O5	638.5849256	M+H	+	639.592202	7
6759	7.68_639.5875m/z	639.5875	7.68	-0.074207535	99	sLPOS	HMDB0093961	DG(i-18:0/i-19:0/0:0)	n/a	C40H78O5	638.5849256	M+H	+	639.592202	7
6760	7.68_639.5875m/z	639.5875	7.68	-0.074207535	99	sLPOS	HMDB0094170	DG(20:0/17:0/0:0)	n/a	C40H78O5	638.5849256	M+H	+	639.592202	7
6761	7.68_639.5875m/z	639.5875	7.68	-0.074207535	99	sLPOS	HMDB0093834	DG(i-17:0/20:0/0:0)	n/a	C40H78O5	638.5849256	M+H	+	639.592202	7
6762	7.68_639.5875m/z	639.5875	7.68	-0.074207535	99	sLPOS	HMDB0093136	DG(i-12:0/0:0/a-25:0)	n/a	C40H78O5	638.5849256	M+H	+	639.592202	7
6763	7.68_639.5875m/z	639.5875	7.68	-0.074207535	99	sLPOS	HMDB0093138	DG(12:0/0:0/a-25:0)	n/a	C40H78O5	638.5849256	M+H	+	639.592202	7
6764	7.68_639.5875m/z	639.5875	7.68	-0.074207535	99	sLPOS	HMDB0093310	DG(i-13:0/0:0/i-24:0)	n/a	C40H78O5	638.5849256	M+H	+	639.592202	7
6765	7.68_639.5875m/z	639.5875	7.68	-0.074207535	99	sLPOS	HMDB0093312	DG(13:0/0:0/i-24:0)	n/a	C40H78O5	638.5849256	M+H	+	639.592202	7
6766	7.68_639.5875m/z	639.5875	7.68	-0.074207535	99	sLPOS	HMDB0094065	DG(19:0/18:0/0:0)	n/a	C40H78O5	638.5849256	M+H	+	639.592202	7
6767	7.68_639.5875m/z	639.5875	7.68	-0.074207535	99	sLPOS	HMDB0093963	DG(18:0/i-19:0/0:0)	n/a	C40H78O5	638.5849256	M+H	+	639.592202	7
6768	7.68_639.5875m/z	639.5875	7.68	-0.074207535	99	sLPOS	HMDB0094175	DG(i-20:0/0:0/a-17:0)	n/a	C40H78O5	638.5849256	M+H	+	639.592202	7
6769	7.68_639.5875m/z	639.5875	7.68	-0.074207535	99	sLPOS	HMDB0055985	DG(15:0/0:0/22:0)	n/a	C40H78O5	638.5849256	M+H	+	639.592202	7
6770	7.68_639.5875m/z	639.5875	7.68	-0.074207535	99	sLPOS	HMDB0094589	DG(a-25:0/0:0/12:0)	n/a	C40H78O5	638.5849256	M+H	+	639.592202	7
6771	7.68_639.5875m/z	639.5875	7.68	-0.074207535	99	sLPOS	HMDB0093580	DG(i-15:0/i-22:0/0:0)	n/a	C40H78O5	638.5849256	M+H	+	639.592202	7
6772	7.68_639.5875m/z	639.5875	7.68	-0.074207535	99	sLPOS	HMDB0094067	DG(i-19:0/18:0/0:0)	n/a	C40H78O5	638.5849256	M+H	+	639.592202	7
6773	7.68_639.5875m/z	639.5875	7.68	-0.074207535	99	sLPOS	HMDB0093839	DG(a-17:0/0:0/20:0)	n/a	C40H78O5	638.5849256	M+H	+	639.592202	7
6774	7.68_639.5875m/z	639.5875	7.68	-0.074207535	99	sLPOS	HMDB0094451	DG(22:0/i-15:0/0:0)	n/a	C40H78O5	638.5849256	M+H	+	639.592202	7
6775	7.68_639.5875m/z	639.5875	7.68	-0.074207535	99	sLPOS	HMDB0094176	DG(i-20:0/i-17:0/0:0)	n/a	C40H78O5	638.5849256	M+H	+	639.592202	7
6776	7.68_639.5875m/z	639.5875	7.68	-0.074207535	99	sLPOS	HMDB0094178	DG(20:0/i-17:0/0:0)	n/a	C40H78O5	638.5849256	M+H	+	639.592202	7
6777	7.68_639.5875m/z	639.5875	7.68	-0.074207535	99	sLPOS	HMDB0093308	DG(a-13:0/0:0/i-24:0)	n/a	C40H78O5	638.5849256	M+H	+	639.592202	7
6778	7.68_639.5875m/z	639.5875	7.68	-0.074207535	99	sLPOS	HMDB0093687	DG(i-16:0/0:0/i-21:0)	n/a	C40H78O5	638.5849256	M+H	+	639.592202	7
6779	7.68_639.5875m/z	639.5875	7.68	-0.074207535	99	sLPOS	HMDB0094173	DG(i-20:0/0:0/17:0)	n/a	C40H78O5	638.5849256	M+H	+	639.592202	7
6780	7.68_639.5875m/z	639.5875	7.68	-0.074207535	99	sLPOS	HMDB0093680	DG(16:0/21:0/0:0)	n/a	C40H78O5	638.5849256	M+H	+	639.592202	7
6781	7.68_639.5875m/z	639.5875	7.68	-0.074207535	99	sLPOS	HMDB0094532	DG(i-24:0/a-13:0/0:0)	n/a	C40H78O5	638.5849256	M+H	+	639.592202	7
6782	7.68_639.5875m/z	639.5875	7.68	-0.074207535	99	sLPOS	HMDB0093691	DG(16:0/0:0/a-21:0)	n/a	C40H78O5	638.5849256	M+H	+	639.592202	7
6783	7.68_639.5875m/z	639.5875	7.68	-0.074207535	99	sLPOS	HMDB0093685	DG(i-16:0/0:0/a-21:0)	n/a	C40H78O5	638.5849256	M+H	+	639.592202	7
6784	7.68_639.5875m/z	639.5875	7.68	-0.074207535	99	sLPOS	HMDB0093578	DG(a-15:0/22:0/0:0)	n/a	C40H78O5	638.5849256	M+H	+	639.592202	7
6785	7.68_639.5875m/z	639.5875	7.68	-0.074207535	99	sLPOS	HMDB0093307	DG(a-13:0/i-24:0/0:0)	n/a	C40H78O5	638.5849256	M+H	+	639.592202	7
6786	7.68_639.5875m/z	639.5875	7.68	-0.074207535	99	sLPOS	HMDB0094587	DG(a-25:0/0:0/i-12:0)	n/a	C40H78O5	638.5849256	M+H	+	639.592202	7
6787	7.68_639.5875m/z	639.5875	7.68	-0.074207535	99	sLPOS	HMDB0094172	DG(i-20:0/17:0/0:0)	n/a	C40H78O5	638.5849256	M+H	+	639.592202	7
6788	7.68_639.5875m/z	639.5875	7.68	-0.074207535	99	sLPOS	HMDB0093838	DG(a-17:0/20:0/0:0)	n/a	C40H78O5	638.5849256	M+H	+	639.592202	7
6789	7.68_639.5875m/z	639.5875	7.68	-0.074207535	99	sLPOS	HMDB0094306	DG(a-21:0/0:0/i-16:0)	n/a	C40H78O5	638.5849256	M+H	+	639.592202	7
6790	7.68_639.5875m/z	639.5875	7.68	-0.074207535	99	sLPOS	HMDB0094171	DG(20:0/0:0/17:0)	n/a	C40H78O5	638.5849256	M+H	+	639.592202	7
6791	7.68_639.5875m/z	639.5875	7.68	-0.074207535	99	sLPOS	HMDB0094308	DG(a-21:0/0:0/16:0)	n/a	C40H78O5	638.5849256	M+H	+	639.592202	7
6792	7.68_639.5875m/z	639.5875	7.68	-0.074207535	99	sLPOS	HMDB0094448	DG(i-22:0/0:0/a-15:0)	n/a	C40H78O5	638.5849256	M+H	+	639.592202	7
6793	7.68_639.5875m/z	639.5875	7.68	-0.074207535	99	sLPOS	HMDB0094310	DG(i-21:0/0:0/i-16:0)	n/a	C40H78O5	638.5849256	M+H	+	639.592202	7
6794	7.68_639.5875m/z	639.5875	7.68	-0.074207535	99	sLPOS	HMDB0094181	DG(20:0/0:0/a-17:0)	n/a	C40H78O5	638.5849256	M+H	+	639.592202	7
6795	7.68_639.5875m/z	639.5875	7.68	-0.074207535	99	sLPOS	HMDB0094454	DG(22:0/0:0/a-15:0)	n/a	C40H78O5	638.5849256	M+H	+	639.592202	7
6796	7.68_639.5875m/z	639.5875	7.68	-0.074207535	99	sLPOS	HMDB0093959	DG(i-18:0/19:0/0:0)	n/a	C40H78O5	638.5849256	M+H	+	639.592202	7
6797	7.68_639.5875m/z	639.5875	7.68	-0.074207535	99	sLPOS	HMDB0094071	DG(19:0/i-18:0/0:0)	n/a	C40H78O5	638.5849256	M+H	+	639.592202	7
6798	7.68_639.5875m/z	639.5875	7.68	-0.074207535	99	sLPOS	HMDB0093686	DG(i-16:0/i-21:0/0:0)	n/a	C40H78O5	638.5849256	M+H	+	639.592202	7
6799	7.68_639.5875m/z	639.5875	7.68	-0.074207535	99	sLPOS	HMDB0093574	DG(i-15:0/22:0/0:0)	n/a	C40H78O5	638.5849256	M+H	+	639.592202	7
6800	7.68_639.5875m/z	639.5875	7.68	-0.074207535	99	sLPOS	HMDB0093682	DG(i-16:0/21:0/0:0)	n/a	C40H78O5	638.5849256	M+H	+	639.592202	7
6801	7.68_639.5875m/z	639.5875	7.68	-0.074207535	99	sLPOS	HMDB0093309	DG(i-13:0/i-24:0/0:0)	n/a	C40H78O5	638.5849256	M+H	+	639.592202	7
6802	7.68_639.5875m/z	639.5875	7.68	-0.074207535	99	sLPOS	HMDB0007086	DG(15:0/22:0/0:0)	n/a	C40H78O5	638.5849256	M+H	+	639.592202	7
6803	7.68_639.5875m/z	639.5875	7.68	-0.074207535	99	sLPOS	HMDB0093684	DG(i-16:0/a-21:0/0:0)	n/a	C40H78O5	638.5849256	M+H	+	639.592202	7
6804	7.68_639.5875m/z	639.5875	7.68	-0.074207535	99	sLPOS	HMDB0094177	DG(i-20:0/0:0/i-17:0)	n/a	C40H78O5	638.5849256	M+H	+	639.592202	7
6805	7.68_639.5875m/z	639.5875	7.68	-0.074207535	99	sLPOS	HMDB0094069	DG(i-19:0/i-18:0/0:0)	n/a	C40H78O5	638.5849256	M+H	+	639.592202	7
6806	7.68_639.5875m/z	639.5875	7.68	-0.074207535	99	sLPOS	HMDB0093135	DG(i-12:0/a-25:0/0:0)	n/a	C40H78O5	638.5849256	M+H	+	639.592202	7
6807	7.68_639.5875m/z	639.5875	7.68	-0.074207535	99	sLPOS	HMDB0093690	DG(16:0/a-21:0/0:0)	n/a	C40H78O5	638.5849256	M+H	+	639.592202	7
6808	7.68_639.5875m/z	639.5875	7.68	-0.074207535	99	sLPOS	HMDB0094444	DG(22:0/0:0/15:0)	n/a	C40H78O5	638.5849256	M+H	+	639.592202	7
6809	7.68_639.5875m/z	639.5875	7.68	-0.074207535	99	sLPOS	HMDB0094453	DG(22:0/a-15:0/0:0)	n/a	C40H78O5	638.5849256	M+H	+	639.592202	7
6810	7.68_639.5875m/z	639.5875	7.68	-0.074207535	99	sLPOS	HMDB0094311	DG(21:0/i-16:0/0:0)	n/a	C40H78O5	638.5849256	M+H	+	639.592202	7
6811	7.68_639.5875m/z	639.5875	7.68	-0.074207535	99	sLPOS	HMDB0093683	DG(i-16:0/0:0/21:0)	n/a	C40H78O5	638.5849256	M+H	+	639.592202	7
6812	7.68_639.5875m/z	639.5875	7.68	-0.074207535	99	sLPOS	HMDB0093576	DG(a-15:0/i-22:0/0:0)	n/a	C40H78O5	638.5849256	M+H	+	639.592202	7
6813	7.68_639.5875m/z	639.5875	7.68	-0.074207535	99	sLPOS	HMDB0093836	DG(a-17:0/i-20:0/0:0)	n/a	C40H78O5	638.5849256	M+H	+	639.592202	7
379	0.66_147.0602m/z	147.0602	0.66	-0.103437916	98	uRPOS	HMDB0041309	(2S,4S)-Monatin	n/a	C14H16N2O5	292.1059216	M+2H	+	147.060237	0
380	0.66_147.0602m/z	147.0602	0.66	-0.103437916	98	uRPOS	HMDB0154926	{2-[(6-carboxy-3,4,5-trihydroxyoxan-2-yl)oxy]-2-oxoethyl}trimethylazanium	n/a	C11H20NO8	294.118343	M+2H	+	147.059172	7
860	1.22_168.0756m/z	168.0756	1.22	0.139296194	98	uHPOS	HMDB0060261	Imidazoleacetic acid	C02835	C5H6N2O2	126.0429274	M+ACN+H	+	168.07675	7
861	1.22_168.0756m/z	168.0756	1.22	0.139296194	98	uHPOS	HMDB0003464	4-Guanidinobutanoic acid	C01035	C5H11N3O2	145.0851266	M+Na	+	168.074345	7
862	1.22_168.0756m/z	168.0756	1.22	0.139296194	98	uHPOS	HMDB0181157	6-{[1-(3,4-dihydro-2H-pyrrol-5-yl)-1-oxopropan-2-yl]oxy}-3,4,5-trihydroxyoxane-2-carboxylic acid	n/a	C13H19NO8	317.1110666	M+H+NH4	+	168.076083	3
863	1.22_168.0756m/z	168.0756	1.22	0.139296194	98	uHPOS	HMDB0181159	6-[3-(3,4-dihydro-2H-pyrrol-5-yl)-3-oxopropoxy]-3,4,5-trihydroxyoxane-2-carboxylic acid	n/a	C13H19NO8	317.1110666	M+H+NH4	+	168.076083	3
864	1.22_168.0756m/z	168.0756	1.22	0.139296194	98	uHPOS	HMDB0060362	2,4-Diamino-6-nitrotoluene	C16396	C7H9N3O2	167.0694765	M+H	+	168.076753	7
865	1.22_168.0756m/z	168.0756	1.22	0.139296194	98	uHPOS	HMDB0029873	(S)-Spinacine	n/a	C7H9N3O2	167.0694765	M+H	+	168.076753	7
866	1.22_168.0756m/z	168.0756	1.22	0.139296194	98	uHPOS	HMDB0012996	Lipoyllysine	n/a	C14H26N2O3S2	334.1384841	M+2H	+	168.076518	5
867	1.22_168.0756m/z	168.0756	1.22	0.139296194	98	uHPOS	HMDB0000262	Thymine	C00178	C5H6N2O2	126.0429274	M+ACN+H	+	168.07675	7
868	1.22_168.0756m/z	168.0756	1.22	0.139296194	98	uHPOS	HMDB0029736	1H-Imidazole-1-acetic acid	n/a	C5H6N2O2	126.0429274	M+ACN+H	+	168.07675	7
869	1.22_168.0756m/z	168.0756	1.22	0.139296194	98	uHPOS	HMDB0002024	Imidazoleacetic acid	C02835	C5H6N2O2	126.0429274	M+ACN+H	+	168.07675	7
1610	5.66_213.0534m/z	213.0534	5.66	0.103249487	98	uRPOS	HMDB0166922	2-methylnaphthalene-1,4,6-triol	n/a	C11H10O3	190.0629942	M+Na	+	213.052212	6
1611	5.66_213.0534m/z	213.0534	5.66	0.103249487	98	uRPOS	HMDB0040731	Avenalumic acid	n/a	C11H10O3	190.0629942	M+Na	+	213.052212	6
1612	5.66_213.0534m/z	213.0534	5.66	0.103249487	98	uRPOS	HMDB0166927	3-methyl-1aH,7aH-naphtho[1,2-b]oxirene-2,5-diol	n/a	C11H10O3	190.0629942	M+Na	+	213.052212	6
1613	5.66_213.0534m/z	213.0534	5.66	0.103249487	98	uRPOS	HMDB0166925	2-(hydroxymethyl)naphthalene-1,4-diol	n/a	C11H10O3	190.0629942	M+Na	+	213.052212	6
1614	5.66_213.0534m/z	213.0534	5.66	0.103249487	98	uRPOS	HMDB0041606	Dimethyl adipate	C14570	C8H14O4	174.0892089	M+K	+	213.052367	5
1615	5.66_213.0534m/z	213.0534	5.66	0.103249487	98	uRPOS	HMDB0166926	4-methyl-1aH,7aH-naphtho[1,2-b]oxirene-2,5-diol	n/a	C11H10O3	190.0629942	M+Na	+	213.052212	6
1616	5.66_213.0534m/z	213.0534	5.66	0.103249487	98	uRPOS	HMDB0129361	1-(4-methoxy-1-benzofuran-5-yl)ethan-1-one	n/a	C11H10O3	190.0629942	M+Na	+	213.052212	6
1617	5.66_213.0534m/z	213.0534	5.66	0.103249487	98	uRPOS	HMDB0000893	Suberic acid	C08278	C8H14O4	174.0892089	M+K	+	213.052367	5
1618	5.66_213.0534m/z	213.0534	5.66	0.103249487	98	uRPOS	HMDB0039359	Methyl (Z,Z)-10-hydroxy-2,8-decadiene-4,6-diynoate	n/a	C11H10O3	190.0629942	M+Na	+	213.052212	6
1619	5.66_213.0534m/z	213.0534	5.66	0.103249487	98	uRPOS	HMDB0172477	3,4,5-trihydroxy-6-({8-oxo-10,16-diazatetracyclo[7.7.1.0²,⁷.0¹³,¹⁷]heptadeca-1(16),2(7),3,5,9,11,13(17),14-octaen-4-yl}oxy)oxane-2-carboxylic acid	n/a	C21H16N2O8	424.0906655	M+2H	+	213.052609	4
1620	5.66_213.0534m/z	213.0534	5.66	0.103249487	98	uRPOS	HMDB0166924	3-methylnaphthalene-1,4,5-triol	n/a	C11H10O3	190.0629942	M+Na	+	213.052212	6
1621	5.66_213.0534m/z	213.0534	5.66	0.103249487	98	uRPOS	HMDB0032997	2-Hydroxyxanthone	n/a	C13H8O3	212.0473441	M+H	+	213.05462	6
1622	5.66_213.0534m/z	213.0534	5.66	0.103249487	98	uRPOS	HMDB0172479	3,4,5-trihydroxy-6-({8-oxo-10,16-diazatetracyclo[7.7.1.0²,⁷.0¹³,¹⁷]heptadeca-1(16),2(7),3,5,9,11,13(17),14-octaen-6-yl}oxy)oxane-2-carboxylic acid	n/a	C21H16N2O8	424.0906655	M+2H	+	213.052609	4
1623	5.66_213.0534m/z	213.0534	5.66	0.103249487	98	uRPOS	HMDB0172478	3,4,5-trihydroxy-6-({8-oxo-10,16-diazatetracyclo[7.7.1.0²,⁷.0¹³,¹⁷]heptadeca-1(16),2(7),3,5,9,11,13(17),14-octaen-5-yl}oxy)oxane-2-carboxylic acid	n/a	C21H16N2O8	424.0906655	M+2H	+	213.052609	4
1624	5.66_213.0534m/z	213.0534	5.66	0.103249487	98	uRPOS	HMDB0166923	3-methylnaphthalene-1,4,6-triol	n/a	C11H10O3	190.0629942	M+Na	+	213.052212	6
1625	5.66_213.0534m/z	213.0534	5.66	0.103249487	98	uRPOS	HMDB0168272	[hydroxy({3-hydroxy-2-[2-(8-hydroxy-1,4-dioxo-1,4-dihydronaphthalen-2-yl)prop-2-enoyl]phenyl})methylidene]carbamic acid	n/a	C21H13NO8	407.0641164	M+H+NH4	+	213.052608	4
1626	5.66_213.0534m/z	213.0534	5.66	0.103249487	98	uRPOS	HMDB0032999	4-Hydroxyxanthone	n/a	C13H8O3	212.0473441	M+H	+	213.05462	6
1627	5.66_213.0534m/z	213.0534	5.66	0.103249487	98	uRPOS	HMDB0002023	Ethyladipic acid	n/a	C8H14O4	174.0892089	M+K	+	213.052367	5
1628	5.66_213.0534m/z	213.0534	5.66	0.103249487	98	uRPOS	HMDB0181530	7-Methyl-1,4,5-naphthalenetriol	n/a	C11H10O3	190.0629942	M+Na	+	213.052212	6
1629	5.66_213.0534m/z	213.0534	5.66	0.103249487	98	uRPOS	HMDB0167295	(2-cyano-2-ethyl-2-hydroxyethoxy)sulfonic acid	n/a	C5H9NO5S	195.0201436	M+NH4	+	213.053967	3
1630	5.66_213.0534m/z	213.0534	5.66	0.103249487	98	uRPOS	HMDB0167292	[(1-cyano-1-hydroxy-1-methylpropan-2-yl)oxy]sulfonic acid	n/a	C5H9NO5S	195.0201436	M+NH4	+	213.053967	3
1631	5.66_213.0534m/z	213.0534	5.66	0.103249487	98	uRPOS	HMDB0179981	(3-cyano-2-hydroxy-2-methylpropoxy)sulfonic acid	n/a	C5H9NO5S	195.0201436	M+NH4	+	213.053967	3
1632	5.66_213.0534m/z	213.0534	5.66	0.103249487	98	uRPOS	HMDB0166921	70691-78-0	n/a	C11H10O3	190.0629942	M+Na	+	213.052212	6
1633	5.66_213.0534m/z	213.0534	5.66	0.103249487	98	uRPOS	HMDB0033838	Diethyl succinate	n/a	C8H14O4	174.0892089	M+K	+	213.052367	5
1634	5.66_213.0534m/z	213.0534	5.66	0.103249487	98	uRPOS	HMDB0032991	7-Methoxy-6-methyl-2H-1-benzopyran-2-one	n/a	C11H10O3	190.0629942	M+Na	+	213.052212	6
1635	5.66_213.0534m/z	213.0534	5.66	0.103249487	98	uRPOS	HMDB0013696	Urolithin B	n/a	C13H8O3	212.0473441	M+H	+	213.05462	6
1636	5.66_213.0534m/z	213.0534	5.66	0.103249487	98	uRPOS	HMDB0059757	3-Methylpimelic acid	n/a	C8H14O4	174.0892089	M+K	+	213.052367	5
1637	5.66_213.0534m/z	213.0534	5.66	0.103249487	98	uRPOS	HMDB0040938	Coixinden A	C17916	C11H10O3	190.0629942	M+Na	+	213.052212	6
1638	5.66_213.0534m/z	213.0534	5.66	0.103249487	98	uRPOS	HMDB0167298	(3-cyano-3-hydroxy-3-methylpropoxy)sulfonic acid	n/a	C5H9NO5S	195.0201436	M+NH4	+	213.053967	3
1639	5.66_213.0534m/z	213.0534	5.66	0.103249487	98	uRPOS	HMDB0060684	2-Propylglutaric acid	C16658	C8H14O4	174.0892089	M+K	+	213.052367	5
1640	5.66_213.0534m/z	213.0534	5.66	0.103249487	98	uRPOS	HMDB0177476	6-methylnaphthalene-1,3,8-triol	n/a	C11H10O3	190.0629942	M+Na	+	213.052212	6
1641	5.66_213.0534m/z	213.0534	5.66	0.103249487	98	uRPOS	HMDB0041122	(S)-2,3-Dihydro-5-hydroxy-2-methyl-1,4-naphthoquinone	n/a	C11H10O3	190.0629942	M+Na	+	213.052212	6
1642	5.66_213.0534m/z	213.0534	5.66	0.103249487	98	uRPOS	HMDB0059727	2,4-Dimethyladipic acid	n/a	C8H14O4	174.0892089	M+K	+	213.052367	5
1643	5.66_213.0534m/z	213.0534	5.66	0.103249487	98	uRPOS	HMDB0159133	2-hydroxy-2-(4-hydroxycyclohexyl)acetic acid	n/a	C8H14O4	174.0892089	M+K	+	213.052367	5
1644	5.66_213.0534m/z	213.0534	5.66	0.103249487	98	uRPOS	HMDB0040326	7-Hydroxy-2,5-dimethyl-4H-1-benzopyran-4-one	n/a	C11H10O3	190.0629942	M+Na	+	213.052212	6
1681	5.38_218.1237m/z	218.1237	5.38	0.146229111	98	uHPOS	HMDB0002706	Canavanine	C00308	C5H12N4O3	176.0909403	M+ACN+H	+	218.124763	5
2225	5.31_242.1021m/z	242.1021	5.31	0.151628268	98	uHPOS	HMDB0128674	6-(3-hydroxyprop-1-en-1-yl)-5-methoxy-2H-1,3-benzodioxol-4-ol	n/a	C11H12O5	224.0684735	M+NH4	+	242.102296	1
2226	5.31_242.1021m/z	242.1021	5.31	0.151628268	98	uHPOS	HMDB0172198	SCHEMBL3197946	n/a	C10H11NO4	209.0688078	M+CH3OH+H	+	242.102297	1
2227	5.31_242.1021m/z	242.1021	5.31	0.151628268	98	uHPOS	HMDB0140920	3-(3-hydroxy-2,4-dimethoxyphenyl)prop-2-enoic acid	n/a	C11H12O5	224.0684735	M+NH4	+	242.102296	1
2228	5.31_242.1021m/z	242.1021	5.31	0.151628268	98	uHPOS	HMDB0149144	114515-53-6	n/a	C11H12O5	224.0684735	M+NH4	+	242.102296	1
2229	5.31_242.1021m/z	242.1021	5.31	0.151628268	98	uHPOS	HMDB0032616	Sinapic acid	C00482	C11H12O5	224.0684735	M+NH4	+	242.102296	1
2230	5.31_242.1021m/z	242.1021	5.31	0.151628268	98	uHPOS	HMDB0034069	cis-Sinapic acid	n/a	C11H12O5	224.0684735	M+NH4	+	242.102296	1
2231	5.31_242.1021m/z	242.1021	5.31	0.151628268	98	uHPOS	HMDB0131190	2-[(4-methoxyphenyl)formamido]acetic acid	n/a	C10H11NO4	209.0688078	M+CH3OH+H	+	242.102297	1
2232	5.31_242.1021m/z	242.1021	5.31	0.151628268	98	uHPOS	HMDB0159571	5-(1,2-dihydroxyethyl)-3-methoxybenzene-1,2-diol	n/a	C9H12O5	200.0684735	M+ACN+H	+	242.102296	1
2233	5.31_242.1021m/z	242.1021	5.31	0.151628268	98	uHPOS	HMDB0012204	Cis-zeatin	C00371	C10H13N5O	219.1120101	M+Na	+	242.101228	4
2234	5.31_242.1021m/z	242.1021	5.31	0.151628268	98	uHPOS	HMDB0127991	2-{[hydroxy(3-methoxyphenyl)methylidene]amino}acetic acid	n/a	C10H11NO4	209.0688078	M+CH3OH+H	+	242.102297	1
2235	5.31_242.1021m/z	242.1021	5.31	0.151628268	98	uHPOS	HMDB0041691	5-(3',4',5'-Trihydroxyphenyl)-gamma-valerolactone	n/a	C11H12O5	224.0684735	M+NH4	+	242.102296	1
2236	5.31_242.1021m/z	242.1021	5.31	0.151628268	98	uHPOS	HMDB0152315	2460-33-5	n/a	C11H12O5	224.0684735	M+NH4	+	242.102296	1
2237	5.31_242.1021m/z	242.1021	5.31	0.151628268	98	uHPOS	HMDB0128668	3-(7-hydroxy-6-methoxy-2H-1,3-benzodioxol-5-yl)propanal	n/a	C11H12O5	224.0684735	M+NH4	+	242.102296	1
2238	5.31_242.1021m/z	242.1021	5.31	0.151628268	98	uHPOS	HMDB0000735	Hydroxyphenylacetylglycine	C05596	C10H11NO4	209.0688078	M+CH3OH+H	+	242.102297	1
2239	5.31_242.1021m/z	242.1021	5.31	0.151628268	98	uHPOS	HMDB0142171	2-[(4-hydroxyphenyl)methyl]butanedioic acid	n/a	C11H12O5	224.0684735	M+NH4	+	242.102296	1
2240	5.31_242.1021m/z	242.1021	5.31	0.151628268	98	uHPOS	HMDB0142075	3-(2-hydroxy-3,4-dimethoxyphenyl)prop-2-enoic acid	n/a	C11H12O5	224.0684735	M+NH4	+	242.102296	1
2241	5.31_242.1021m/z	242.1021	5.31	0.151628268	98	uHPOS	HMDB0149145	AC1L9JUB	n/a	C11H12O5	224.0684735	M+NH4	+	242.102296	1
2242	5.31_242.1021m/z	242.1021	5.31	0.151628268	98	uHPOS	HMDB0172196	3-[(2-hydroxybenzoyl)amino]propanoic acid	n/a	C10H11NO4	209.0688078	M+CH3OH+H	+	242.102297	1
2243	5.31_242.1021m/z	242.1021	5.31	0.151628268	98	uHPOS	HMDB0033091	(Z)-3-(1-Formyl-1-propenyl)pentanedioic acid	n/a	C9H12O5	200.0684735	M+ACN+H	+	242.102296	1
2244	5.31_242.1021m/z	242.1021	5.31	0.151628268	98	uHPOS	HMDB0149143	ZINC34521262	n/a	C11H12O5	224.0684735	M+NH4	+	242.102296	1
2245	5.31_242.1021m/z	242.1021	5.31	0.151628268	98	uHPOS	HMDB0137290	5-(3-hydroxyprop-1-en-1-yl)-7-methoxy-2H-1,3-benzodioxol-4-ol	n/a	C11H12O5	224.0684735	M+NH4	+	242.102296	1
2246	5.31_242.1021m/z	242.1021	5.31	0.151628268	98	uHPOS	HMDB0137280	3-(3,4-dihydroxy-2,5-dimethoxyphenyl)prop-2-enal	n/a	C11H12O5	224.0684735	M+NH4	+	242.102296	1
2247	5.31_242.1021m/z	242.1021	5.31	0.151628268	98	uHPOS	HMDB0146402	3-(4-hydroxy-3-methoxyphenyl)-2-(hydroxymethyl)prop-2-enoic acid	n/a	C11H12O5	224.0684735	M+NH4	+	242.102296	1
2248	5.31_242.1021m/z	242.1021	5.31	0.151628268	98	uHPOS	HMDB0030009	3,6-Dihydro-4-(4-methyl-3-pentenyl)-1,2-dithiin	n/a	C10H16S2	200.0693419	M+ACN+H	+	242.103165	4
2249	5.31_242.1021m/z	242.1021	5.31	0.151628268	98	uHPOS	HMDB0030018	Elenolide	C09506	C11H12O5	224.0684735	M+NH4	+	242.102296	1
2250	5.31_242.1021m/z	242.1021	5.31	0.151628268	98	uHPOS	HMDB0142076	3-(4-hydroxy-2,3-dimethoxyphenyl)prop-2-enoic acid	n/a	C11H12O5	224.0684735	M+NH4	+	242.102296	1
2251	5.31_242.1021m/z	242.1021	5.31	0.151628268	98	uHPOS	HMDB0014567	Methocarbamol	n/a	C11H15NO5	241.0950226	M+H	+	242.102299	1
2252	5.31_242.1021m/z	242.1021	5.31	0.151628268	98	uHPOS	HMDB0142172	2-benzyl-2-hydroxybutanedioic acid	n/a	C11H12O5	224.0684735	M+NH4	+	242.102296	1
2253	5.31_242.1021m/z	242.1021	5.31	0.151628268	98	uHPOS	HMDB0172199	2-hydroxy-3-{[hydroxy(phenyl)methylidene]amino}propanoic acid	n/a	C10H11NO4	209.0688078	M+CH3OH+H	+	242.102297	1
2254	5.31_242.1021m/z	242.1021	5.31	0.151628268	98	uHPOS	HMDB0142169	2-[(2-hydroxyphenyl)methyl]butanedioic acid	n/a	C11H12O5	224.0684735	M+NH4	+	242.102296	1
2255	5.31_242.1021m/z	242.1021	5.31	0.151628268	98	uHPOS	HMDB0146406	2-Propenoic acid, 3-(3,4-dihydroxy-5-methoxyphenyl)-2-methyl- (9CI)	n/a	C11H12O5	224.0684735	M+NH4	+	242.102296	1
2256	5.31_242.1021m/z	242.1021	5.31	0.151628268	98	uHPOS	HMDB0060367	3-Carbamoyl-2-phenylpropionic acid	C16591	C10H11NO4	209.0688078	M+CH3OH+H	+	242.102297	1
2257	5.31_242.1021m/z	242.1021	5.31	0.151628268	98	uHPOS	HMDB0137283	3-(4-hydroxy-7-methoxy-2H-1,3-benzodioxol-5-yl)propanal	n/a	C11H12O5	224.0684735	M+NH4	+	242.102296	1
2258	5.31_242.1021m/z	242.1021	5.31	0.151628268	98	uHPOS	HMDB0040349	Pancal	n/a	C9H17NNaO5	242.1004423	M+H	+	242.100442	7
2259	5.31_242.1021m/z	242.1021	5.31	0.151628268	98	uHPOS	HMDB0142170	2-[hydroxy(phenyl)methyl]butanedioic acid	n/a	C11H12O5	224.0684735	M+NH4	+	242.102296	1
2260	5.31_242.1021m/z	242.1021	5.31	0.151628268	98	uHPOS	HMDB0128673	6-(3-hydroxyprop-1-en-1-yl)-4-methoxy-2H-1,3-benzodioxol-5-ol	n/a	C11H12O5	224.0684735	M+NH4	+	242.102296	1
2261	5.31_242.1021m/z	242.1021	5.31	0.151628268	98	uHPOS	HMDB0128183	5-[(2,4,5-trihydroxyphenyl)methyl]oxolan-2-one	n/a	C11H12O5	224.0684735	M+NH4	+	242.102296	1
2262	5.31_242.1021m/z	242.1021	5.31	0.151628268	98	uHPOS	HMDB0142174	2-[(3-hydroxyphenyl)methyl]butanedioic acid	n/a	C11H12O5	224.0684735	M+NH4	+	242.102296	1
2263	5.31_242.1021m/z	242.1021	5.31	0.151628268	98	uHPOS	HMDB0146405	3-(2,4-dihydroxy-5-methoxyphenyl)-2-methylprop-2-enoic acid	n/a	C11H12O5	224.0684735	M+NH4	+	242.102296	1
2264	5.31_242.1021m/z	242.1021	5.31	0.151628268	98	uHPOS	HMDB0146407	3-(4-hydroxy-3-methoxyphenyl)-2-methyloxirane-2-carboxylic acid	n/a	C11H12O5	224.0684735	M+NH4	+	242.102296	1
2265	5.31_242.1021m/z	242.1021	5.31	0.151628268	98	uHPOS	HMDB0168691	[(4-ethoxyphenyl)(hydroxy)methylidene]carbamic acid	n/a	C10H11NO4	209.0688078	M+CH3OH+H	+	242.102297	1
2266	5.31_242.1021m/z	242.1021	5.31	0.151628268	98	uHPOS	HMDB0127488	3-(4-hydroxy-3,5-dimethoxyphenyl)prop-2-enoic acid	n/a	C11H12O5	224.0684735	M+NH4	+	242.102296	1
2267	5.31_242.1021m/z	242.1021	5.31	0.151628268	98	uHPOS	HMDB0141325	3-(3-hydroxy-4,5-dimethoxyphenyl)prop-2-enoic acid	n/a	C11H12O5	224.0684735	M+NH4	+	242.102296	1
2268	5.31_242.1021m/z	242.1021	5.31	0.151628268	98	uHPOS	HMDB0150496	2-{[hydroxy(2-hydroxy-6-methylphenyl)methylidene]amino}acetic acid	n/a	C10H11NO4	209.0688078	M+CH3OH+H	+	242.102297	1
2269	5.31_242.1021m/z	242.1021	5.31	0.151628268	98	uHPOS	HMDB0126552	2-{[hydroxy(2-methoxyphenyl)methylidene]amino}acetic acid	n/a	C10H11NO4	209.0688078	M+CH3OH+H	+	242.102297	1
2270	5.31_242.1021m/z	242.1021	5.31	0.151628268	98	uHPOS	HMDB0137291	6-(3-hydroxyprop-1-en-1-yl)-7-methoxy-2H-1,3-benzodioxol-4-ol	n/a	C11H12O5	224.0684735	M+NH4	+	242.102296	1
2271	5.31_242.1021m/z	242.1021	5.31	0.151628268	98	uHPOS	HMDB0128665	3-(4,5-dihydroxy-2,3-dimethoxyphenyl)prop-2-enal	n/a	C11H12O5	224.0684735	M+NH4	+	242.102296	1
2272	5.31_242.1021m/z	242.1021	5.31	0.151628268	98	uHPOS	HMDB0179746	3-Hydroxy-4,5-dimethoxycinnamic acid	n/a	C11H12O5	224.0684735	M+NH4	+	242.102296	1
2273	5.31_242.1021m/z	242.1021	5.31	0.151628268	98	uHPOS	HMDB0142173	2-benzyl-3-hydroxybutanedioic acid	n/a	C11H12O5	224.0684735	M+NH4	+	242.102296	1
2274	5.31_242.1021m/z	242.1021	5.31	0.151628268	98	uHPOS	HMDB0137284	3-(7-hydroxy-4-methoxy-2H-1,3-benzodioxol-5-yl)propanal	n/a	C11H12O5	224.0684735	M+NH4	+	242.102296	1
2275	5.31_242.1021m/z	242.1021	5.31	0.151628268	98	uHPOS	HMDB0142540	{3-[(1E)-1-{4-[2-(dimethylamino)ethoxy]phenyl}-2-phenylbuta-1,3-dien-1-yl]phenyl}oxidanesulfonic acid	n/a	C26H27NO5S	465.1609941	M+H+NH4	+	242.101047	4
2276	5.31_242.1021m/z	242.1021	5.31	0.151628268	98	uHPOS	HMDB0146404	3-(2,4-dihydroxy-3-methoxyphenyl)-2-methylprop-2-enoic acid	n/a	C11H12O5	224.0684735	M+NH4	+	242.102296	1
2277	5.31_242.1021m/z	242.1021	5.31	0.151628268	98	uHPOS	HMDB0128667	3-(6-hydroxy-7-methoxy-2H-1,3-benzodioxol-5-yl)propanal	n/a	C11H12O5	224.0684735	M+NH4	+	242.102296	1
2278	5.31_242.1021m/z	242.1021	5.31	0.151628268	98	uHPOS	HMDB0172197	3-[(4-hydroxyphenyl)formamido]propanoic acid	n/a	C10H11NO4	209.0688078	M+CH3OH+H	+	242.102297	1
2479	5.01_248.1440m/z	248.144	5.01	-0.111473763	98	uHPOS	HMDB0172965	[8-hydroxy-2,15-dimethyl-14-(6-methylheptan-2-yl)-5-oxotetracyclo[8.7.0.0²,⁷.0¹¹,¹⁵]heptadeca-1(10),11-dien-9-yl]oxidanesulfonic acid	n/a	C27H42O6S	494.2702102	M+2H	+	248.142381	7
2480	5.01_248.1440m/z	248.144	5.01	-0.111473763	98	uHPOS	HMDB0040115	4-Ethyl-2-octylthiazole	n/a	C13H23NS	225.1551204	M+Na	+	248.144338	1
2481	5.01_248.1440m/z	248.144	5.01	-0.111473763	98	uHPOS	HMDB0158920	({6-[(4E,7aR)-7a-methyl-4-{2-[(1Z)-2-methylidene-5-oxocyclohexylidene]ethylidene}-octahydro-1H-inden-1-yl]-2-hydroxy-2-methylheptan-3-yl}oxy)sulfonic acid	n/a	C27H42O6S	494.2702102	M+2H	+	248.142381	7
2482	5.01_248.1440m/z	248.144	5.01	-0.111473763	98	uHPOS	HMDB0015499	Almitrine	n/a	C26H29F2N7	477.2452504	M+H+NH4	+	248.143175	3
2483	5.01_248.1440m/z	248.144	5.01	-0.111473763	98	uHPOS	HMDB0040093	4,5-Dimethyl-2-octylthiazole	n/a	C13H23NS	225.1551204	M+Na	+	248.144338	1
2484	5.01_248.1440m/z	248.144	5.01	-0.111473763	98	uHPOS	HMDB0040094	4-Ethyl-2-heptyl-5-methylthiazole	n/a	C13H23NS	225.1551204	M+Na	+	248.144338	1
2485	5.01_248.1440m/z	248.144	5.01	-0.111473763	98	uHPOS	HMDB0163752	MCULE-3317254038	n/a	C23H42O11	494.2727122	M+2H	+	248.143632	1
2793	4.02_260.1848m/z	260.1848	4.02	0.084607379	98	uRPOS	HMDB0176460	8-{3-[(1E)-3-hydroxyprop-1-en-1-yl]oxiran-2-yl}octanoic acid	n/a	C13H22O4	242.1518092	M+NH4	+	260.185632	3
2794	4.02_260.1848m/z	260.1848	4.02	0.084607379	98	uRPOS	HMDB0176458	(9E,11E)-8,13-dihydroxytrideca-9,11-dienoic acid	n/a	C13H22O4	242.1518092	M+NH4	+	260.185632	3
2795	4.02_260.1848m/z	260.1848	4.02	0.084607379	98	uRPOS	HMDB0038736	(3S,5R,6R,7E)-3,5,6-Trihydroxy-7-megastigmen-9-one	n/a	C13H22O4	242.1518092	M+NH4	+	260.185632	3
2796	4.02_260.1848m/z	260.1848	4.02	0.084607379	98	uRPOS	HMDB0176461	(9E,11E)-2,13-dihydroxytrideca-9,11-dienoic acid	n/a	C13H22O4	242.1518092	M+NH4	+	260.185632	3
2797	4.02_260.1848m/z	260.1848	4.02	0.084607379	98	uRPOS	HMDB0176444	(9E)-6-hydroxy-13-oxotridec-9-enoic acid	n/a	C13H22O4	242.1518092	M+NH4	+	260.185632	3
2798	4.02_260.1848m/z	260.1848	4.02	0.084607379	98	uRPOS	HMDB0176449	(9E)-11-hydroxy-13-oxotridec-9-enoic acid	n/a	C13H22O4	242.1518092	M+NH4	+	260.185632	3
2799	4.02_260.1848m/z	260.1848	4.02	0.084607379	98	uRPOS	HMDB0030987	2-Carboxy-4-dodecanolide	n/a	C13H22O4	242.1518092	M+NH4	+	260.185632	3
2800	4.02_260.1848m/z	260.1848	4.02	0.084607379	98	uRPOS	HMDB0176452	(9E)-2-hydroxy-13-oxotridec-9-enoic acid	n/a	C13H22O4	242.1518092	M+NH4	+	260.185632	3
2801	4.02_260.1848m/z	260.1848	4.02	0.084607379	98	uRPOS	HMDB0176457	(9E,11E)-3,13-dihydroxytrideca-9,11-dienoic acid	n/a	C13H22O4	242.1518092	M+NH4	+	260.185632	3
2802	4.02_260.1848m/z	260.1848	4.02	0.084607379	98	uRPOS	HMDB0000756	L-Hexanoylcarnitine	n/a	C13H25NO4	259.1783583	M+H	+	260.185634	3
2803	4.02_260.1848m/z	260.1848	4.02	0.084607379	98	uRPOS	HMDB0000705	Hexanoylcarnitine	n/a	C13H25NO4	259.1783583	M+H	+	260.185634	3
2804	4.02_260.1848m/z	260.1848	4.02	0.084607379	98	uRPOS	HMDB0176455	(9E,11E)-5,13-dihydroxytrideca-9,11-dienoic acid	n/a	C13H22O4	242.1518092	M+NH4	+	260.185632	3
2805	4.02_260.1848m/z	260.1848	4.02	0.084607379	98	uRPOS	HMDB0176456	(9E,11E)-4,13-dihydroxytrideca-9,11-dienoic acid	n/a	C13H22O4	242.1518092	M+NH4	+	260.185632	3
2806	4.02_260.1848m/z	260.1848	4.02	0.084607379	98	uRPOS	HMDB0176459	(9E)-10-[3-(hydroxymethyl)oxiran-2-yl]dec-9-enoic acid	n/a	C13H22O4	242.1518092	M+NH4	+	260.185632	3
2807	4.02_260.1848m/z	260.1848	4.02	0.084607379	98	uRPOS	HMDB0176445	(9E)-5-hydroxy-13-oxotridec-9-enoic acid	n/a	C13H22O4	242.1518092	M+NH4	+	260.185632	3
2808	4.02_260.1848m/z	260.1848	4.02	0.084607379	98	uRPOS	HMDB0176447	(9E)-3-hydroxy-13-oxotridec-9-enoic acid	n/a	C13H22O4	242.1518092	M+NH4	+	260.185632	3
2809	4.02_260.1848m/z	260.1848	4.02	0.084607379	98	uRPOS	HMDB0176454	(9E,11E)-6,13-dihydroxytrideca-9,11-dienoic acid	n/a	C13H22O4	242.1518092	M+NH4	+	260.185632	3
2810	4.02_260.1848m/z	260.1848	4.02	0.084607379	98	uRPOS	HMDB0176451	(9E)-12-hydroxy-13-oxotridec-9-enoic acid	n/a	C13H22O4	242.1518092	M+NH4	+	260.185632	3
2811	4.02_260.1848m/z	260.1848	4.02	0.084607379	98	uRPOS	HMDB0176448	(9E)-8-hydroxy-13-oxotridec-9-enoic acid	n/a	C13H22O4	242.1518092	M+NH4	+	260.185632	3
2812	4.02_260.1848m/z	260.1848	4.02	0.084607379	98	uRPOS	HMDB0176443	(9E)-7-hydroxy-13-oxotridec-9-enoic acid	n/a	C13H22O4	242.1518092	M+NH4	+	260.185632	3
2813	4.02_260.1848m/z	260.1848	4.02	0.084607379	98	uRPOS	HMDB0176446	(9E)-4-hydroxy-13-oxotridec-9-enoic acid	n/a	C13H22O4	242.1518092	M+NH4	+	260.185632	3
2814	4.02_260.1848m/z	260.1848	4.02	0.084607379	98	uRPOS	HMDB0176450	8-[3-(3-oxopropyl)oxiran-2-yl]octanoic acid	n/a	C13H22O4	242.1518092	M+NH4	+	260.185632	3
2815	4.02_260.1848m/z	260.1848	4.02	0.084607379	98	uRPOS	HMDB0176453	(9E,11E)-7,13-dihydroxytrideca-9,11-dienoic acid	n/a	C13H22O4	242.1518092	M+NH4	+	260.185632	3
2872	5.22_264.1733m/z	264.1733	5.22	-0.097979994	98	uHPOS	HMDB0014488	Protriptyline	C07408	C19H21N	263.1673997	M+H	+	264.174676	5
2873	5.22_264.1733m/z	264.1733	5.22	-0.097979994	98	uHPOS	HMDB0031260	(all-E)-1,7,9-Heptadecatriene-11,13,15-triyne	n/a	C17H18	222.1408506	M+ACN+H	+	264.174674	5
2874	5.22_264.1733m/z	264.1733	5.22	-0.097979994	98	uHPOS	HMDB0037802	2-[4,6-Bis(2,4-dimethylphenyl)-1,3,5-triazin-2-yl]-5-(octyloxy)phenol	n/a	C33H39N3O2	509.3042275	M+H+NH4	+	264.172664	2
2875	5.22_264.1733m/z	264.1733	5.22	-0.097979994	98	uHPOS	HMDB0171980	{[6-hydroxy-2,5,8-trimethyl-2-(4,8,12-trimethyltridecyl)-3,4-dihydro-2H-1-benzopyran-7-yl]methoxy}sulfonic acid	n/a	C29H50O6S	526.3328105	M+2H	+	264.173681	1
2876	5.22_264.1733m/z	264.1733	5.22	-0.097979994	98	uHPOS	HMDB0014680	Nortriptyline	C07274	C19H21N	263.1673997	M+H	+	264.174676	5
2877	5.22_264.1733m/z	264.1733	5.22	-0.097979994	98	uHPOS	HMDB0060672	2-Ethyl-5-methyl-3,3-diphenyl-1-pyrroline	C16660	C19H21N	263.1673997	M+H	+	264.174676	5
2878	5.22_264.1733m/z	264.1733	5.22	-0.097979994	98	uHPOS	HMDB0171982	{[6-hydroxy-2,7,8-trimethyl-2-(4,8,12-trimethyltridecyl)-3,4-dihydro-2H-1-benzopyran-5-yl]methoxy}sulfonic acid	n/a	C29H50O6S	526.3328105	M+2H	+	264.173681	1
2879	5.22_264.1733m/z	264.1733	5.22	-0.097979994	98	uHPOS	HMDB0171986	({2-[3-(6-hydroxy-2,5,7,8-tetramethyl-3,4-dihydro-2H-1-benzopyran-2-yl)propyl]-6,10-dimethylundecyl}oxy)sulfonic acid	n/a	C29H50O6S	526.3328105	M+2H	+	264.173681	1
2880	5.22_264.1733m/z	264.1733	5.22	-0.097979994	98	uHPOS	HMDB0171973	{[6-hydroxy-5,7,8-trimethyl-2-(4,8,12-trimethyltridecyl)-3,4-dihydro-2H-1-benzopyran-2-yl]methoxy}sulfonic acid	n/a	C29H50O6S	526.3328105	M+2H	+	264.173681	1
2881	5.22_264.1733m/z	264.1733	5.22	-0.097979994	98	uHPOS	HMDB0171978	{[6-hydroxy-2,5,7-trimethyl-2-(4,8,12-trimethyltridecyl)-3,4-dihydro-2H-1-benzopyran-8-yl]methoxy}sulfonic acid	n/a	C29H50O6S	526.3328105	M+2H	+	264.173681	1
2882	5.22_264.1733m/z	264.1733	5.22	-0.097979994	98	uHPOS	HMDB0171984	[6-hydroxy-2,5,7,8-tetramethyl-2-(4,8,12-trimethyltridecyl)-3,4-dihydro-2H-1-benzopyran-4-yl]oxidanesulfonic acid	n/a	C29H50O6S	526.3328105	M+2H	+	264.173681	1
2883	5.22_264.1733m/z	264.1733	5.22	-0.097979994	98	uHPOS	HMDB0015472	Neostigmine	C07258	C12H19N2O2	223.1446529	M+ACN+H	+	264.1712	8
2884	5.22_264.1733m/z	264.1733	5.22	-0.097979994	98	uHPOS	HMDB0060993	demethylmaprotiline	n/a	C19H21N	263.1673997	M+H	+	264.174676	5
2885	5.22_264.1733m/z	264.1733	5.22	-0.097979994	98	uHPOS	HMDB0171988	{[9-(6-hydroxy-2,5,7,8-tetramethyl-3,4-dihydro-2H-1-benzopyran-2-yl)-6-methyl-2-(4-methylpentyl)nonyl]oxy}sulfonic acid	n/a	C29H50O6S	526.3328105	M+2H	+	264.173681	1
2886	5.22_264.1733m/z	264.1733	5.22	-0.097979994	98	uHPOS	HMDB0035386	(24E)-3alpha-Acetoxy-15alpha-hydroxy-23-oxo-7,9(11),24-lanostatrien-26-oic acid	n/a	C32H46O6	526.3294392	M+2H	+	264.171996	5
2887	5.22_264.1733m/z	264.1733	5.22	-0.097979994	98	uHPOS	HMDB0035387	(24E)-15alpha-Acetoxy-3alpha-hydroxy-23-oxo-7,9(11),24-lanostatrien-26-oic acid	n/a	C32H46O6	526.3294392	M+2H	+	264.171996	5
2888	5.22_264.1733m/z	264.1733	5.22	-0.097979994	98	uHPOS	HMDB0171990	{[13-(6-hydroxy-2,5,7,8-tetramethyl-3,4-dihydro-2H-1-benzopyran-2-yl)-2,6,10-trimethyltridecyl]oxy}sulfonic acid	n/a	C29H50O6S	526.3328105	M+2H	+	264.173681	1
3561	0.60_310.1037m/z	310.1037	0.6	0.143033631	98	uRPOS	HMDB0132485	3,4,5-trihydroxy-6-{2-[(2-methylbut-2-enoyl)oxy]-2-(9-{[(2E)-2-methylbut-2-enoyl]oxy}-2-oxo-2H,8H,9H-furo[2,3-h]chromen-8-yl)propoxy}oxane-2-carboxylic acid	n/a	C30H34O14	618.1948558	M+2H	+	310.104704	3
3562	0.60_310.1037m/z	310.1037	0.6	0.143033631	98	uRPOS	HMDB0011679	DHAP(6:0)	n/a	C9H17O7P	268.0711894	M+ACN+H	+	310.105012	4
3563	0.60_310.1037m/z	310.1037	0.6	0.143033631	98	uRPOS	HMDB0061073	noroxymorphone	n/a	C16H17NO4	287.115758	M+Na	+	310.104976	4
3564	0.60_310.1037m/z	310.1037	0.6	0.143033631	98	uRPOS	HMDB0128923	3,4,5-trihydroxy-6-{2-[(3-methylbut-2-enoyl)oxy]-2-{9-[(3-methylbut-2-enoyl)oxy]-2-oxo-2H,8H,9H-furo[2,3-h]chromen-8-yl}propoxy}oxane-2-carboxylic acid	n/a	C30H34O14	618.1948558	M+2H	+	310.104704	3
3565	0.60_310.1037m/z	310.1037	0.6	0.143033631	98	uRPOS	HMDB0033486	Pipermethystine	n/a	C16H17NO4	287.115758	M+Na	+	310.104976	4
3566	0.60_310.1037m/z	310.1037	0.6	0.143033631	98	uRPOS	HMDB0012486	(R,S)-Norlaudanosoline	C06350	C16H17NO4	287.115758	M+Na	+	310.104976	4
3670	0.65_330.1391m/z	330.1391	0.65	0.161928133	98	uRPOS	HMDB0162841	{[(4E)-10-oxo-10-(1,2,3,4-tetrahydropyridin-1-yl)deca-4,6-dien-2-yl]oxy}sulfonic acid	n/a	C15H23NO5S	329.129694	M+H	+	330.13697	6
3671	0.65_330.1391m/z	330.1391	0.65	0.161928133	98	uRPOS	HMDB0162847	{[(4E,6Z)-10-oxo-10-(1,2,3,4-tetrahydropyridin-1-yl)deca-4,6-dien-1-yl]oxy}sulfonic acid	n/a	C15H23NO5S	329.129694	M+H	+	330.13697	6
3672	0.65_330.1391m/z	330.1391	0.65	0.161928133	98	uRPOS	HMDB0015401	Nelarabine	n/a	C11H15N5O5	297.1073186	M+CH3OH+H	+	330.140808	5
3673	0.65_330.1391m/z	330.1391	0.65	0.161928133	98	uRPOS	HMDB0162837	{[(4Z)-1-oxo-1-(1,2,3,4-tetrahydropyridin-1-yl)deca-4,6-dien-3-yl]oxy}sulfonic acid	n/a	C15H23NO5S	329.129694	M+H	+	330.13697	6
3674	0.65_330.1391m/z	330.1391	0.65	0.161928133	98	uRPOS	HMDB0167974	3,4,5-trihydroxy-6-[(2,3,5-trihydroxypentyl)oxy]oxane-2-carboxylic acid	n/a	C11H20O10	312.1056468	M+NH4	+	330.13947	1
3675	0.65_330.1391m/z	330.1391	0.65	0.161928133	98	uRPOS	HMDB0167975	3,4,5-trihydroxy-6-[(1,3,5-trihydroxypentan-2-yl)oxy]oxane-2-carboxylic acid	n/a	C11H20O10	312.1056468	M+NH4	+	330.13947	1
3676	0.65_330.1391m/z	330.1391	0.65	0.161928133	98	uRPOS	HMDB0162849	{[(4Z,6E)-1-oxo-1-(1,2,3,4-tetrahydropyridin-1-yl)deca-4,6-dien-2-yl]oxy}sulfonic acid	n/a	C15H23NO5S	329.129694	M+H	+	330.13697	6
3677	0.65_330.1391m/z	330.1391	0.65	0.161928133	98	uRPOS	HMDB0059795	Gluten exorphin B5	n/a	C30H38N6O11	658.2598561	M+2H	+	330.137204	6
3678	0.65_330.1391m/z	330.1391	0.65	0.161928133	98	uRPOS	HMDB0042029	Tetrazepam	n/a	C16H17ClN2O	288.1029409	M+ACN+H	+	330.136764	7
3679	0.65_330.1391m/z	330.1391	0.65	0.161928133	98	uRPOS	HMDB0001107	7-Methylguanosine	n/a	C11H16N5O5	298.1151436	M+CH3OH+H	+	330.141357	7
3680	0.65_330.1391m/z	330.1391	0.65	0.161928133	98	uRPOS	HMDB0167977	3,4,5-trihydroxy-6-[(3,4,5-trihydroxypentyl)oxy]oxane-2-carboxylic acid	n/a	C11H20O10	312.1056468	M+NH4	+	330.13947	1
3681	0.65_330.1391m/z	330.1391	0.65	0.161928133	98	uRPOS	HMDB0140855	6-({[3,4-dihydroxy-4-(hydroxymethyl)oxolan-2-yl]oxy}methyl)oxane-2,3,4,5-tetrol	n/a	C11H20O10	312.1056468	M+NH4	+	330.13947	1
3682	0.65_330.1391m/z	330.1391	0.65	0.161928133	98	uRPOS	HMDB0171708	6-({[3,4-dihydroxy-5-(hydroxymethyl)oxolan-2-yl]oxy}methyl)oxane-2,3,4,5-tetrol	n/a	C11H20O10	312.1056468	M+NH4	+	330.13947	1
3683	0.65_330.1391m/z	330.1391	0.65	0.161928133	98	uRPOS	HMDB0178174	(2,5,5,8a-tetramethyl-3,5,6,8a-tetrahydro-2H-1-benzopyran-3-yl)oxidanesulfonic acid	n/a	C13H20O5S	288.1031449	M+ACN+H	+	330.136968	6
3684	0.65_330.1391m/z	330.1391	0.65	0.161928133	98	uRPOS	HMDB0006038	3'-O-Methylguanosine	n/a	C11H15N5O5	297.1073186	M+CH3OH+H	+	330.140808	5
3685	0.65_330.1391m/z	330.1391	0.65	0.161928133	98	uRPOS	HMDB0178151	({2-[(2Z)-but-2-en-1-yl]-3,3-dimethyl-6-oxocyclohex-1-en-1-yl}methoxy)sulfonic acid	n/a	C13H20O5S	288.1031449	M+ACN+H	+	330.136968	6
3686	0.65_330.1391m/z	330.1391	0.65	0.161928133	98	uRPOS	HMDB0132970	{[1-(4-methoxyphenyl)-4-methylpentan-3-yl]oxy}sulfonic acid	n/a	C13H20O5S	288.1031449	M+ACN+H	+	330.136968	6
3687	0.65_330.1391m/z	330.1391	0.65	0.161928133	98	uRPOS	HMDB0029897	Serotinose	n/a	C11H20O10	312.1056469	M+NH4	+	330.13947	1
3688	0.65_330.1391m/z	330.1391	0.65	0.161928133	98	uRPOS	HMDB0178159	{4-[(2Z)-but-2-en-1-yl]-3,5,5-trimethyl-2-oxocyclohex-3-en-1-yl}oxidanesulfonic acid	n/a	C13H20O5S	288.1031449	M+ACN+H	+	330.136968	6
3689	0.65_330.1391m/z	330.1391	0.65	0.161928133	98	uRPOS	HMDB0167976	3,4,5-trihydroxy-6-[(1,2,5-trihydroxypentan-3-yl)oxy]oxane-2-carboxylic acid	n/a	C11H20O10	312.1056468	M+NH4	+	330.13947	1
3690	0.65_330.1391m/z	330.1391	0.65	0.161928133	98	uRPOS	HMDB0005862	2-Methylguanosine	n/a	C11H15N5O5	297.1073186	M+CH3OH+H	+	330.140808	5
3691	0.65_330.1391m/z	330.1391	0.65	0.161928133	98	uRPOS	HMDB0178149	({2-[(2Z)-but-2-en-1-yl]-1,3-dimethyl-4-oxocyclohex-2-en-1-yl}methoxy)sulfonic acid	n/a	C13H20O5S	288.1031449	M+ACN+H	+	330.136968	6
3692	0.65_330.1391m/z	330.1391	0.65	0.161928133	98	uRPOS	HMDB0178259	4-{[3,4-dihydroxy-5-(hydroxymethyl)oxolan-2-yl]oxy}-6-(hydroxymethyl)oxane-2,3,5-triol	n/a	C11H20O10	312.1056468	M+NH4	+	330.13947	1
3693	0.65_330.1391m/z	330.1391	0.65	0.161928133	98	uRPOS	HMDB0001563	1-Methylguanosine	C04545	C11H15N5O5	297.1073186	M+CH3OH+H	+	330.140808	5
3694	0.65_330.1391m/z	330.1391	0.65	0.161928133	98	uRPOS	HMDB0038864	4-O-beta-D-Galactopyranosyl-D-xylose	n/a	C11H20O10	312.1056469	M+NH4	+	330.13947	1
3695	0.65_330.1391m/z	330.1391	0.65	0.161928133	98	uRPOS	HMDB0176385	{[(6E)-15-oxopentadec-6-en-1,3-diyn-5-yl]oxy}sulfonic acid	n/a	C15H20O5S	312.1031449	M+NH4	+	330.136968	6
3696	0.65_330.1391m/z	330.1391	0.65	0.161928133	98	uRPOS	HMDB0011677	Galactose-beta-1,4-xylose	n/a	C11H20O10	312.1056469	M+NH4	+	330.13947	1
3697	0.65_330.1391m/z	330.1391	0.65	0.161928133	98	uRPOS	HMDB0038863	2-O-b-D-Galactopyranosyl-D-xylose	n/a	C11H20O10	312.1056469	M+NH4	+	330.13947	1
3698	0.65_330.1391m/z	330.1391	0.65	0.161928133	98	uRPOS	HMDB0162839	{[(4E,6Z)-10-oxo-10-(1,2,3,4-tetrahydropyridin-1-yl)deca-4,6-dien-3-yl]oxy}sulfonic acid	n/a	C15H23NO5S	329.129694	M+H	+	330.13697	6
3699	0.65_330.1391m/z	330.1391	0.65	0.161928133	98	uRPOS	HMDB0029883	Sambubiose	n/a	C11H20O10	312.1056469	M+NH4	+	330.13947	1
3700	0.65_330.1391m/z	330.1391	0.65	0.161928133	98	uRPOS	HMDB0038854	3-O-beta-D-Galactopyranosyl-L-arabinose	C07560	C11H20O10	312.1056469	M+NH4	+	330.13947	1
3701	0.65_330.1391m/z	330.1391	0.65	0.161928133	98	uRPOS	HMDB0178153	{[(2Z)-4-(2,6,6-trimethyl-3-oxocyclohex-1-en-1-yl)but-2-en-1-yl]oxy}sulfonic acid	n/a	C13H20O5S	288.1031449	M+ACN+H	+	330.136968	6
5418	0.53_429.1309m/z	429.1309	0.53	-0.168183861	98	uHPOS	HMDB0126087	5-hydroxy-4-(3-hydroxyphenyl)-8,8-dimethyl-6-(2-methylpropanoyl)-2H,8H-pyrano[2,3-f]chromen-2-one	n/a	C24H22O6	406.1416384	M+Na	+	429.130856	0
5419	0.53_429.1309m/z	429.1309	0.53	-0.168183861	98	uHPOS	HMDB0126082	5-hydroxy-4-(2-hydroxyphenyl)-8,8-dimethyl-6-(2-methylpropanoyl)-2H,8H-pyrano[2,3-f]chromen-2-one	n/a	C24H22O6	406.1416384	M+Na	+	429.130856	0
5420	0.53_429.1309m/z	429.1309	0.53	-0.168183861	98	uHPOS	HMDB0126083	5-hydroxy-6-(2-hydroxy-2-methylpropanoyl)-8,8-dimethyl-4-phenyl-2H,8H-pyrano[2,3-f]chromen-2-one	n/a	C24H22O6	406.1416384	M+Na	+	429.130856	0
5421	0.53_429.1309m/z	429.1309	0.53	-0.168183861	98	uHPOS	HMDB0140155	5-(2-hydroxy-1-methoxypropyl)-2-(4-hydroxy-3-methoxyphenyl)-7-methoxy-3-methyl-2,3-dihydro-1-benzofuran-6-ol	n/a	C21H26O7	390.1678532	M+K	+	429.131011	0
5422	0.53_429.1309m/z	429.1309	0.53	-0.168183861	98	uHPOS	HMDB0032082	Rosmic acid	n/a	C21H26O7	390.1678532	M+K	+	429.131011	0
5423	0.53_429.1309m/z	429.1309	0.53	-0.168183861	98	uHPOS	HMDB0140154	5-(2-hydroxy-1-methoxypropyl)-2-(4-hydroxy-3-methoxyphenyl)-7-methoxy-3-methyl-2,3-dihydro-1-benzofuran-3-ol	n/a	C21H26O7	390.1678532	M+K	+	429.131011	0
5424	0.53_429.1309m/z	429.1309	0.53	-0.168183861	98	uHPOS	HMDB0140153	4-[5-(2-hydroxy-1-methoxypropyl)-3-(hydroxymethyl)-7-methoxy-2,3-dihydro-1-benzofuran-2-yl]-2-methoxyphenol	n/a	C21H26O7	390.1678532	M+K	+	429.131011	0
5425	0.53_429.1309m/z	429.1309	0.53	-0.168183861	98	uHPOS	HMDB0029094	Tryptophyl-Tryptophan	n/a	C22H22N4O3	390.1691906	M+K	+	429.132349	3
5426	0.53_429.1309m/z	429.1309	0.53	-0.168183861	98	uHPOS	HMDB0144883	(12aS)-7-(dimethylamino)-10,12,12a-trihydroxy-1,3,4,11-tetraoxo-1,2,3,4,4a,5,5a,6,11,12a-decahydrotetracene-2-carboximidic acid	n/a	C21H20N2O8	428.1219656	M+H	+	429.129242	4
5427	0.53_429.1309m/z	429.1309	0.53	-0.168183861	98	uHPOS	HMDB0126084	5-hydroxy-4-(4-hydroxyphenyl)-8,8-dimethyl-6-(2-methylpropanoyl)-2H,8H-pyrano[2,3-f]chromen-2-one	n/a	C24H22O6	406.1416384	M+Na	+	429.130856	0
5428	0.53_429.1309m/z	429.1309	0.53	-0.168183861	98	uHPOS	HMDB0126081	5-hydroxy-8-(hydroxymethyl)-8-methyl-6-(2-methylpropanoyl)-4-phenyl-2H,8H-pyrano[2,3-f]chromen-2-one	n/a	C24H22O6	406.1416384	M+Na	+	429.130856	0
5429	0.53_429.1309m/z	429.1309	0.53	-0.168183861	98	uHPOS	HMDB0136430	3-(4-hydroxy-3-methoxyphenyl)-N-[2-(4-hydroxyphenyl)-2-(sulfooxy)ethyl]propanimidic acid	n/a	C18H21NO8S	411.0987878	M+NH4	+	429.132611	4
5430	0.53_429.1309m/z	429.1309	0.53	-0.168183861	98	uHPOS	HMDB0126085	8-hydroxy-12,12-dimethyl-9-(2-methylpropanoyl)-6-phenyl-3,11,14-trioxatetracyclo[8.5.0.0²,⁷.0¹³,¹⁵]pentadeca-1,5,7,9-tetraen-4-one	n/a	C24H22O6	406.1416384	M+Na	+	429.130856	0
5431	0.53_429.1309m/z	429.1309	0.53	-0.168183861	98	uHPOS	HMDB0167792	Mycosinol	C08455	C13H10O3	214.0629942	2M+H	+	429.133264	6
5432	0.53_429.1309m/z	429.1309	0.53	-0.168183861	98	uHPOS	HMDB0130049	3-[(1E)-buta-1,3-dien-1-yl]-5-hydroxy-1H-isochromen-1-one	n/a	C13H10O3	214.0629942	2M+H	+	429.133264	6
5433	0.53_429.1309m/z	429.1309	0.53	-0.168183861	98	uHPOS	HMDB0041807	3-Phenoxybenzoic acid	n/a	C13H10O3	214.0629942	2M+H	+	429.133264	6
5434	0.53_429.1309m/z	429.1309	0.53	-0.168183861	98	uHPOS	HMDB0130095	10-butanoyl-5,7-dihydroxy-4-(2-hydroxypropyl)-8,8-dimethyl-2H,6H,7H,8H-pyrano[3,2-g]chromen-2-one	n/a	C21H26O7	390.1678532	M+K	+	429.131011	0
5435	0.53_429.1309m/z	429.1309	0.53	-0.168183861	98	uHPOS	HMDB0162907	4-[5-(4-hydroxy-3-methoxyphenyl)-3-(hydroxymethyl)-4-methyloxolan-2-yl]-2,6-dimethoxyphenol	n/a	C21H26O7	390.1678532	M+K	+	429.131011	0
5436	0.53_429.1309m/z	429.1309	0.53	-0.168183861	98	uHPOS	HMDB0140158	5-[5-(2-hydroxy-1-methoxypropyl)-7-methoxy-3-methyl-2,3-dihydro-1-benzofuran-2-yl]-3-methoxybenzene-1,2-diol	n/a	C21H26O7	390.1678532	M+K	+	429.131011	0
5437	0.53_429.1309m/z	429.1309	0.53	-0.168183861	98	uHPOS	HMDB0136429	N-{2-hydroxy-2-[4-(sulfooxy)phenyl]ethyl}-3-(4-hydroxy-3-methoxyphenyl)propanimidic acid	n/a	C18H21NO8S	411.0987878	M+NH4	+	429.132611	4
5438	0.53_429.1309m/z	429.1309	0.53	-0.168183861	98	uHPOS	HMDB0149049	AC1NT9YJ	n/a	C13H10O3	214.0629942	2M+H	+	429.133264	6
5439	0.53_429.1309m/z	429.1309	0.53	-0.168183861	98	uHPOS	HMDB0032018	Phenyl salicylate	C14163	C13H10O3	214.0629942	2M+H	+	429.133264	6
5440	0.53_429.1309m/z	429.1309	0.53	-0.168183861	98	uHPOS	HMDB0032583	4'-Hydroxy-2-biphenylcarboxylic acid	n/a	C13H10O3	214.0629942	2M+H	+	429.133264	6
5441	0.53_429.1309m/z	429.1309	0.53	-0.168183861	98	uHPOS	HMDB0130096	5,7-dihydroxy-10-(3-hydroxybutanoyl)-8,8-dimethyl-4-propyl-2H,6H,7H,8H-pyrano[3,2-g]chromen-2-one	n/a	C21H26O7	390.1678532	M+K	+	429.131011	0
5442	0.53_429.1309m/z	429.1309	0.53	-0.168183861	98	uHPOS	HMDB0144724	(12aS)-5,10,12,12a-tetrahydroxy-4-(methylamino)-6-methylidene-1,3,11-trioxo-1,2,3,4,4a,5,5a,6,11,12a-decahydrotetracene-2-carboximidic acid	n/a	C21H20N2O8	428.1219656	M+H	+	429.129242	4
5443	0.53_429.1309m/z	429.1309	0.53	-0.168183861	98	uHPOS	HMDB0144752	(12aS)-5,10,12a-trihydroxy-4-(methylamino)-6-methylidene-1,3,11,12-tetraoxo-1,2,3,4,4a,5,5a,6,11,11a,12,12a-dodecahydrotetracene-2-carboximidic acid	n/a	C21H20N2O8	428.1219656	M+H	+	429.129242	4
5444	0.53_429.1309m/z	429.1309	0.53	-0.168183861	98	uHPOS	HMDB0176477	(3,4,5-trihydroxy-6-{[7,18,19-trihydroxy-11-(4-hydroxy-3-methoxyphenyl)-18-(hydroxymethyl)-3,13-dioxo-2,14,17-trioxatetracyclo[14.2.1.0⁴,¹².0⁵,¹⁰]nonadeca-5,7,9-trien-8-yl]oxy}oxan-2-yl)methyl 2-(2-hydroxy-3H-indol-3-yl)acetate	n/a	C40H41NO19	839.2272781	M+H+NH4	+	429.134189	8
5445	0.53_429.1309m/z	429.1309	0.53	-0.168183861	98	uHPOS	HMDB0144895	(12aS)-7-(dimethylamino)-3,10,12a-trihydroxy-1,4,11,12-tetraoxo-1,4,4a,5,5a,6,11,11a,12,12a-decahydrotetracene-2-carboximidic acid	n/a	C21H20N2O8	428.1219656	M+H	+	429.129242	4
5446	0.53_429.1309m/z	429.1309	0.53	-0.168183861	98	uHPOS	HMDB0162910	5-[5-(4-hydroxy-3,5-dimethoxyphenyl)-3,4-dimethyloxolan-2-yl]-3-methoxybenzene-1,2-diol	n/a	C21H26O7	390.1678532	M+K	+	429.131011	0
5447	0.53_429.1309m/z	429.1309	0.53	-0.168183861	98	uHPOS	HMDB0140156	3-[2-(4-hydroxy-3-methoxyphenyl)-7-methoxy-3-methyl-2,3-dihydro-1-benzofuran-5-yl]-3-methoxypropane-1,2-diol	n/a	C21H26O7	390.1678532	M+K	+	429.131011	0
5448	0.53_429.1309m/z	429.1309	0.53	-0.168183861	98	uHPOS	HMDB0161813	6-[(3-formyl-9H-carbazol-1-yl)oxy]-3,4,5-trihydroxyoxane-2-carboxylic acid	n/a	C19H17NO8	387.0954165	M+ACN+H	+	429.12924	4
5449	0.53_429.1309m/z	429.1309	0.53	-0.168183861	98	uHPOS	HMDB0136428	N-[2-hydroxy-2-(4-hydroxyphenyl)ethyl]-3-[3-methoxy-4-(sulfooxy)phenyl]propanimidic acid	n/a	C18H21NO8S	411.0987878	M+NH4	+	429.132611	4
5450	0.53_429.1309m/z	429.1309	0.53	-0.168183861	98	uHPOS	HMDB0162906	4-[5-(4-hydroxy-3-methoxyphenyl)-4-(hydroxymethyl)-3-methyloxolan-2-yl]-2,6-dimethoxyphenol	n/a	C21H26O7	390.1678532	M+K	+	429.131011	0
5451	0.53_429.1309m/z	429.1309	0.53	-0.168183861	98	uHPOS	HMDB0130097	10-butanoyl-5,7-dihydroxy-4-(3-hydroxypropyl)-8,8-dimethyl-2H,6H,7H,8H-pyrano[3,2-g]chromen-2-one	n/a	C21H26O7	390.1678532	M+K	+	429.131011	0
5452	0.53_429.1309m/z	429.1309	0.53	-0.168183861	98	uHPOS	HMDB0130098	5,7-dihydroxy-10-(4-hydroxybutanoyl)-8,8-dimethyl-4-propyl-2H,6H,7H,8H-pyrano[3,2-g]chromen-2-one	n/a	C21H26O7	390.1678532	M+K	+	429.131011	0
5453	0.53_429.1309m/z	429.1309	0.53	-0.168183861	98	uHPOS	HMDB0144848	(4aR,5aR,12aS)-7-(dimethylamino)-3,10,12,12a-tetrahydroxy-1,4,11-trioxo-1,4,4a,5,5a,6,11,12a-octahydrotetracene-2-carboximidic acid	n/a	C21H20N2O8	428.1219656	M+H	+	429.129242	4
5454	0.53_429.1309m/z	429.1309	0.53	-0.168183861	98	uHPOS	HMDB0144962	(12aS)-7-(dimethylamino)-10,12a-dihydroxy-1,3,4,11,12-pentaoxo-1,2,3,4,4a,5,5a,6,11,11a,12,12a-dodecahydrotetracene-2-carboximidic acid	n/a	C21H20N2O8	428.1219656	M+H	+	429.129242	4
5455	0.53_429.1309m/z	429.1309	0.53	-0.168183861	98	uHPOS	HMDB0168331	[hydroxy({3-hydroxy-2-[2-(8-hydroxy-1,4-dioxo-1,2,3,4-tetrahydronaphthalen-2-yl)propanoyl]phenyl})methylidene]carbamic acid	n/a	C21H17NO8	411.0954165	M+NH4	+	429.12924	4
5456	0.53_429.1309m/z	429.1309	0.53	-0.168183861	98	uHPOS	HMDB0126086	5-hydroxy-6-(3-hydroxy-2-methylpropanoyl)-8,8-dimethyl-4-phenyl-2H,8H-pyrano[2,3-f]chromen-2-one	n/a	C24H22O6	406.1416384	M+Na	+	429.130856	0
5457	0.53_429.1309m/z	429.1309	0.53	-0.168183861	98	uHPOS	HMDB0030502	(2S,4S,6S)-2-[2-(4-Hydroxy-3-meyhoxyphenyl)ethyl]tetrahydro-6-(4,5-dihydroxy-3-methoxyphenyl)-2H-pyran-4-ol	n/a	C21H26O7	390.1678532	M+K	+	429.131011	0
5819	2.50_453.1983m/z	453.1983	2.5	-0.117014696	98	uRPOS	HMDB0166758	2-amino-4-({1-[(carboxymethyl)-C-hydroxycarbonimidoyl]-2-[(3-hydroxy-1-oxoheptan-2-yl)sulfanyl]ethyl}-C-hydroxycarbonimidoyl)butanoic acid	n/a	C17H29N3O8S	435.1675361	M+NH4	+	453.201359	7
5820	2.50_453.1983m/z	453.1983	2.5	-0.117014696	98	uRPOS	HMDB0180334	2-amino-4-({1-[(carboxymethyl)-C-hydroxycarbonimidoyl]-2-{[(2E)-1,5-dihydroxyhept-2-en-4-yl]sulfanyl}ethyl}-C-hydroxycarbonimidoyl)butanoic acid	n/a	C17H29N3O8S	435.1675361	M+NH4	+	453.201359	7
5821	2.50_453.1983m/z	453.1983	2.5	-0.117014696	98	uRPOS	HMDB0180335	2-amino-4-({1-[(carboxymethyl)-C-hydroxycarbonimidoyl]-2-{[(5E)-4,7-dihydroxyhept-5-en-3-yl]sulfanyl}ethyl}-C-hydroxycarbonimidoyl)butanoic acid	n/a	C17H29N3O8S	435.1675361	M+NH4	+	453.201359	7
5822	2.50_453.1983m/z	453.1983	2.5	-0.117014696	98	uRPOS	HMDB0166756	2-amino-4-({1-[(carboxymethyl)-C-hydroxycarbonimidoyl]-2-[(6-hydroxy-1-oxoheptan-3-yl)sulfanyl]ethyl}-C-hydroxycarbonimidoyl)butanoic acid	n/a	C17H29N3O8S	435.1675361	M+NH4	+	453.201359	7
5823	2.50_453.1983m/z	453.1983	2.5	-0.117014696	98	uRPOS	HMDB0166761	2-amino-4-({1-[(carboxymethyl)-C-hydroxycarbonimidoyl]-2-[(7-hydroxy-1-oxoheptan-3-yl)sulfanyl]ethyl}-C-hydroxycarbonimidoyl)butanoic acid	n/a	C17H29N3O8S	435.1675361	M+NH4	+	453.201359	7
5824	2.50_453.1983m/z	453.1983	2.5	-0.117014696	98	uRPOS	HMDB0114745	LysoPA(18:4(6Z,9Z,12Z,15Z)/0:0)	n/a	C21H35O7P	430.2120405	M+Na	+	453.201258	7
5825	2.50_453.1983m/z	453.1983	2.5	-0.117014696	98	uRPOS	HMDB0174203	6-{[8a-carboxy-4-formyl-4,6a,6b,11,11,14b-hexamethyl-8-(sulfooxy)-1,2,3,4,4a,5,6,6a,6b,7,8,8a,9,10,11,12,12a,14,14a,14b-icosahydropicen-3-yl]oxy}-3,4-dihydroxy-5-{[3,4,5-trihydroxy-6-(hydroxymethyl)oxan-2-yl]oxy}oxane-2-carboxylic acid	n/a	C42H64O19S	904.376251	M+2H	+	453.195402	6
5826	2.50_453.1983m/z	453.1983	2.5	-0.117014696	98	uRPOS	HMDB0180332	2-amino-4-({1-[(carboxymethyl)-C-hydroxycarbonimidoyl]-2-[(4-hydroxy-7-oxoheptan-3-yl)sulfanyl]ethyl}-C-hydroxycarbonimidoyl)butanoic acid	n/a	C17H29N3O8S	435.1675361	M+NH4	+	453.201359	7
5827	2.50_453.1983m/z	453.1983	2.5	-0.117014696	98	uRPOS	HMDB0166753	2-amino-4-({1-[(carboxymethyl)-C-hydroxycarbonimidoyl]-2-[(4-hydroxy-1-oxoheptan-3-yl)sulfanyl]ethyl}-C-hydroxycarbonimidoyl)butanoic acid	n/a	C17H29N3O8S	435.1675361	M+NH4	+	453.201359	7
5828	2.50_453.1983m/z	453.1983	2.5	-0.117014696	98	uRPOS	HMDB0166759	2-amino-4-({1-[(carboxymethyl)-C-hydroxycarbonimidoyl]-2-[(2-hydroxy-1-oxoheptan-3-yl)sulfanyl]ethyl}-C-hydroxycarbonimidoyl)butanoic acid	n/a	C17H29N3O8S	435.1675361	M+NH4	+	453.201359	7
5829	2.50_453.1983m/z	453.1983	2.5	-0.117014696	98	uRPOS	HMDB0173779	2-amino-4-({1-[(carboxymethyl)-C-hydroxycarbonimidoyl]-2-[(2,5-dihydroxy-1-methylcyclohexyl)sulfanyl]ethyl}-C-hydroxycarbonimidoyl)butanoic acid	n/a	C17H29N3O8S	435.1675361	M+NH4	+	453.201359	7
5830	2.50_453.1983m/z	453.1983	2.5	-0.117014696	98	uRPOS	HMDB0000245	Porphobilinogen	C00931	C10H14N2O4	226.0953569	2M+H	+	453.19799	1
5831	2.50_453.1983m/z	453.1983	2.5	-0.117014696	98	uRPOS	HMDB0180331	2-amino-4-({1-[(carboxymethyl)-C-hydroxycarbonimidoyl]-2-[(5-hydroxy-1-oxoheptan-4-yl)sulfanyl]ethyl}-C-hydroxycarbonimidoyl)butanoic acid	n/a	C17H29N3O8S	435.1675361	M+NH4	+	453.201359	7
5832	2.50_453.1983m/z	453.1983	2.5	-0.117014696	98	uRPOS	HMDB0173780	2-amino-4-({1-[(carboxymethyl)-C-hydroxycarbonimidoyl]-2-[(2,4-dihydroxy-2-methylcyclohexyl)sulfanyl]ethyl}-C-hydroxycarbonimidoyl)butanoic acid	n/a	C17H29N3O8S	435.1675361	M+NH4	+	453.201359	7
5833	2.50_453.1983m/z	453.1983	2.5	-0.117014696	98	uRPOS	HMDB0186496	2-oxo-3-(phosphonatooxy)propyl (6Z,9Z,12Z)-octadeca-6,9,12-trienoate	n/a	C21H33O7P	428.1974876	M+Na	+	453.201258	7
5834	2.50_453.1983m/z	453.1983	2.5	-0.117014696	98	uRPOS	HMDB0173946	{2-hydroxy-3-[(11Z,13E)-octadeca-11,13-dien-9-ynoyloxy]propoxy}phosphonic acid	n/a	C21H35O7P	430.2120405	M+Na	+	453.201258	7
5835	2.50_453.1983m/z	453.1983	2.5	-0.117014696	98	uRPOS	HMDB0014336	Carbidopa	n/a	C10H14N2O4	226.0953569	2M+H	+	453.19799	1
5836	2.50_453.1983m/z	453.1983	2.5	-0.117014696	98	uRPOS	HMDB0062309	1-(6Z,9Z,12Z,15Z-octadecatetraenoyl)-glycero-3-phosphate	n/a	C21H35O7P	430.2120405	M+Na	+	453.201258	7
6486	1.09_560.2864m/z	560.2864	1.09	0.179082845	98	sLPOS	HMDB0040858	Elatoside D	n/a	C54H86O24	1118.550904	M+2H	+	560.282728	7
6487	1.09_560.2864m/z	560.2864	1.09	0.179082845	98	sLPOS	HMDB0160731	2-({4-[(2S,15R)-2,15-dimethyl-5-oxo-16-(sulfooxy)tetracyclo[8.7.0.0²,⁷.0¹¹,¹⁵]heptadecan-14-yl]-1-hydroxypentylidene}amino)acetic acid	n/a	C26H41NO8S	527.2552885	M+CH3OH+H	+	560.288777	4
6488	1.09_560.2864m/z	560.2864	1.09	0.179082845	98	sLPOS	HMDB0174719	[5,11'-dihydroxy-5-(hydroxymethyl)-7',9',13'-trimethyl-5'-oxaspiro[oxane-2,6'-pentacyclo[10.8.0.0²,⁹.0⁴,⁸.0¹³,¹⁸]icosan]-18'-en-16'-yl]oxidanesulfonic acid	n/a	C27H42O9S	542.2549541	M+NH4	+	560.288777	4
6489	1.09_560.2864m/z	560.2864	1.09	0.179082845	98	sLPOS	HMDB0167705	6-{2-carboxy-3-[(8Z,11Z)-pentadeca-8,11,14-trien-1-yl]phenoxy}-3,4,5-trihydroxyoxane-2-carboxylic acid	n/a	C28H38O9	518.2515828	M+ACN+H	+	560.285406	2
6490	1.09_560.2864m/z	560.2864	1.09	0.179082845	98	sLPOS	HMDB0167706	3,4,5-trihydroxy-6-{2-hydroxy-6-[(8Z,11Z)-pentadeca-8,11,14-trien-1-yl]benzoyloxy}oxane-2-carboxylic acid	n/a	C28H38O9	518.2515828	M+ACN+H	+	560.285406	2
6491	1.09_560.2864m/z	560.2864	1.09	0.179082845	98	sLPOS	HMDB0160770	2-({4-[(2S,15R)-2,15-dimethyl-5-oxo-9-(sulfooxy)tetracyclo[8.7.0.0²,⁷.0¹¹,¹⁵]heptadecan-14-yl]-1-hydroxypentylidene}amino)acetic acid	n/a	C26H41NO8S	527.2552885	M+CH3OH+H	+	560.288777	4
6492	1.09_560.2864m/z	560.2864	1.09	0.179082845	98	sLPOS	HMDB0038535	Physagulin C	n/a	C30H38O9	542.2515828	M+NH4	+	560.285406	2
6493	1.09_560.2864m/z	560.2864	1.09	0.179082845	98	sLPOS	HMDB0171522	[11'-hydroxy-5,5-bis(hydroxymethyl)-7',9',13'-trimethyl-5'-oxaspiro[oxolane-2,6'-pentacyclo[10.8.0.0²,⁹.0⁴,⁸.0¹³,¹⁸]icosan]-18'-en-16'-yl]oxidanesulfonic acid	n/a	C27H42O9S	542.2549541	M+NH4	+	560.288777	4
6494	1.09_560.2864m/z	560.2864	1.09	0.179082845	98	sLPOS	HMDB0030154	Austalide G	n/a	C28H38O9	518.2515828	M+ACN+H	+	560.285406	2
6495	1.09_560.2864m/z	560.2864	1.09	0.179082845	98	sLPOS	HMDB0060469	Dehydrodolichol diphosphate	C17435	C25H44O7P2	518.2562268	M+ACN+H	+	560.29005	7
6496	1.09_560.2864m/z	560.2864	1.09	0.179082845	98	sLPOS	HMDB0034868	Calendulaglycoside A	n/a	C54H86O24	1118.550904	M+2H	+	560.282728	7
6497	1.09_560.2864m/z	560.2864	1.09	0.179082845	98	sLPOS	HMDB0168407	15-[1-(4,5-dimethyl-6-oxo-3,6-dihydro-2H-pyran-2-yl)-1-hydroxyethyl]-4,5,12,15-tetrahydroxy-2,16-dimethyl-8-oxapentacyclo[9.7.0.0²,⁷.0⁷,⁹.0¹²,¹⁶]octadec-4-en-3-one	n/a	C28H38O9	518.2515828	M+ACN+H	+	560.285406	2
6498	1.09_560.2864m/z	560.2864	1.09	0.179082845	98	sLPOS	HMDB0164027	18'-hydroxy-5,7',9',13'-tetramethyl-16'-(sulfooxy)-5'-oxaspiro[oxane-2,6'-pentacyclo[10.7.0.0²,⁹.0⁴,⁸.0¹³,¹⁸]nonadecane]-19'-carboxylic acid	n/a	C27H42O9S	542.2549541	M+NH4	+	560.288777	4
6499	1.09_560.2864m/z	560.2864	1.09	0.179082845	98	sLPOS	HMDB0012231	Geranylfarnesyl diphosphate	C04217	C25H44O7P2	518.2562268	M+ACN+H	+	560.29005	7
6500	1.09_560.2864m/z	560.2864	1.09	0.179082845	98	sLPOS	HMDB0160768	2-({4-[(2S,15R)-2,15-dimethyl-9-oxo-5-(sulfooxy)tetracyclo[8.7.0.0²,⁷.0¹¹,¹⁵]heptadecan-14-yl]-1-hydroxypentylidene}amino)acetic acid	n/a	C26H41NO8S	527.2552885	M+CH3OH+H	+	560.288777	4
6573	4.68_571.4435m/z	571.4435	4.68	-0.089181212	98	sLPOS	HMDB0015430	Pancuronium	C07551	C35H60N2O4	572.4553084	M+H	+	571.448032	8
6842	5.85_678.5399m/z	678.5399	5.85	-0.127015438	98	sLPOS	HMDB0010701	CerP(d18:1/18:0)	n/a	C36H72NO6P	645.5097256	M+CH3OH+H	+	678.543215	5
9558	6.95_844.6812n	844.6812	6.95	-0.160237892	98	sLPOS	HMDB0113708	PE-NMe(24:0/18:1(9Z))	n/a	C48H94NO8P	843.671706	M+H	+	844.678982	3
9559	6.95_844.6812n	844.6812	6.95	-0.160237892	98	sLPOS	HMDB0009776	PE(24:1(15Z)/P-18:1(11Z))	C00350	C47H90NO7P	811.6454908	M+CH3OH+H	+	844.67898	3
9560	6.95_844.6812n	844.6812	6.95	-0.160237892	98	sLPOS	HMDB0115259	PA(22:0/21:0)	n/a	C46H91O8P	802.6451569	M+ACN+H	+	844.67898	3
9561	6.95_844.6812n	844.6812	6.95	-0.160237892	98	sLPOS	HMDB0115726	PA(a-21:0/22:0)	n/a	C46H91O8P	802.6451569	M+ACN+H	+	844.67898	3
9562	6.95_844.6812n	844.6812	6.95	-0.160237892	98	sLPOS	HMDB0115945	PA(i-24:0/i-19:0)	n/a	C46H91O8P	802.6451569	M+ACN+H	+	844.67898	3
9563	6.95_844.6812n	844.6812	6.95	-0.160237892	98	sLPOS	HMDB0115752	PA(a-25:0/18:0)	n/a	C46H91O8P	802.6451569	M+ACN+H	+	844.67898	3
9564	6.95_844.6812n	844.6812	6.95	-0.160237892	98	sLPOS	HMDB0115928	PA(i-24:0/19:0)	n/a	C46H91O8P	802.6451569	M+ACN+H	+	844.67898	3
9565	6.95_844.6812n	844.6812	6.95	-0.160237892	98	sLPOS	HMDB0115743	PA(a-21:0/i-22:0)	n/a	C46H91O8P	802.6451569	M+ACN+H	+	844.67898	3
9566	6.95_844.6812n	844.6812	6.95	-0.160237892	98	sLPOS	HMDB0113300	PE-NMe(20:0/22:1(13Z))	n/a	C48H94NO8P	843.671706	M+H	+	844.678982	3
9567	6.95_844.6812n	844.6812	6.95	-0.160237892	98	sLPOS	HMDB0009777	PE(24:1(15Z)/P-18:1(9Z))	C00350	C47H90NO7P	811.6454908	M+CH3OH+H	+	844.67898	3
9568	6.95_844.6812n	844.6812	6.95	-0.160237892	98	sLPOS	HMDB0115666	PA(22:0/a-21:0)	n/a	C46H91O8P	802.6451569	M+ACN+H	+	844.67898	3
9569	6.95_844.6812n	844.6812	6.95	-0.160237892	98	sLPOS	HMDB0007993	PC(16:0/24:1(15Z))	n/a	C48H94NO8P	843.6717055	M+H	+	844.678982	3
9570	6.95_844.6812n	844.6812	6.95	-0.160237892	98	sLPOS	HMDB0115677	PA(22:0/i-21:0)	n/a	C46H91O8P	802.6451569	M+ACN+H	+	844.67898	3
9571	6.95_844.6812n	844.6812	6.95	-0.160237892	98	sLPOS	HMDB0113733	PE-NMe(24:1(15Z)/18:0)	n/a	C48H94NO8P	843.671706	M+H	+	844.678982	3
9572	6.95_844.6812n	844.6812	6.95	-0.160237892	98	sLPOS	HMDB0115906	PA(i-22:0/a-21:0)	n/a	C46H91O8P	802.6451569	M+ACN+H	+	844.67898	3
9573	6.95_844.6812n	844.6812	6.95	-0.160237892	98	sLPOS	HMDB0113109	PE-NMe(18:0/24:1(15Z))	n/a	C48H94NO8P	843.671706	M+H	+	844.678982	3
9574	6.95_844.6812n	844.6812	6.95	-0.160237892	98	sLPOS	HMDB0115888	PA(i-21:0/i-22:0)	n/a	C46H91O8P	802.6451569	M+ACN+H	+	844.67898	3
9575	6.95_844.6812n	844.6812	6.95	-0.160237892	98	sLPOS	HMDB0115917	PA(i-22:0/i-21:0)	n/a	C46H91O8P	802.6451569	M+ACN+H	+	844.67898	3
9576	6.95_844.6812n	844.6812	6.95	-0.160237892	98	sLPOS	HMDB0115769	PA(a-25:0/i-18:0)	n/a	C46H91O8P	802.6451569	M+ACN+H	+	844.67898	3
9577	6.95_844.6812n	844.6812	6.95	-0.160237892	98	sLPOS	HMDB0011429	PE(P-18:1(11Z)/24:1(15Z))	n/a	C47H90NO7P	811.6454908	M+CH3OH+H	+	844.67898	3
9578	6.95_844.6812n	844.6812	6.95	-0.160237892	98	sLPOS	HMDB0115235	PA(21:0/22:0)	n/a	C46H91O8P	802.6451569	M+ACN+H	+	844.67898	3
9579	6.95_844.6812n	844.6812	6.95	-0.160237892	98	sLPOS	HMDB0008084	PC(18:1(11Z)/22:0)	n/a	C48H94NO8P	843.6717055	M+H	+	844.678982	3
9580	6.95_844.6812n	844.6812	6.95	-0.160237892	98	sLPOS	HMDB0115871	PA(i-21:0/22:0)	n/a	C46H91O8P	802.6451569	M+ACN+H	+	844.67898	3
9581	6.95_844.6812n	844.6812	6.95	-0.160237892	98	sLPOS	HMDB0115829	PA(i-19:0/i-24:0)	n/a	C46H91O8P	802.6451569	M+ACN+H	+	844.67898	3
9582	6.95_844.6812n	844.6812	6.95	-0.160237892	98	sLPOS	HMDB0115900	PA(i-22:0/21:0)	n/a	C46H91O8P	802.6451569	M+ACN+H	+	844.67898	3
9583	6.95_844.6812n	844.6812	6.95	-0.160237892	98	sLPOS	HMDB0115628	PA(19:0/i-24:0)	n/a	C46H91O8P	802.6451569	M+ACN+H	+	844.67898	3
9584	6.95_844.6812n	844.6812	6.95	-0.160237892	98	sLPOS	HMDB0113162	PE-NMe(18:1(9Z)/24:0)	n/a	C48H94NO8P	843.671706	M+H	+	844.678982	3
9585	6.95_844.6812n	844.6812	6.95	-0.160237892	98	sLPOS	HMDB0011462	PE(P-18:1(9Z)/24:1(15Z))	n/a	C47H90NO7P	811.6454908	M+CH3OH+H	+	844.67898	3
9586	6.95_844.6812n	844.6812	6.95	-0.160237892	98	sLPOS	HMDB0115661	PA(21:0/i-22:0)	n/a	C46H91O8P	802.6451569	M+ACN+H	+	844.67898	3
9587	6.95_844.6812n	844.6812	6.95	-0.160237892	98	sLPOS	HMDB0008025	PC(16:1(9Z)/24:0)	n/a	C48H94NO8P	843.6717055	M+H	+	844.678982	3
9588	6.95_844.6812n	844.6812	6.95	-0.160237892	98	sLPOS	HMDB0008117	PC(18:1(9Z)/22:0)	n/a	C48H94NO8P	843.6717055	M+H	+	844.678982	3
9589	6.95_844.6812n	844.6812	6.95	-0.160237892	98	sLPOS	HMDB0113135	PE-NMe(18:1(11Z)/24:0)	n/a	C48H94NO8P	843.671706	M+H	+	844.678982	3
9590	6.95_844.6812n	844.6812	6.95	-0.160237892	98	sLPOS	HMDB0113328	PE-NMe(20:1(11Z)/22:0)	n/a	C48H94NO8P	843.671706	M+H	+	844.678982	3
9591	6.95_844.6812n	844.6812	6.95	-0.160237892	98	sLPOS	HMDB0008531	PC(22:0/18:1(11Z))	n/a	C48H94NO8P	843.6717055	M+H	+	844.678982	3
9592	6.95_844.6812n	844.6812	6.95	-0.160237892	98	sLPOS	HMDB0113547	PE-NMe(22:1(13Z)/20:0)	n/a	C48H94NO8P	843.671706	M+H	+	844.678982	3
9593	6.95_844.6812n	844.6812	6.95	-0.160237892	98	sLPOS	HMDB0113707	PE-NMe(24:0/18:1(11Z))	n/a	C48H94NO8P	843.671706	M+H	+	844.678982	3
9594	6.95_844.6812n	844.6812	6.95	-0.160237892	98	sLPOS	HMDB0008307	PC(20:1(11Z)/20:0)	n/a	C48H94NO8P	843.6717055	M+H	+	844.678982	3
9595	6.95_844.6812n	844.6812	6.95	-0.160237892	98	sLPOS	HMDB0008532	PC(22:0/18:1(9Z))	n/a	C48H94NO8P	843.6717055	M+H	+	844.678982	3
9596	6.95_844.6812n	844.6812	6.95	-0.160237892	98	sLPOS	HMDB0008563	PC(22:1(13Z)/18:0)	n/a	C48H94NO8P	843.6717055	M+H	+	844.678982	3
9597	6.95_844.6812n	844.6812	6.95	-0.160237892	98	sLPOS	HMDB0113521	PE-NMe(22:0/20:1(11Z))	n/a	C48H94NO8P	843.671706	M+H	+	844.678982	3
9598	6.95_844.6812n	844.6812	6.95	-0.160237892	98	sLPOS	HMDB0008052	PC(18:0/22:1(13Z))	n/a	C48H94NO8P	843.6717055	M+H	+	844.678982	3
9599	6.95_844.6812n	844.6812	6.95	-0.160237892	98	sLPOS	HMDB0008275	PC(20:0/20:1(11Z))	n/a	C48H94NO8P	843.6717055	M+H	+	844.678982	3
9600	6.95_844.6812n	844.6812	6.95	-0.160237892	98	sLPOS	HMDB0008759	PC(24:0/16:1(9Z))	n/a	C48H94NO8P	843.6717055	M+H	+	844.678982	3
9601	6.95_844.6812n	844.6812	6.95	-0.160237892	98	sLPOS	HMDB0008791	PC(24:1(15Z)/16:0)	C00157	C48H94NO8P	843.6717055	M+H	+	844.678982	3
859	2.13_168.0747m/z	168.0747	2.13	-0.124908728	97	uHPOS	HMDB0003464	4-Guanidinobutanoic acid	C01035	C5H11N3O2	145.0851266	M+Na	+	168.074345	2
1540	2.02_210.1008m/z	210.1008	2.02	0.115857005	97	uRPOS	HMDB0040353	2-[4-(3-Hydroxypropyl)-2-methoxyphenoxy]-1,3-propanediol 1-glucoside	n/a	C19H30O10	418.1838972	M+2H	+	210.099225	7
1541	2.02_210.1008m/z	210.1008	2.02	0.115857005	97	uRPOS	HMDB0186142	[(2S,15S)-8-hydroxy-2,15-dimethyl-14-oxo-5-(sulfooxy)tetracyclo[8.7.0.0²,⁷.0¹¹,¹⁵]heptadecan-17-yl]oxidanyl	n/a	C19H29O7S	401.1633994	M+H+NH4	+	210.10225	7
1542	2.02_210.1008m/z	210.1008	2.02	0.115857005	97	uRPOS	HMDB0186145	[(2S,15S)-15-(hydroxymethyl)-2-methyl-14-oxo-5-(sulfooxy)tetracyclo[8.7.0.0²,⁷.0¹¹,¹⁵]heptadecan-17-yl]oxidanyl	n/a	C19H29O7S	401.1633994	M+H+NH4	+	210.10225	7
1543	2.02_210.1008m/z	210.1008	2.02	0.115857005	97	uRPOS	HMDB0160129	[(2S,15S)-13-hydroxy-2-(hydroxymethyl)-15-methyl-5-(sulfooxy)tetracyclo[8.7.0.0²,⁷.0¹¹,¹⁵]heptadec-7-en-14-yl]oxidanyl	n/a	C19H29O7S	401.1633994	M+H+NH4	+	210.10225	7
1544	2.02_210.1008m/z	210.1008	2.02	0.115857005	97	uRPOS	HMDB0186144	[(2R,15S)-2-(hydroxymethyl)-15-methyl-14-oxo-5-(sulfooxy)tetracyclo[8.7.0.0²,⁷.0¹¹,¹⁵]heptadecan-17-yl]oxidanyl	n/a	C19H29O7S	401.1633994	M+H+NH4	+	210.10225	7
1545	2.02_210.1008m/z	210.1008	2.02	0.115857005	97	uRPOS	HMDB0186143	[(2S,15S)-13-hydroxy-2,15-dimethyl-14-oxo-5-(sulfooxy)tetracyclo[8.7.0.0²,⁷.0¹¹,¹⁵]heptadecan-17-yl]oxidanyl	n/a	C19H29O7S	401.1633994	M+H+NH4	+	210.10225	7
1546	2.02_210.1008m/z	210.1008	2.02	0.115857005	97	uRPOS	HMDB0160131	[(2R,15S)-13-hydroxy-15-(hydroxymethyl)-2-methyl-5-(sulfooxy)tetracyclo[8.7.0.0²,⁷.0¹¹,¹⁵]heptadec-7-en-14-yl]oxidanyl	n/a	C19H29O7S	401.1633994	M+H+NH4	+	210.10225	7
1547	2.02_210.1008m/z	210.1008	2.02	0.115857005	97	uRPOS	HMDB0160137	[(2R,15S)-5,13-dihydroxy-2,15-dimethyl-9-(sulfooxy)tetracyclo[8.7.0.0²,⁷.0¹¹,¹⁵]heptadec-7-en-14-yl]oxidanyl	n/a	C19H29O7S	401.1633994	M+H+NH4	+	210.10225	7
1548	2.02_210.1008m/z	210.1008	2.02	0.115857005	97	uRPOS	HMDB0159883	[(2R,15S)-13,14-dihydroxy-2,15-dimethyl-9-(sulfooxy)tetracyclo[8.7.0.0²,⁷.0¹¹,¹⁵]heptadec-7-en-5-yl]oxidanyl	n/a	C19H29O7S	401.1633994	M+H+NH4	+	210.10225	7
1549	2.02_210.1008m/z	210.1008	2.02	0.115857005	97	uRPOS	HMDB0160141	[(2R,15S)-12,13-dihydroxy-2,15-dimethyl-5-(sulfooxy)tetracyclo[8.7.0.0²,⁷.0¹¹,¹⁵]heptadec-7-en-14-yl]oxidanyl	n/a	C19H29O7S	401.1633994	M+H+NH4	+	210.10225	7
1550	2.02_210.1008m/z	210.1008	2.02	0.115857005	97	uRPOS	HMDB0160133	[(2R,15S)-6,13-dihydroxy-2,15-dimethyl-5-(sulfooxy)tetracyclo[8.7.0.0²,⁷.0¹¹,¹⁵]heptadec-7-en-14-yl]oxidanyl	n/a	C19H29O7S	401.1633994	M+H+NH4	+	210.10225	7
1551	2.02_210.1008m/z	210.1008	2.02	0.115857005	97	uRPOS	HMDB0160139	[(2R,15S)-13,13-dihydroxy-2,15-dimethyl-5-(sulfooxy)tetracyclo[8.7.0.0²,⁷.0¹¹,¹⁵]heptadec-7-en-14-yl]oxidanyl	n/a	C19H29O7S	401.1633994	M+H+NH4	+	210.10225	7
1552	2.02_210.1008m/z	210.1008	2.02	0.115857005	97	uRPOS	HMDB0160136	[(2R,15S)-9,13-dihydroxy-2,15-dimethyl-5-(sulfooxy)tetracyclo[8.7.0.0²,⁷.0¹¹,¹⁵]heptadec-7-en-14-yl]oxidanyl	n/a	C19H29O7S	401.1633994	M+H+NH4	+	210.10225	7
2059	1.42_230.1105m/z	230.1105	1.42	-0.121278197	97	uHPOS	HMDB0012607	18-Carboxy-dinor-LTE4	n/a	C21H31NO7S	441.182123	M+H+NH4	+	230.111612	5
2060	1.42_230.1105m/z	230.1105	1.42	-0.121278197	97	uHPOS	HMDB0061215	4-(4-oxo-3-{[2'-(2H-1,2,3,4-tetrazol-5-yl)-[1,1'-biphenyl]-4-yl]methyl}-1,3-diazaspiro[4.4]non-1-en-2-yl)butanoic acid	n/a	C25H26N6O3	458.2066387	M+2H	+	230.110595	0
2061	1.42_230.1105m/z	230.1105	1.42	-0.121278197	97	uHPOS	HMDB0139853	(2E)-3-(4-hydroxy-3-methoxyphenyl)-N-(2-hydroxy-4-{[1-hydroxy-3-(4-hydroxy-3-methoxyphenyl)propylidene]amino}butyl)prop-2-enimidic acid	n/a	C24H30N2O7	458.2053013	M+2H	+	230.109927	2
2062	1.42_230.1105m/z	230.1105	1.42	-0.121278197	97	uHPOS	HMDB0139841	N-(4-{[1,3-dihydroxy-3-(4-hydroxy-3-methoxyphenyl)propylidene]amino}butyl)-3-(4-hydroxy-3-methoxyphenyl)prop-2-enimidic acid	n/a	C24H30N2O7	458.2053013	M+2H	+	230.109927	2
2063	1.42_230.1105m/z	230.1105	1.42	-0.121278197	97	uHPOS	HMDB0139852	(2Z)-2-hydroxy-N-(4-{[1-hydroxy-3-(4-hydroxy-3-methoxyphenyl)propylidene]amino}butyl)-3-(4-hydroxy-3-methoxyphenyl)prop-2-enimidic acid	n/a	C24H30N2O7	458.2053013	M+2H	+	230.109927	2
2064	1.42_230.1105m/z	230.1105	1.42	-0.121278197	97	uHPOS	HMDB0061218	7-hydroxy-2-(3-oxobutyl)-3-{[2'-(2H-1,2,3,4-tetrazol-5-yl)-[1,1'-biphenyl]-4-yl]methyl}-1,3-diazaspiro[4.4]non-1-en-4-one	n/a	C25H26N6O3	458.2066387	M+2H	+	230.110595	0
2065	1.42_230.1105m/z	230.1105	1.42	-0.121278197	97	uHPOS	HMDB0139858	(2E)-3-(2,4-dihydroxy-5-methoxyphenyl)-N-(4-{[1-hydroxy-3-(4-hydroxy-3-methoxyphenyl)propylidene]amino}butyl)prop-2-enimidic acid	n/a	C24H30N2O7	458.2053013	M+2H	+	230.109927	2
2066	1.42_230.1105m/z	230.1105	1.42	-0.121278197	97	uHPOS	HMDB0139856	(2E)-N-(4-{[1,2-dihydroxy-3-(4-hydroxy-3-methoxyphenyl)propylidene]amino}butyl)-3-(4-hydroxy-3-methoxyphenyl)prop-2-enimidic acid	n/a	C24H30N2O7	458.2053013	M+2H	+	230.109927	2
2067	1.42_230.1105m/z	230.1105	1.42	-0.121278197	97	uHPOS	HMDB0139839	3-(4-hydroxy-3-methoxyphenyl)-N-(3-hydroxy-4-{[1-hydroxy-3-(4-hydroxy-3-methoxyphenyl)propylidene]amino}butyl)prop-2-enimidic acid	n/a	C24H30N2O7	458.2053013	M+2H	+	230.109927	2
2068	1.42_230.1105m/z	230.1105	1.42	-0.121278197	97	uHPOS	HMDB0139840	3-(4-hydroxy-3-methoxyphenyl)-N-(2-hydroxy-4-{[1-hydroxy-3-(4-hydroxy-3-methoxyphenyl)propylidene]amino}butyl)prop-2-enimidic acid	n/a	C24H30N2O7	458.2053013	M+2H	+	230.109927	2
2069	1.42_230.1105m/z	230.1105	1.42	-0.121278197	97	uHPOS	HMDB0139847	3-(2,4-dihydroxy-3-methoxyphenyl)-N-(4-{[1-hydroxy-3-(4-hydroxy-3-methoxyphenyl)propylidene]amino}butyl)prop-2-enimidic acid	n/a	C24H30N2O7	458.2053013	M+2H	+	230.109927	2
2070	1.42_230.1105m/z	230.1105	1.42	-0.121278197	97	uHPOS	HMDB0139846	N-(4-{[3-(3,4-dihydroxy-5-methoxyphenyl)-1-hydroxypropylidene]amino}butyl)-3-(4-hydroxy-3-methoxyphenyl)prop-2-enimidic acid	n/a	C24H30N2O7	458.2053013	M+2H	+	230.109927	2
2071	1.42_230.1105m/z	230.1105	1.42	-0.121278197	97	uHPOS	HMDB0139843	N-(4-{[1,2-dihydroxy-3-(4-hydroxy-3-methoxyphenyl)propylidene]amino}butyl)-3-(4-hydroxy-3-methoxyphenyl)prop-2-enimidic acid	n/a	C24H30N2O7	458.2053013	M+2H	+	230.109927	2
2072	1.42_230.1105m/z	230.1105	1.42	-0.121278197	97	uHPOS	HMDB0139855	(2E)-N-(4-{[1,3-dihydroxy-3-(4-hydroxy-3-methoxyphenyl)propylidene]amino}butyl)-3-(4-hydroxy-3-methoxyphenyl)prop-2-enimidic acid	n/a	C24H30N2O7	458.2053013	M+2H	+	230.109927	2
2073	1.42_230.1105m/z	230.1105	1.42	-0.121278197	97	uHPOS	HMDB0139842	3-(4-hydroxy-3-methoxyphenyl)-N-[4-({hydroxy[3-(4-hydroxy-3-methoxyphenyl)oxiran-2-yl]methylidene}amino)butyl]propanimidic acid	n/a	C24H30N2O7	458.2053013	M+2H	+	230.109927	2
2074	1.42_230.1105m/z	230.1105	1.42	-0.121278197	97	uHPOS	HMDB0139851	N-(4-{[1-hydroxy-3-(1-hydroxy-3-methoxy-4-oxocyclohexa-2,5-dien-1-yl)propylidene]amino}butyl)-3-(4-hydroxy-3-methoxyphenyl)prop-2-enimidic acid	n/a	C24H30N2O7	458.2053013	M+2H	+	230.109927	2
2075	1.42_230.1105m/z	230.1105	1.42	-0.121278197	97	uHPOS	HMDB0060716	2-Hydroxy-desipramine glucuronide	n/a	C24H30N2O7	458.2053013	M+2H	+	230.109927	2
2076	1.42_230.1105m/z	230.1105	1.42	-0.121278197	97	uHPOS	HMDB0139850	N-(4-{[1-hydroxy-3-(4-hydroxy-3-methoxyphenyl)propylidene]amino}butyl)-3-(1-hydroxy-3-methoxy-4-oxocyclohexa-2,5-dien-1-yl)prop-2-enimidic acid	n/a	C24H30N2O7	458.2053013	M+2H	+	230.109927	2
2077	1.42_230.1105m/z	230.1105	1.42	-0.121278197	97	uHPOS	HMDB0139859	(2E)-3-(3,4-dihydroxy-5-methoxyphenyl)-N-(4-{[1-hydroxy-3-(4-hydroxy-3-methoxyphenyl)propylidene]amino}butyl)prop-2-enimidic acid	n/a	C24H30N2O7	458.2053013	M+2H	+	230.109927	2
2078	1.42_230.1105m/z	230.1105	1.42	-0.121278197	97	uHPOS	HMDB0139860	(2E)-3-(2,4-dihydroxy-3-methoxyphenyl)-N-(4-{[1-hydroxy-3-(4-hydroxy-3-methoxyphenyl)propylidene]amino}butyl)prop-2-enimidic acid	n/a	C24H30N2O7	458.2053013	M+2H	+	230.109927	2
2079	1.42_230.1105m/z	230.1105	1.42	-0.121278197	97	uHPOS	HMDB0139857	(2E)-N-(4-{[3-(3,4-dihydroxy-5-methoxyphenyl)-1-hydroxypropylidene]amino}butyl)-3-(4-hydroxy-3-methoxyphenyl)prop-2-enimidic acid	n/a	C24H30N2O7	458.2053013	M+2H	+	230.109927	2
2080	1.42_230.1105m/z	230.1105	1.42	-0.121278197	97	uHPOS	HMDB0139863	(2E)-N-(4-{[1-hydroxy-3-(1-hydroxy-3-methoxy-4-oxocyclohexa-2,5-dien-1-yl)propylidene]amino}butyl)-3-(4-hydroxy-3-methoxyphenyl)prop-2-enimidic acid	n/a	C24H30N2O7	458.2053013	M+2H	+	230.109927	2
2081	1.42_230.1105m/z	230.1105	1.42	-0.121278197	97	uHPOS	HMDB0139854	(2E)-3-(4-hydroxy-3-methoxyphenyl)-N-(3-hydroxy-4-{[1-hydroxy-3-(4-hydroxy-3-methoxyphenyl)propylidene]amino}butyl)prop-2-enimidic acid	n/a	C24H30N2O7	458.2053013	M+2H	+	230.109927	2
2082	1.42_230.1105m/z	230.1105	1.42	-0.121278197	97	uHPOS	HMDB0139844	3-(3,4-dihydroxy-5-methoxyphenyl)-N-(4-{[1-hydroxy-3-(4-hydroxy-3-methoxyphenyl)propylidene]amino}butyl)prop-2-enimidic acid	n/a	C24H30N2O7	458.2053013	M+2H	+	230.109927	2
2083	1.42_230.1105m/z	230.1105	1.42	-0.121278197	97	uHPOS	HMDB0139864	(2E)-N-(4-{[1-hydroxy-3-(4-hydroxy-3-methoxyphenyl)propylidene]amino}butyl)-3-(1-hydroxy-3-methoxy-4-oxocyclohexa-2,5-dien-1-yl)prop-2-enimidic acid	n/a	C24H30N2O7	458.2053013	M+2H	+	230.109927	2
2084	1.42_230.1105m/z	230.1105	1.42	-0.121278197	97	uHPOS	HMDB0139845	3-(2,4-dihydroxy-5-methoxyphenyl)-N-(4-{[1-hydroxy-3-(4-hydroxy-3-methoxyphenyl)propylidene]amino}butyl)prop-2-enimidic acid	n/a	C24H30N2O7	458.2053013	M+2H	+	230.109927	2
2212	1.08_237.0706n	237.0706	1.08	-0.107453959	97	uHPOS	HMDB0032026	Sinalexin	n/a	C10H8N2OS	204.0357336	M+CH3OH+H	+	237.069223	6
2213	1.08_237.0706n	237.0706	1.08	-0.107453959	97	uHPOS	HMDB0014882	Zileuton	n/a	C11H12N2O2S	236.0619483	M+H	+	237.069224	6
2214	1.08_237.0706n	237.0706	1.08	-0.107453959	97	uHPOS	HMDB0094658	1-[2-Methyl-3-(methylthio) allyl]cyclohex-2-enol	n/a	C11H18OS	198.1078364	M+K	+	237.070994	2
2291	2.72_243.0462m/z	243.0462	2.72	-0.090056342	97	uRPOS	HMDB0000574	L-Cysteine	C00097	C3H7NO2S	121.0197492	2M+H	+	243.046774	2
2292	2.72_243.0462m/z	243.0462	2.72	-0.090056342	97	uRPOS	HMDB0059775	3-Hydroxy-3-carboxymethyl-adipic acid	n/a	C8H12O7	220.0583027	M+Na	+	243.047521	5
2293	2.72_243.0462m/z	243.0462	2.72	-0.090056342	97	uRPOS	HMDB0035149	Chrycorin	n/a	C12H12O2S	220.0558003	M+Na	+	243.045018	5
2294	2.72_243.0462m/z	243.0462	2.72	-0.090056342	97	uRPOS	HMDB0061368	Methyl-S-cystein	n/a	C3H7NO2S	121.0197492	2M+H	+	243.046774	2
2295	2.72_243.0462m/z	243.0462	2.72	-0.090056342	97	uRPOS	HMDB0034857	2-(2-Thienylmethylene)-1,6-dioxaspiro[4.4]non-3-ene	n/a	C12H12O2S	220.0558003	M+Na	+	243.045018	5
2296	2.72_243.0462m/z	243.0462	2.72	-0.090056342	97	uRPOS	HMDB0003417	D-Cysteine	C00793	C3H7NO2S	121.0197496	2M+H	+	243.046775	2
2297	2.72_243.0462m/z	243.0462	2.72	-0.090056342	97	uRPOS	HMDB0181154	[1-(3,4-dihydro-2H-1,4-thiazin-5-yl)ethoxy]sulfonic acid	n/a	C6H11NO4S2	225.0129502	M+NH4	+	243.046773	2
2816	1.09_261.1001m/z	261.1001	1.09	0.112466124	97	uRPOS	HMDB0060678	3-Hydroxymonoethylglycinexylidide	C16572	C12H18N2O2	222.1368278	M+K	+	261.099986	0
2817	1.09_261.1001m/z	261.1001	1.09	0.112466124	97	uRPOS	HMDB0177725	2-amino-4-({1-[(carboxymethyl)-C-hydroxycarbonimidoyl]-2-{[2,3-dihydroxy-3-(4-hydroxy-3-methoxyphenyl)propyl]sulfanyl}ethyl}-C-hydroxycarbonimidoyl)butanoic acid	n/a	C20H29N3O10S	503.1573653	M+H+NH4	+	261.099233	3
2818	1.09_261.1001m/z	261.1001	1.09	0.112466124	97	uRPOS	HMDB0036858	Erythromycin	n/a	C9H14ClNO3	219.066221	M+ACN+H	+	261.100044	0
2819	1.09_261.1001m/z	261.1001	1.09	0.112466124	97	uRPOS	HMDB0014344	Erythromycin	n/a	C9H14ClNO3	219.066221	M+ACN+H	+	261.100044	0
2820	1.09_261.1001m/z	261.1001	1.09	0.112466124	97	uRPOS	HMDB0015472	Neostigmine	C07258	C12H19N2O2	223.1446529	M+K	+	261.100535	2
2821	1.09_261.1001m/z	261.1001	1.09	0.112466124	97	uRPOS	HMDB0139893	N-(3-aminopropyl)-3-(4-hydroxyphenyl)propanimidic acid	n/a	C12H18N2O2	222.1368278	M+K	+	261.099986	0
3483	1.46_304.0887n	304.0887	1.46	-0.191460471	97	uRPOS	HMDB0182027	3,4,5-trihydroxy-6-[(7-hydroxy-5,9,10,12-tetramethoxy-2,2-dimethyl-6-oxo-2,6-dihydro-1,11-dioxatetracen-8-yl)oxy]oxane-2-carboxylic acid	n/a	C28H30O15	606.1584703	M+2H	+	304.086511	7
3484	1.46_304.0887n	304.0887	1.46	-0.191460471	97	uRPOS	HMDB0182433	6-({5-[1-(acetyloxy)propan-2-yl]-3,6-dihydroxy-12-(hydroxymethyl)-1-methyl-8,11-dioxo-10-oxatetracyclo[7.6.1.0²,⁷.0¹³,¹⁶]hexadeca-2(7),3,5,9(16),12-pentaen-4-yl}oxy)-3,4,5-trihydroxyoxane-2-carboxylic acid	n/a	C28H30O15	606.1584703	M+2H	+	304.086511	7
3485	1.46_304.0887n	304.0887	1.46	-0.191460471	97	uRPOS	HMDB0182028	3,4,5-trihydroxy-6-[(8-hydroxy-5,9,10,12-tetramethoxy-2,2-dimethyl-6-oxo-2,6-dihydro-1,11-dioxatetracen-7-yl)oxy]oxane-2-carboxylic acid	n/a	C28H30O15	606.1584703	M+2H	+	304.086511	7
3486	1.46_304.0887n	304.0887	1.46	-0.191460471	97	uRPOS	HMDB0182428	6-({5-[1-(acetyloxy)propan-2-yl]-3,4-dihydroxy-1-(hydroxymethyl)-12-methyl-8,11-dioxo-10-oxatetracyclo[7.6.1.0²,⁷.0¹³,¹⁶]hexadeca-2,4,6,9(16),12-pentaen-6-yl}oxy)-3,4,5-trihydroxyoxane-2-carboxylic acid	n/a	C28H30O15	606.1584703	M+2H	+	304.086511	7
3487	1.46_304.0887n	304.0887	1.46	-0.191460471	97	uRPOS	HMDB0182431	6-({5-[1-(acetyloxy)-2-hydroxypropan-2-yl]-4,6-dihydroxy-1,12-dimethyl-8,11-dioxo-10-oxatetracyclo[7.6.1.0²,⁷.0¹³,¹⁶]hexadeca-2(7),3,5,9(16),12-pentaen-3-yl}oxy)-3,4,5-trihydroxyoxane-2-carboxylic acid	n/a	C28H30O15	606.1584703	M+2H	+	304.086511	7
3488	1.46_304.0887n	304.0887	1.46	-0.191460471	97	uRPOS	HMDB0182427	6-({5-[1-(acetyloxy)propan-2-yl]-4,6-dihydroxy-1-(hydroxymethyl)-12-methyl-8,11-dioxo-10-oxatetracyclo[7.6.1.0²,⁷.0¹³,¹⁶]hexadeca-2(7),3,5,9(16),12-pentaen-3-yl}oxy)-3,4,5-trihydroxyoxane-2-carboxylic acid	n/a	C28H30O15	606.1584703	M+2H	+	304.086511	7
3489	1.46_304.0887n	304.0887	1.46	-0.191460471	97	uRPOS	HMDB0002022	Glycineamideribotide	C03838	C7H15N2O8P	286.056602	M+NH4	+	304.090425	6
3490	1.46_304.0887n	304.0887	1.46	-0.191460471	97	uRPOS	HMDB0182438	6-({5-[1-(acetyloxy)propan-2-yl]-4,6,14-trihydroxy-1,12-dimethyl-8,11-dioxo-10-oxatetracyclo[7.6.1.0²,⁷.0¹³,¹⁶]hexadeca-2(7),3,5,9(16),12-pentaen-3-yl}oxy)-3,4,5-trihydroxyoxane-2-carboxylic acid	n/a	C28H30O15	606.1584703	M+2H	+	304.086511	7
3491	1.46_304.0887n	304.0887	1.46	-0.191460471	97	uRPOS	HMDB0182441	6-({5-[1-(acetyloxy)-3-hydroxypropan-2-yl]-3,6-dihydroxy-1,12-dimethyl-8,11-dioxo-10-oxatetracyclo[7.6.1.0²,⁷.0¹³,¹⁶]hexadeca-2(7),3,5,9(16),12-pentaen-4-yl}oxy)-3,4,5-trihydroxyoxane-2-carboxylic acid	n/a	C28H30O15	606.1584703	M+2H	+	304.086511	7
3492	1.46_304.0887n	304.0887	1.46	-0.191460471	97	uRPOS	HMDB0182430	6-({5-[1-(acetyloxy)-2-hydroxypropan-2-yl]-3,6-dihydroxy-1,12-dimethyl-8,11-dioxo-10-oxatetracyclo[7.6.1.0²,⁷.0¹³,¹⁶]hexadeca-2(7),3,5,9(16),12-pentaen-4-yl}oxy)-3,4,5-trihydroxyoxane-2-carboxylic acid	n/a	C28H30O15	606.1584703	M+2H	+	304.086511	7
3493	1.46_304.0887n	304.0887	1.46	-0.191460471	97	uRPOS	HMDB0182437	6-({5-[1-(acetyloxy)propan-2-yl]-3,6,14-trihydroxy-1,12-dimethyl-8,11-dioxo-10-oxatetracyclo[7.6.1.0²,⁷.0¹³,¹⁶]hexadeca-2(7),3,5,9(16),12-pentaen-4-yl}oxy)-3,4,5-trihydroxyoxane-2-carboxylic acid	n/a	C28H30O15	606.1584703	M+2H	+	304.086511	7
3494	1.46_304.0887n	304.0887	1.46	-0.191460471	97	uRPOS	HMDB0182439	6-({5-[1-(acetyloxy)propan-2-yl]-3,4,14-trihydroxy-1,12-dimethyl-8,11-dioxo-10-oxatetracyclo[7.6.1.0²,⁷.0¹³,¹⁶]hexadeca-2,4,6,9(16),12-pentaen-6-yl}oxy)-3,4,5-trihydroxyoxane-2-carboxylic acid	n/a	C28H30O15	606.1584703	M+2H	+	304.086511	7
3495	1.46_304.0887n	304.0887	1.46	-0.191460471	97	uRPOS	HMDB0182029	3,4,5-trihydroxy-6-({2,10,14,15-tetramethoxy-7,7-dimethyl-19-oxo-5,8,12-trioxapentacyclo[9.8.0.0³,⁹.0⁴,⁶.0¹³,¹⁸]nonadeca-1,3(9),10,13(18),14,16-hexaen-17-yl}oxy)oxane-2-carboxylic acid	n/a	C28H30O15	606.1584703	M+2H	+	304.086511	7
3496	1.46_304.0887n	304.0887	1.46	-0.191460471	97	uRPOS	HMDB0182446	6-[(4,6-dihydroxy-5-{1-[(2-hydroxyacetyl)oxy]propan-2-yl}-1,12-dimethyl-8,11-dioxo-10-oxatetracyclo[7.6.1.0²,⁷.0¹³,¹⁶]hexadeca-2(7),3,5,9(16),12-pentaen-3-yl)oxy]-3,4,5-trihydroxyoxane-2-carboxylic acid	n/a	C28H30O15	606.1584703	M+2H	+	304.086511	7
3497	1.46_304.0887n	304.0887	1.46	-0.191460471	97	uRPOS	HMDB0166055	2-amino-4-[(4-formylphenyl)-C-hydroxycarbonohydrazonoyl]-3-hydroxybutanoic acid	n/a	C12H15N3O5	281.1011706	M+Na	+	304.090389	6
3498	1.46_304.0887n	304.0887	1.46	-0.191460471	97	uRPOS	HMDB0040693	N2-(gamma-Glutamyl)-4-carboxyphenylhydrazine	n/a	C12H15N3O5	281.1011706	M+Na	+	304.090389	6
3499	1.46_304.0887n	304.0887	1.46	-0.191460471	97	uRPOS	HMDB0182443	6-({5-[1-(acetyloxy)-3-hydroxypropan-2-yl]-3,4-dihydroxy-1,12-dimethyl-8,11-dioxo-10-oxatetracyclo[7.6.1.0²,⁷.0¹³,¹⁶]hexadeca-2,4,6,9(16),12-pentaen-6-yl}oxy)-3,4,5-trihydroxyoxane-2-carboxylic acid	n/a	C28H30O15	606.1584703	M+2H	+	304.086511	7
3500	1.46_304.0887n	304.0887	1.46	-0.191460471	97	uRPOS	HMDB0182447	6-[(3,4-dihydroxy-5-{1-[(2-hydroxyacetyl)oxy]propan-2-yl}-1,12-dimethyl-8,11-dioxo-10-oxatetracyclo[7.6.1.0²,⁷.0¹³,¹⁶]hexadeca-2,4,6,9(16),12-pentaen-6-yl)oxy]-3,4,5-trihydroxyoxane-2-carboxylic acid	n/a	C28H30O15	606.1584703	M+2H	+	304.086511	7
3501	1.46_304.0887n	304.0887	1.46	-0.191460471	97	uRPOS	HMDB0014436	Chlorambucil	C06900	C14H19Cl2NO2	303.0792843	M+H	+	304.08656	7
3502	1.46_304.0887n	304.0887	1.46	-0.191460471	97	uRPOS	HMDB0182426	6-({5-[1-(acetyloxy)propan-2-yl]-3,6-dihydroxy-1-(hydroxymethyl)-12-methyl-8,11-dioxo-10-oxatetracyclo[7.6.1.0²,⁷.0¹³,¹⁶]hexadeca-2(7),3,5,9(16),12-pentaen-4-yl}oxy)-3,4,5-trihydroxyoxane-2-carboxylic acid	n/a	C28H30O15	606.1584703	M+2H	+	304.086511	7
3503	1.46_304.0887n	304.0887	1.46	-0.191460471	97	uRPOS	HMDB0139070	6-{[15-formyl-7,13-dihydroxy-6-methoxy-4,12-dimethyl-5-(3-methylbutanoyl)-10-oxo-2,9-dioxatricyclo[9.4.0.0³,⁸]pentadeca-1(15),3(8),4,6,11,13-hexaen-14-yl]oxy}-3,4,5-trihydroxyoxane-2-carboxylic acid	n/a	C28H30O15	606.1584703	M+2H	+	304.086511	7
3504	1.46_304.0887n	304.0887	1.46	-0.191460471	97	uRPOS	HMDB0182025	3,4,5-trihydroxy-6-{[2-(hydroxymethyl)-5,9,10,12-tetramethoxy-2-methyl-6-oxo-2,6-dihydro-1,11-dioxatetracen-7-yl]oxy}oxane-2-carboxylic acid	n/a	C28H30O15	606.1584703	M+2H	+	304.086511	7
3505	1.46_304.0887n	304.0887	1.46	-0.191460471	97	uRPOS	HMDB0182007	3,4,5-trihydroxy-6-({10,14,15,17-tetramethoxy-7,7-dimethyl-19-oxo-5,8,12-trioxapentacyclo[9.8.0.0³,⁹.0⁴,⁶.0¹³,¹⁸]nonadeca-1,3(9),10,13(18),14,16-hexaen-2-yl}oxy)oxane-2-carboxylic acid	n/a	C28H30O15	606.1584703	M+2H	+	304.086511	7
3506	1.46_304.0887n	304.0887	1.46	-0.191460471	97	uRPOS	HMDB0182432	6-({5-[1-(acetyloxy)-2-hydroxypropan-2-yl]-3,4-dihydroxy-1,12-dimethyl-8,11-dioxo-10-oxatetracyclo[7.6.1.0²,⁷.0¹³,¹⁶]hexadeca-2,4,6,9(16),12-pentaen-6-yl}oxy)-3,4,5-trihydroxyoxane-2-carboxylic acid	n/a	C28H30O15	606.1584703	M+2H	+	304.086511	7
3507	1.46_304.0887n	304.0887	1.46	-0.191460471	97	uRPOS	HMDB0182435	6-({5-[1-(acetyloxy)propan-2-yl]-3,4-dihydroxy-12-(hydroxymethyl)-1-methyl-8,11-dioxo-10-oxatetracyclo[7.6.1.0²,⁷.0¹³,¹⁶]hexadeca-2,4,6,9(16),12-pentaen-6-yl}oxy)-3,4,5-trihydroxyoxane-2-carboxylic acid	n/a	C28H30O15	606.1584703	M+2H	+	304.086511	7
3508	1.46_304.0887n	304.0887	1.46	-0.191460471	97	uRPOS	HMDB0139069	6-{[15-formyl-7,14-dihydroxy-6-methoxy-4,12-dimethyl-5-(3-methylbutanoyl)-10-oxo-2,9-dioxatricyclo[9.4.0.0³,⁸]pentadeca-1(15),3(8),4,6,11,13-hexaen-13-yl]oxy}-3,4,5-trihydroxyoxane-2-carboxylic acid	n/a	C28H30O15	606.1584703	M+2H	+	304.086511	7
3509	1.46_304.0887n	304.0887	1.46	-0.191460471	97	uRPOS	HMDB0035464	6''-Acetylapiin	n/a	C28H30O15	606.1584703	M+2H	+	304.086511	7
3510	1.46_304.0887n	304.0887	1.46	-0.191460471	97	uRPOS	HMDB0139058	6-[7,14-dihydroxy-6-methoxy-4,12-dimethyl-5-(3-methylbutanoyl)-10-oxo-2,9-dioxatricyclo[9.4.0.0³,⁸]pentadeca-1(11),3(8),4,6,12,14-hexaene-15-carbonyloxy]-3,4,5-trihydroxyoxane-2-carboxylic acid	n/a	C28H30O15	606.1584703	M+2H	+	304.086511	7
3511	1.46_304.0887n	304.0887	1.46	-0.191460471	97	uRPOS	HMDB0139057	7-[(6-carboxy-3,4,5-trihydroxyoxan-2-yl)oxy]-14-hydroxy-6-methoxy-4,12-dimethyl-5-(3-methylbutanoyl)-10-oxo-2,9-dioxatricyclo[9.4.0.0³,⁸]pentadeca-1(11),3(8),4,6,12,14-hexaene-15-carboxylic acid	n/a	C28H30O15	606.1584703	M+2H	+	304.086511	7
3512	1.46_304.0887n	304.0887	1.46	-0.191460471	97	uRPOS	HMDB0182006	3,4,5-trihydroxy-6-[(8-hydroxy-7,9,10,12-tetramethoxy-2,2-dimethyl-6-oxo-2,6-dihydro-1,11-dioxatetracen-5-yl)oxy]oxane-2-carboxylic acid	n/a	C28H30O15	606.1584703	M+2H	+	304.086511	7
3513	1.46_304.0887n	304.0887	1.46	-0.191460471	97	uRPOS	HMDB0139089	6-{[15-formyl-14-hydroxy-4-(hydroxymethyl)-6-methoxy-12-methyl-5-(3-methylbutanoyl)-10-oxo-2,9-dioxatricyclo[9.4.0.0³,⁸]pentadeca-1(11),3(8),4,6,12,14-hexaen-7-yl]oxy}-3,4,5-trihydroxyoxane-2-carboxylic acid	n/a	C28H30O15	606.1584703	M+2H	+	304.086511	7
3514	1.46_304.0887n	304.0887	1.46	-0.191460471	97	uRPOS	HMDB0182434	6-({5-[1-(acetyloxy)propan-2-yl]-4,6-dihydroxy-12-(hydroxymethyl)-1-methyl-8,11-dioxo-10-oxatetracyclo[7.6.1.0²,⁷.0¹³,¹⁶]hexadeca-2(7),3,5,9(16),12-pentaen-3-yl}oxy)-3,4,5-trihydroxyoxane-2-carboxylic acid	n/a	C28H30O15	606.1584703	M+2H	+	304.086511	7
3515	1.46_304.0887n	304.0887	1.46	-0.191460471	97	uRPOS	HMDB0182445	6-[(3,6-dihydroxy-5-{1-[(2-hydroxyacetyl)oxy]propan-2-yl}-1,12-dimethyl-8,11-dioxo-10-oxatetracyclo[7.6.1.0²,⁷.0¹³,¹⁶]hexadeca-2(7),3,5,9(16),12-pentaen-4-yl)oxy]-3,4,5-trihydroxyoxane-2-carboxylic acid	n/a	C28H30O15	606.1584703	M+2H	+	304.086511	7
3516	1.46_304.0887n	304.0887	1.46	-0.191460471	97	uRPOS	HMDB0139071	6-{[15-formyl-13,14-dihydroxy-6-methoxy-4,12-dimethyl-5-(3-methylbutanoyl)-10-oxo-2,9-dioxatricyclo[9.4.0.0³,⁸]pentadeca-1(15),3(8),4,6,11,13-hexaen-7-yl]oxy}-3,4,5-trihydroxyoxane-2-carboxylic acid	n/a	C28H30O15	606.1584703	M+2H	+	304.086511	7
3517	1.46_304.0887n	304.0887	1.46	-0.191460471	97	uRPOS	HMDB0182005	3,4,5-trihydroxy-6-[(5-hydroxy-7,9,10,12-tetramethoxy-2,2-dimethyl-6-oxo-2,6-dihydro-1,11-dioxatetracen-8-yl)oxy]oxane-2-carboxylic acid	n/a	C28H30O15	606.1584703	M+2H	+	304.086511	7
3518	1.46_304.0887n	304.0887	1.46	-0.191460471	97	uRPOS	HMDB0182442	6-({5-[1-(acetyloxy)-3-hydroxypropan-2-yl]-4,6-dihydroxy-1,12-dimethyl-8,11-dioxo-10-oxatetracyclo[7.6.1.0²,⁷.0¹³,¹⁶]hexadeca-2(7),3,5,9(16),12-pentaen-3-yl}oxy)-3,4,5-trihydroxyoxane-2-carboxylic acid	n/a	C28H30O15	606.1584703	M+2H	+	304.086511	7
3519	1.46_304.0887n	304.0887	1.46	-0.191460471	97	uRPOS	HMDB0166056	2-amino-4-[(4-formylphenyl)-C-hydroxycarbonohydrazonoyl]-4-hydroxybutanoic acid	n/a	C12H15N3O5	281.1011706	M+Na	+	304.090389	6
3520	1.46_304.0887n	304.0887	1.46	-0.191460471	97	uRPOS	HMDB0139108	6-{[15-formyl-14-hydroxy-12-(hydroxymethyl)-6-methoxy-4-methyl-5-(3-methylbutanoyl)-10-oxo-2,9-dioxatricyclo[9.4.0.0³,⁸]pentadeca-1(11),3(8),4,6,12,14-hexaen-7-yl]oxy}-3,4,5-trihydroxyoxane-2-carboxylic acid	n/a	C28H30O15	606.1584703	M+2H	+	304.086511	7
3521	1.46_304.0887n	304.0887	1.46	-0.191460471	97	uRPOS	HMDB0041235	6''-O-Acetylvicenin 1	n/a	C28H30O15	606.1584703	M+2H	+	304.086511	7
3522	1.46_304.0887n	304.0887	1.46	-0.191460471	97	uRPOS	HMDB0153309	3,4,5-trihydroxy-6-({7-methoxy-4-oxo-2-phenyl-6-[3,4,5-trihydroxy-6-(hydroxymethyl)oxan-2-yl]-4H-chromen-5-yl}oxy)oxane-2-carboxylic acid	n/a	C28H30O15	606.1584703	M+2H	+	304.086511	7
3523	1.46_304.0887n	304.0887	1.46	-0.191460471	97	uRPOS	HMDB0139088	6-{[15-formyl-7-hydroxy-4-(hydroxymethyl)-6-methoxy-12-methyl-5-(3-methylbutanoyl)-10-oxo-2,9-dioxatricyclo[9.4.0.0³,⁸]pentadeca-1(11),3(8),4,6,12,14-hexaen-14-yl]oxy}-3,4,5-trihydroxyoxane-2-carboxylic acid	n/a	C28H30O15	606.1584703	M+2H	+	304.086511	7
3524	1.46_304.0887n	304.0887	1.46	-0.191460471	97	uRPOS	HMDB0139056	14-[(6-carboxy-3,4,5-trihydroxyoxan-2-yl)oxy]-7-hydroxy-6-methoxy-4,12-dimethyl-5-(3-methylbutanoyl)-10-oxo-2,9-dioxatricyclo[9.4.0.0³,⁸]pentadeca-1(11),3(8),4,6,12,14-hexaene-15-carboxylic acid	n/a	C28H30O15	606.1584703	M+2H	+	304.086511	7
3525	1.46_304.0887n	304.0887	1.46	-0.191460471	97	uRPOS	HMDB0139107	6-{[15-formyl-7-hydroxy-12-(hydroxymethyl)-6-methoxy-4-methyl-5-(3-methylbutanoyl)-10-oxo-2,9-dioxatricyclo[9.4.0.0³,⁸]pentadeca-1(11),3(8),4,6,12,14-hexaen-14-yl]oxy}-3,4,5-trihydroxyoxane-2-carboxylic acid	n/a	C28H30O15	606.1584703	M+2H	+	304.086511	7
3526	1.46_304.0887n	304.0887	1.46	-0.191460471	97	uRPOS	HMDB0182003	3,4,5-trihydroxy-6-{[2-(hydroxymethyl)-7,9,10,12-tetramethoxy-2-methyl-6-oxo-2,6-dihydro-1,11-dioxatetracen-5-yl]oxy}oxane-2-carboxylic acid	n/a	C28H30O15	606.1584703	M+2H	+	304.086511	7
3527	1.46_304.0887n	304.0887	1.46	-0.191460471	97	uRPOS	HMDB0127165	3,4,5-trihydroxy-6-({7-methoxy-4-oxo-2-phenyl-8-[3,4,5-trihydroxy-6-(hydroxymethyl)oxan-2-yl]-4H-chromen-5-yl}oxy)oxane-2-carboxylic acid	n/a	C28H30O15	606.1584703	M+2H	+	304.086511	7
4795	1.29_379.2315m/z	379.2315	1.29	-0.111545922	97	sLPOS	HMDB0168132	3,4,5-trihydroxy-6-[(12-hydroxydodecan-2-yl)oxy]oxane-2-carboxylic acid	n/a	C18H34O8	378.2253681	M+H	+	379.232644	3
4796	1.29_379.2315m/z	379.2315	1.29	-0.111545922	97	sLPOS	HMDB0000679	Homocitrulline	C02427	C7H15N3O3	189.1113414	2M+H	+	379.229959	4
4797	1.29_379.2315m/z	379.2315	1.29	-0.111545922	97	sLPOS	HMDB0180767	3,4,5-trihydroxy-6-[(2E)-undec-2-en-1-yloxy]oxane-2-carboxylic acid	n/a	C17H30O7	346.1991533	M+CH3OH+H	+	379.232642	3
4798	1.29_379.2315m/z	379.2315	1.29	-0.111545922	97	sLPOS	HMDB0168136	3,4,5-trihydroxy-6-[(12-hydroxydodecyl)oxy]oxane-2-carboxylic acid	n/a	C18H34O8	378.2253681	M+H	+	379.232644	3
4799	1.29_379.2315m/z	379.2315	1.29	-0.111545922	97	sLPOS	HMDB0163312	3,4,5-trihydroxy-6-[(5Z)-undec-5-en-1-yloxy]oxane-2-carboxylic acid	n/a	C17H30O7	346.1991533	M+CH3OH+H	+	379.232642	3
4800	1.29_379.2315m/z	379.2315	1.29	-0.111545922	97	sLPOS	HMDB0168133	3,4,5-trihydroxy-6-[(11-hydroxydodecyl)oxy]oxane-2-carboxylic acid	n/a	C18H34O8	378.2253681	M+H	+	379.232644	3
5142	2.85_397.3474m/z	397.3474	2.85	-0.086382372	97	sLPOS	HMDB0060404	5,7,24(28)-Ergostatrienol	C15778	C28H44O	396.339216	M+H	+	397.346492	2
5143	2.85_397.3474m/z	397.3474	2.85	-0.086382372	97	sLPOS	HMDB0171609	(2R,15R)-14-[(4E)-5,6-dimethylhept-4-en-2-yl]-2,15-dimethyltetracyclo[8.7.0.0²,⁷.0¹¹,¹⁵]heptadec-7-en-5-one	n/a	C28H44O	396.339216	M+H	+	397.346492	2
5144	2.85_397.3474m/z	397.3474	2.85	-0.086382372	97	sLPOS	HMDB0000981	4a-Methyl-5a-cholesta-8,24-dien-3-one	n/a	C28H44O	396.339216	M+H	+	397.346492	2
5145	2.85_397.3474m/z	397.3474	2.85	-0.086382372	97	sLPOS	HMDB0156068	2-amino-3-[2-hydroxy-4-(4-hydroxy-3,5-diiodophenoxy)-3,5-diiodophenyl]propanoic acid	n/a	C15H11I4NO5	792.6816	M+2H	+	397.348076	2
5146	2.85_397.3474m/z	397.3474	2.85	-0.086382372	97	sLPOS	HMDB0000900	Ergocalciferol	C05441	C28H44O	396.339216	M+H	+	397.346492	2
5147	2.85_397.3474m/z	397.3474	2.85	-0.086382372	97	sLPOS	HMDB0000878	Ergosterol	C01694	C28H44O	396.339216	M+H	+	397.346492	2
5148	2.85_397.3474m/z	397.3474	2.85	-0.086382372	97	sLPOS	HMDB0060142	4-Methylzymosterol intermediate 2	n/a	C28H44O	396.339216	M+H	+	397.346492	2
5149	2.85_397.3474m/z	397.3474	2.85	-0.086382372	97	sLPOS	HMDB0156069	2-amino-3-[4-(2,4-dihydroxy-3,5-diiodophenoxy)-3,5-diiodophenyl]propanoic acid	n/a	C15H11I4NO5	792.6816	M+2H	+	397.348076	2
5150	2.85_397.3474m/z	397.3474	2.85	-0.086382372	97	sLPOS	HMDB0032083	24-Methylenepollinastanone	n/a	C28H44O	396.339216	M+H	+	397.346492	2
5151	2.85_397.3474m/z	397.3474	2.85	-0.086382372	97	sLPOS	HMDB0156067	b-Hydroxy Thyroxine	n/a	C15H11I4NO5	792.6816	M+2H	+	397.348076	2
5152	2.85_397.3474m/z	397.3474	2.85	-0.086382372	97	sLPOS	HMDB0006838	3-Keto-4-methylzymosterol	C15816	C28H44O	396.339216	M+H	+	397.346492	2
5153	2.85_397.3474m/z	397.3474	2.85	-0.086382372	97	sLPOS	HMDB0006848	5-Dehydroepisterol	C15780	C28H44O	396.339216	M+H	+	397.346492	2
5593	4.54_446.3646m/z	446.3646	4.54	0.085993736	97	sLPOS	HMDB0165187	10,14,16,20-tetramethyl-22-azahexacyclo[12.10.0.0²,¹¹.0⁵,¹⁰.0¹⁵,²³.0¹⁷,²²]tetracos-4-ene-3,7-diol	n/a	C27H43NO2	413.3293796	M+CH3OH+H	+	446.362869	4
5594	4.54_446.3646m/z	446.3646	4.54	0.085993736	97	sLPOS	HMDB0187196	(1S,2S,10S,11S,14S,15R,17R,23S)-10-(hydroxymethyl)-14,16,20-trimethyl-22-azahexacyclo[12.10.0.0²,¹¹.0⁵,¹⁰.0¹⁵,²³.0¹⁷,²²]tetracos-4-en-7-ol	n/a	C27H43NO2	413.3293796	M+CH3OH+H	+	446.362869	4
5595	4.54_446.3646m/z	446.3646	4.54	0.085993736	97	sLPOS	HMDB0172973	8-hydroxy-15-(hydroxymethyl)-2,11-dimethyl-14-(6-methylhept-5-en-2-yl)tetracyclo[8.7.0.0²,⁷.0¹¹,¹⁵]heptadec-1(10)-en-5-one	n/a	C28H44O3	428.3290453	M+NH4	+	446.362868	4
5596	4.54_446.3646m/z	446.3646	4.54	0.085993736	97	sLPOS	HMDB0187260	(10S,14S)-17-hydroxy-10,14,16,20-tetramethyl-22-azahexacyclo[12.10.0.0²,¹¹.0⁵,¹⁰.0¹⁵,²³.0¹⁷,²²]tetracosan-5-ylium-7-olate	n/a	C27H43NO2	413.3293796	M+CH3OH+H	+	446.362869	4
5597	4.54_446.3646m/z	446.3646	4.54	0.085993736	97	sLPOS	HMDB0172979	8-hydroxy-14-(4-hydroxy-6-methylhept-5-en-2-yl)-2,11,15-trimethyltetracyclo[8.7.0.0²,⁷.0¹¹,¹⁵]heptadec-1(10)-en-5-one	n/a	C28H44O3	428.3290453	M+NH4	+	446.362868	4
5598	4.54_446.3646m/z	446.3646	4.54	0.085993736	97	sLPOS	HMDB0187203	(1S,2S,10R,11S,14S,15R,17R,23S)-10,14,16,20-tetramethyl-22-azahexacyclo[12.10.0.0²,¹¹.0⁵,¹⁰.0¹⁵,²³.0¹⁷,²²]tetracos-4-ene-7,8-diol	n/a	C27H43NO2	413.3293796	M+CH3OH+H	+	446.362869	4
5599	4.54_446.3646m/z	446.3646	4.54	0.085993736	97	sLPOS	HMDB0037941	Ergosterol peroxide	n/a	C28H44O3	428.3290453	M+NH4	+	446.362868	4
5600	4.54_446.3646m/z	446.3646	4.54	0.085993736	97	sLPOS	HMDB0165183	16-(hydroxymethyl)-10,14,20-trimethyl-22-azahexacyclo[12.10.0.0²,¹¹.0⁵,¹⁰.0¹⁵,²³.0¹⁷,²²]tetracos-4-en-7-ol	n/a	C27H43NO2	413.3293796	M+CH3OH+H	+	446.362869	4
5601	4.54_446.3646m/z	446.3646	4.54	0.085993736	97	sLPOS	HMDB0187255	(10S,14S)-23-hydroxy-10,14,16,20-tetramethyl-22-azahexacyclo[12.10.0.0²,¹¹.0⁵,¹⁰.0¹⁵,²³.0¹⁷,²²]tetracosan-5-ylium-7-olate	n/a	C27H43NO2	413.3293796	M+CH3OH+H	+	446.362869	4
5602	4.54_446.3646m/z	446.3646	4.54	0.085993736	97	sLPOS	HMDB0187192	(1S,2S,10R,11S,14S,15R,17R)-10,14,16,20-tetramethyl-22-azahexacyclo[12.10.0.0²,¹¹.0⁵,¹⁰.0¹⁵,²³.0¹⁷,²²]tetracos-4-ene-7,23-diol	n/a	C27H43NO2	413.3293796	M+CH3OH+H	+	446.362869	4
5603	4.54_446.3646m/z	446.3646	4.54	0.085993736	97	sLPOS	HMDB0172975	8-hydroxy-14-(2-hydroxy-6-methylhept-5-en-2-yl)-2,11,15-trimethyltetracyclo[8.7.0.0²,⁷.0¹¹,¹⁵]heptadec-1(10)-en-5-one	n/a	C28H44O3	428.3290453	M+NH4	+	446.362868	4
5604	4.54_446.3646m/z	446.3646	4.54	0.085993736	97	sLPOS	HMDB0187204	(1S,2S,10R,11S,14S,15R,17R,23S)-7-hydroxy-10,14,16,20-tetramethyl-22λ⁵-azahexacyclo[12.10.0.0²,¹¹.0⁵,¹⁰.0¹⁵,²³.0¹⁷,²²]tetracos-4-en-22-one	n/a	C27H43NO2	413.3293796	M+CH3OH+H	+	446.362869	4
5605	4.54_446.3646m/z	446.3646	4.54	0.085993736	97	sLPOS	HMDB0187190	(1S,2S,10R,11S,14S,15R,17R,23S)-10,14,16,20-tetramethyl-22-azahexacyclo[12.10.0.0²,¹¹.0⁵,¹⁰.0¹⁵,²³.0¹⁷,²²]tetracos-4-ene-7,12-diol	n/a	C27H43NO2	413.3293796	M+CH3OH+H	+	446.362869	4
5606	4.54_446.3646m/z	446.3646	4.54	0.085993736	97	sLPOS	HMDB0172980	14-[4-(3,3-dimethyloxiran-2-yl)butan-2-yl]-8-hydroxy-2,11,15-trimethyltetracyclo[8.7.0.0²,⁷.0¹¹,¹⁵]heptadec-1(10)-en-5-one	n/a	C28H44O3	428.3290453	M+NH4	+	446.362868	4
5607	4.54_446.3646m/z	446.3646	4.54	0.085993736	97	sLPOS	HMDB0187202	(1S,2R,10R,11S,14R,15R,17R,23R)-10,14,16,20-tetramethyl-22-azahexacyclo[12.10.0.0²,¹¹.0⁵,¹⁰.0¹⁵,²³.0¹⁷,²²]tetracos-4-ene-7,24-diol	n/a	C27H43NO2	413.3293796	M+CH3OH+H	+	446.362869	4
5608	4.54_446.3646m/z	446.3646	4.54	0.085993736	97	sLPOS	HMDB0062385	4α-carboxy-5α-cholesta-8,24-dien-3β-ol	n/a	C28H44O3	428.3290453	M+NH4	+	446.362868	4
5609	4.54_446.3646m/z	446.3646	4.54	0.085993736	97	sLPOS	HMDB0172978	8,9-dihydroxy-2,11,15-trimethyl-14-(6-methylhept-5-en-2-yl)tetracyclo[8.7.0.0²,⁷.0¹¹,¹⁵]heptadec-1(10)-en-5-one	n/a	C28H44O3	428.3290453	M+NH4	+	446.362868	4
5610	4.54_446.3646m/z	446.3646	4.54	0.085993736	97	sLPOS	HMDB0165178	10,14,16,20-tetramethyl-22-azahexacyclo[12.10.0.0²,¹¹.0⁵,¹⁰.0¹⁵,²³.0¹⁷,²²]tetracos-4-ene-7,21-diol	n/a	C27H43NO2	413.3293796	M+CH3OH+H	+	446.362869	4
5611	4.54_446.3646m/z	446.3646	4.54	0.085993736	97	sLPOS	HMDB0187195	(1S,2R,10R,11S,14R,15R,17R,23S)-14-(hydroxymethyl)-10,16,20-trimethyl-22-azahexacyclo[12.10.0.0²,¹¹.0⁵,¹⁰.0¹⁵,²³.0¹⁷,²²]tetracos-4-en-7-ol	n/a	C27H43NO2	413.3293796	M+CH3OH+H	+	446.362869	4
5612	4.54_446.3646m/z	446.3646	4.54	0.085993736	97	sLPOS	HMDB0165182	20-(hydroxymethyl)-10,14,16-trimethyl-22-azahexacyclo[12.10.0.0²,¹¹.0⁵,¹⁰.0¹⁵,²³.0¹⁷,²²]tetracos-4-en-7-ol	n/a	C27H43NO2	413.3293796	M+CH3OH+H	+	446.362869	4
5613	4.54_446.3646m/z	446.3646	4.54	0.085993736	97	sLPOS	HMDB0165186	10,14,16,20-tetramethyl-22-azahexacyclo[12.10.0.0²,¹¹.0⁵,¹⁰.0¹⁵,²³.0¹⁷,²²]tetracos-4-ene-6,7-diol	n/a	C27H43NO2	413.3293796	M+CH3OH+H	+	446.362869	4
5614	4.54_446.3646m/z	446.3646	4.54	0.085993736	97	sLPOS	HMDB0187191	(1S,2S,10R,11S,14S,15R,17R,23S)-10,14,16,20-tetramethyl-22-azahexacyclo[12.10.0.0²,¹¹.0⁵,¹⁰.0¹⁵,²³.0¹⁷,²²]tetracos-4-ene-7,21-diol	n/a	C27H43NO2	413.3293796	M+CH3OH+H	+	446.362869	4
5615	4.54_446.3646m/z	446.3646	4.54	0.085993736	97	sLPOS	HMDB0187258	(10S,14S)-21-hydroxy-10,14,16,20-tetramethyl-22-azahexacyclo[12.10.0.0²,¹¹.0⁵,¹⁰.0¹⁵,²³.0¹⁷,²²]tetracosan-5-ylium-7-olate	n/a	C27H43NO2	413.3293796	M+CH3OH+H	+	446.362869	4
5616	4.54_446.3646m/z	446.3646	4.54	0.085993736	97	sLPOS	HMDB0172977	8,17-dihydroxy-2,11,15-trimethyl-14-(6-methylhept-5-en-2-yl)tetracyclo[8.7.0.0²,⁷.0¹¹,¹⁵]heptadec-1(10)-en-5-one	n/a	C28H44O3	428.3290453	M+NH4	+	446.362868	4
5617	4.54_446.3646m/z	446.3646	4.54	0.085993736	97	sLPOS	HMDB0015694	Nandrolone decanoate	C08154	C28H44O3	428.3290453	M+NH4	+	446.362868	4
5618	4.54_446.3646m/z	446.3646	4.54	0.085993736	97	sLPOS	HMDB0187199	(1S,2S,10R,11S,14S,15R,17R,23S)-10,14,16,20-tetramethyl-22-azahexacyclo[12.10.0.0²,¹¹.0⁵,¹⁰.0¹⁵,²³.0¹⁷,²²]tetracos-4-ene-7,20-diol	n/a	C27H43NO2	413.3293796	M+CH3OH+H	+	446.362869	4
5619	4.54_446.3646m/z	446.3646	4.54	0.085993736	97	sLPOS	HMDB0165181	10-(hydroxymethyl)-14,16,20-trimethyl-22-azahexacyclo[12.10.0.0²,¹¹.0⁵,¹⁰.0¹⁵,²³.0¹⁷,²²]tetracos-4-en-7-ol	n/a	C27H43NO2	413.3293796	M+CH3OH+H	+	446.362869	4
5620	4.54_446.3646m/z	446.3646	4.54	0.085993736	97	sLPOS	HMDB0172971	8-hydroxy-14-(1-hydroxy-6-methylhept-5-en-2-yl)-2,11,15-trimethyltetracyclo[8.7.0.0²,⁷.0¹¹,¹⁵]heptadec-1(10)-en-5-one	n/a	C28H44O3	428.3290453	M+NH4	+	446.362868	4
5621	4.54_446.3646m/z	446.3646	4.54	0.085993736	97	sLPOS	HMDB0172970	8,13-dihydroxy-2,11,15-trimethyl-14-(6-methylhept-5-en-2-yl)tetracyclo[8.7.0.0²,⁷.0¹¹,¹⁵]heptadec-1(10)-en-5-one	n/a	C28H44O3	428.3290453	M+NH4	+	446.362868	4
5622	4.54_446.3646m/z	446.3646	4.54	0.085993736	97	sLPOS	HMDB0165188	10,14,16,20-tetramethyl-22-azahexacyclo[12.10.0.0²,¹¹.0⁵,¹⁰.0¹⁵,²³.0¹⁷,²²]tetracos-4-ene-7,24-diol	n/a	C27H43NO2	413.3293796	M+CH3OH+H	+	446.362869	4
5623	4.54_446.3646m/z	446.3646	4.54	0.085993736	97	sLPOS	HMDB0172976	8-hydroxy-14-(7-hydroxy-6-methylhept-5-en-2-yl)-2,11,15-trimethyltetracyclo[8.7.0.0²,⁷.0¹¹,¹⁵]heptadec-1(10)-en-5-one	n/a	C28H44O3	428.3290453	M+NH4	+	446.362868	4
5624	4.54_446.3646m/z	446.3646	4.54	0.085993736	97	sLPOS	HMDB0165189	10,14,16,20-tetramethyl-22-azahexacyclo[12.10.0.0²,¹¹.0⁵,¹⁰.0¹⁵,²³.0¹⁷,²²]tetracos-4-ene-7,8-diol	n/a	C27H43NO2	413.3293796	M+CH3OH+H	+	446.362869	4
5625	4.54_446.3646m/z	446.3646	4.54	0.085993736	97	sLPOS	HMDB0035282	Solasodine	C10822	C27H43NO2	413.3293796	M+CH3OH+H	+	446.362869	4
5626	4.54_446.3646m/z	446.3646	4.54	0.085993736	97	sLPOS	HMDB0187194	(1S,2S,10R,11S,14S,15R,17R,23S)-16-(hydroxymethyl)-10,14,20-trimethyl-22-azahexacyclo[12.10.0.0²,¹¹.0⁵,¹⁰.0¹⁵,²³.0¹⁷,²²]tetracos-4-en-7-ol	n/a	C27H43NO2	413.3293796	M+CH3OH+H	+	446.362869	4
5627	4.54_446.3646m/z	446.3646	4.54	0.085993736	97	sLPOS	HMDB0165179	10,14,16,20-tetramethyl-22-azahexacyclo[12.10.0.0²,¹¹.0⁵,¹⁰.0¹⁵,²³.0¹⁷,²²]tetracos-4-ene-7,17-diol	n/a	C27H43NO2	413.3293796	M+CH3OH+H	+	446.362869	4
5628	4.54_446.3646m/z	446.3646	4.54	0.085993736	97	sLPOS	HMDB0032108	(3beta,5alpha,6alpha,22E,24R)-Ergosta-7,9(11),22-triene-3,5,6-triol	n/a	C28H44O3	428.3290453	M+NH4	+	446.362868	4
5629	4.54_446.3646m/z	446.3646	4.54	0.085993736	97	sLPOS	HMDB0173019	14-[(3Z)-1-hydroxy-5,6-dimethylhept-3-en-2-yl]-2,15-dimethyltetracyclo[8.7.0.0²,⁷.0¹¹,¹⁵]heptadeca-1(10),7-diene-5,17-diol	n/a	C28H44O3	428.3290453	M+NH4	+	446.362868	4
5630	4.54_446.3646m/z	446.3646	4.54	0.085993736	97	sLPOS	HMDB0165185	SCHEMBL871316	n/a	C27H43NO2	413.3293796	M+CH3OH+H	+	446.362869	4
5631	4.54_446.3646m/z	446.3646	4.54	0.085993736	97	sLPOS	HMDB0172972	8-hydroxy-2-(hydroxymethyl)-11,15-dimethyl-14-(6-methylhept-5-en-2-yl)tetracyclo[8.7.0.0²,⁷.0¹¹,¹⁵]heptadec-1(10)-en-5-one	n/a	C28H44O3	428.3290453	M+NH4	+	446.362868	4
5632	4.54_446.3646m/z	446.3646	4.54	0.085993736	97	sLPOS	HMDB0165184	10,14,16,20-tetramethyl-22-azahexacyclo[12.10.0.0²,¹¹.0⁵,¹⁰.0¹⁵,²³.0¹⁷,²²]tetracos-4-ene-7,20-diol	n/a	C27H43NO2	413.3293796	M+CH3OH+H	+	446.362869	4
5633	4.54_446.3646m/z	446.3646	4.54	0.085993736	97	sLPOS	HMDB0165177	10,14,16,20-tetramethyl-22-azahexacyclo[12.10.0.0²,¹¹.0⁵,¹⁰.0¹⁵,²³.0¹⁷,²²]tetracos-4-ene-7,23-diol	n/a	C27H43NO2	413.3293796	M+CH3OH+H	+	446.362869	4
5634	4.54_446.3646m/z	446.3646	4.54	0.085993736	97	sLPOS	HMDB0031953	3,5-Dihydroxyergosta-7,22-dien-6-one	n/a	C28H44O3	428.3290453	M+NH4	+	446.362868	4
5635	4.54_446.3646m/z	446.3646	4.54	0.085993736	97	sLPOS	HMDB0187201	(1S,2S,10R,11S,14S,15R,17R,23S)-10,14,16,20-tetramethyl-22-azahexacyclo[12.10.0.0²,¹¹.0⁵,¹⁰.0¹⁵,²³.0¹⁷,²²]tetracos-4-ene-3,7-diol	n/a	C27H43NO2	413.3293796	M+CH3OH+H	+	446.362869	4
5636	4.54_446.3646m/z	446.3646	4.54	0.085993736	97	sLPOS	HMDB0187193	(1S,2S,10R,11S,14S,15R,23S)-10,14,16,20-tetramethyl-22-azahexacyclo[12.10.0.0²,¹¹.0⁵,¹⁰.0¹⁵,²³.0¹⁷,²²]tetracos-4-ene-7,17-diol	n/a	C27H43NO2	413.3293796	M+CH3OH+H	+	446.362869	4
5637	4.54_446.3646m/z	446.3646	4.54	0.085993736	97	sLPOS	HMDB0187200	(1S,2S,10R,11S,14S,15R,17R,23S)-10,14,16,20-tetramethyl-22-azahexacyclo[12.10.0.0²,¹¹.0⁵,¹⁰.0¹⁵,²³.0¹⁷,²²]tetracos-4-ene-6,7-diol	n/a	C27H43NO2	413.3293796	M+CH3OH+H	+	446.362869	4
5638	4.54_446.3646m/z	446.3646	4.54	0.085993736	97	sLPOS	HMDB0031913	5alpha-Tomatidan-3-one	n/a	C27H43NO2	413.3293796	M+CH3OH+H	+	446.362869	4
5639	4.54_446.3646m/z	446.3646	4.54	0.085993736	97	sLPOS	HMDB0172974	8-hydroxy-11-(hydroxymethyl)-2,15-dimethyl-14-(6-methylhept-5-en-2-yl)tetracyclo[8.7.0.0²,⁷.0¹¹,¹⁵]heptadec-1(10)-en-5-one	n/a	C28H44O3	428.3290453	M+NH4	+	446.362868	4
5640	4.54_446.3646m/z	446.3646	4.54	0.085993736	97	sLPOS	HMDB0187198	(1S,2S,10R,11S,14S,15R,17R,23S)-10,14,16,20-tetramethyl-22-azahexacyclo[12.10.0.0²,¹¹.0⁵,¹⁰.0¹⁵,²³.0¹⁷,²²]tetracos-4-ene-7,16-diol	n/a	C27H43NO2	413.3293796	M+CH3OH+H	+	446.362869	4
5641	4.54_446.3646m/z	446.3646	4.54	0.085993736	97	sLPOS	HMDB0165190	7-hydroxy-10,14,16,20-tetramethyl-22λ⁵-azahexacyclo[12.10.0.0²,¹¹.0⁵,¹⁰.0¹⁵,²³.0¹⁷,²²]tetracos-4-en-22-one	n/a	C27H43NO2	413.3293796	M+CH3OH+H	+	446.362869	4
5642	4.54_446.3646m/z	446.3646	4.54	0.085993736	97	sLPOS	HMDB0165180	Solanid-5-ene-3.beta.,18-diol	n/a	C27H43NO2	413.3293796	M+CH3OH+H	+	446.362869	4
5643	4.54_446.3646m/z	446.3646	4.54	0.085993736	97	sLPOS	HMDB0039602	(3beta,8x,9x,15x,24x)-8,9-Epoxyergosta-5,22-diene-3,15-diol	n/a	C28H44O3	428.3290453	M+NH4	+	446.362868	4
5644	4.54_446.3646m/z	446.3646	4.54	0.085993736	97	sLPOS	HMDB0032863	(3beta,5alpha,6alpha,7beta,22E,24R)-5,6-Epoxyergosta-8(14),22-diene-3,7-diol	n/a	C28H44O3	428.3290453	M+NH4	+	446.362868	4
5645	4.54_446.3646m/z	446.3646	4.54	0.085993736	97	sLPOS	HMDB0006225	Ercalcitriol	n/a	C28H44O3	428.3290453	M+NH4	+	446.362868	4
5646	4.54_446.3646m/z	446.3646	4.54	0.085993736	97	sLPOS	HMDB0034541	5,6-Epoxiergosta-8,22-diene-3,7-diol	n/a	C28H44O3	428.3290453	M+NH4	+	446.362868	4
5647	4.54_446.3646m/z	446.3646	4.54	0.085993736	97	sLPOS	HMDB0187197	(1S,2S,10R,11S,14S,15R,17R,23S)-20-(hydroxymethyl)-10,14,16-trimethyl-22-azahexacyclo[12.10.0.0²,¹¹.0⁵,¹⁰.0¹⁵,²³.0¹⁷,²²]tetracos-4-en-7-ol	n/a	C27H43NO2	413.3293796	M+CH3OH+H	+	446.362869	4
5994	1.48_459.3335m/z	459.3335	1.48	-0.150598066	97	sLPOS	HMDB0175472	3,4,5-trihydroxy-6-[(6,10,14-trimethyl-2-methylidenepentadecyl)oxy]oxane-2-carboxylic acid	n/a	C25H46O7	458.3243538	M+H	+	459.33163	4
6151	7.28_498.2678m/z	498.2678	7.28	-0.19498352	97	uRPOS	HMDB0165227	{10,14,16-trimethyl-20-methylidene-22-azahexacyclo[12.10.0.0²,¹¹.0⁵,¹⁰.0¹⁵,²³.0¹⁷,²²]tetracos-4-en-7-yl}oxidanesulfonic acid	n/a	C27H41NO4S	475.27563	M+Na	+	498.264848	6
6152	7.28_498.2678m/z	498.2678	7.28	-0.19498352	97	uRPOS	HMDB0186951	3,4,5-trihydroxy-6-{[(2R,15S)-15-(hydroxymethyl)-2-methyl-5-oxotetracyclo[8.7.0.0²,⁷.0¹¹,¹⁵]heptadec-6-en-14-yl]oxy}oxane-2-carboxylic acid	n/a	C25H36O9	480.2359327	M+NH4	+	498.269756	4
6153	7.28_498.2678m/z	498.2678	7.28	-0.19498352	97	uRPOS	HMDB0033654	11-Deacetylvaltrate 11-(3-hydroxy-3-methylbutanoate)	n/a	C25H36O9	480.2359328	M+NH4	+	498.269756	4
6154	7.28_498.2678m/z	498.2678	7.28	-0.19498352	97	uRPOS	HMDB0010338	11-Oxo-androsterone glucuronide	n/a	C25H36O9	480.2359328	M+NH4	+	498.269756	4
6155	7.28_498.2678m/z	498.2678	7.28	-0.19498352	97	uRPOS	HMDB0165229	{10,14,20-trimethyl-16-methylidene-22-azahexacyclo[12.10.0.0²,¹¹.0⁵,¹⁰.0¹⁵,²³.0¹⁷,²²]tetracos-4-en-7-yl}oxidanesulfonic acid	n/a	C27H41NO4S	475.27563	M+Na	+	498.264848	6
6156	7.28_498.2678m/z	498.2678	7.28	-0.19498352	97	uRPOS	HMDB0169115	6-[3-(3,7-dimethylocta-2,6-dien-1-yl)-4-(1-hydroxyethyl)-5-methoxyphenoxy]-3,4,5-trihydroxyoxane-2-carboxylic acid	n/a	C25H36O9	480.2359327	M+NH4	+	498.269756	4
6157	7.28_498.2678m/z	498.2678	7.28	-0.19498352	97	uRPOS	HMDB0186950	3,4,5-trihydroxy-6-{[(2S,15S)-2-(hydroxymethyl)-15-methyl-5-oxotetracyclo[8.7.0.0²,⁷.0¹¹,¹⁵]heptadec-6-en-14-yl]oxy}oxane-2-carboxylic acid	n/a	C25H36O9	480.2359327	M+NH4	+	498.269756	4
6158	7.28_498.2678m/z	498.2678	7.28	-0.19498352	97	uRPOS	HMDB0186955	3,4,5-trihydroxy-6-{[(2R,15S)-4-hydroxy-2,15-dimethyl-5-oxotetracyclo[8.7.0.0²,⁷.0¹¹,¹⁵]heptadec-6-en-14-yl]oxy}oxane-2-carboxylic acid	n/a	C25H36O9	480.2359327	M+NH4	+	498.269756	4
6159	7.28_498.2678m/z	498.2678	7.28	-0.19498352	97	uRPOS	HMDB0036161	4-Propanoyl-HT2 toxin	n/a	C25H36O9	480.2359328	M+NH4	+	498.269756	4
6160	7.28_498.2678m/z	498.2678	7.28	-0.19498352	97	uRPOS	HMDB0186948	3,4,5-trihydroxy-6-{[(2R,15S)-8-hydroxy-2,15-dimethyl-5-oxotetracyclo[8.7.0.0²,⁷.0¹¹,¹⁵]heptadec-6-en-14-yl]oxy}oxane-2-carboxylic acid	n/a	C25H36O9	480.2359327	M+NH4	+	498.269756	4
6161	7.28_498.2678m/z	498.2678	7.28	-0.19498352	97	uRPOS	HMDB0038559	8-Hexanoylneosolaniol	n/a	C25H36O9	480.2359328	M+NH4	+	498.269756	4
6162	7.28_498.2678m/z	498.2678	7.28	-0.19498352	97	uRPOS	HMDB0186949	3,4,5-trihydroxy-6-{[(2R,15S)-13-hydroxy-2,15-dimethyl-5-oxotetracyclo[8.7.0.0²,⁷.0¹¹,¹⁵]heptadec-6-en-14-yl]oxy}oxane-2-carboxylic acid	n/a	C25H36O9	480.2359327	M+NH4	+	498.269756	4
6163	7.28_498.2678m/z	498.2678	7.28	-0.19498352	97	uRPOS	HMDB0156618	3,4,5-trihydroxy-6-[(2S,15R)-13-hydroxy-2,15-dimethyl-3,5-dioxotetracyclo[8.7.0.0²,⁷.0¹¹,¹⁵]heptadecan-4-yl]oxane-2-carboxylic acid	n/a	C25H36O9	480.2359327	M+NH4	+	498.269756	4
6164	7.28_498.2678m/z	498.2678	7.28	-0.19498352	97	uRPOS	HMDB0159864	3,4,5-trihydroxy-6-{[(2R,15S)-13-hydroxy-2,15-dimethyl-5-oxotetracyclo[8.7.0.0²,⁷.0¹¹,¹⁵]heptadec-7-en-14-yl]oxy}oxane-2-carboxylic acid	n/a	C25H36O9	480.2359327	M+NH4	+	498.269756	4
6165	7.28_498.2678m/z	498.2678	7.28	-0.19498352	97	uRPOS	HMDB0186947	3,4,5-trihydroxy-6-{[(2R,15S)-14-hydroxy-2,15-dimethyl-5-oxotetracyclo[8.7.0.0²,⁷.0¹¹,¹⁵]heptadec-6-en-8-yl]oxy}oxane-2-carboxylic acid	n/a	C25H36O9	480.2359327	M+NH4	+	498.269756	4
6166	7.28_498.2678m/z	498.2678	7.28	-0.19498352	97	uRPOS	HMDB0154862	6-{[(2S,15S)-2,15-dimethyl-5,14-dioxotetracyclo[8.7.0.0²,⁷.0¹¹,¹⁵]heptadecan-9-yl]oxy}-3,4,5-trihydroxyoxane-2-carboxylic acid	n/a	C25H36O9	480.2359327	M+NH4	+	498.269756	4
6167	7.28_498.2678m/z	498.2678	7.28	-0.19498352	97	uRPOS	HMDB0186956	3,4,5-trihydroxy-6-{[(2R,15S)-6-hydroxy-2,15-dimethyl-5-oxotetracyclo[8.7.0.0²,⁷.0¹¹,¹⁵]heptadec-6-en-14-yl]oxy}oxane-2-carboxylic acid	n/a	C25H36O9	480.2359327	M+NH4	+	498.269756	4
7038	7.76_752.5849m/z	752.5849	7.76	-0.09147433	97	sLPOS	HMDB0113860	PE-NMe2(14:0/18:0)	n/a	C39H78NO8P	719.5465055	M+CH3OH+H	+	752.579994	7
7039	7.76_752.5849m/z	752.5849	7.76	-0.09147433	97	sLPOS	HMDB0010566	PE-NMe2(16:0/16:0)	n/a	C39H78NO8P	719.546505	M+CH3OH+H	+	752.579994	7
7040	7.76_752.5849m/z	752.5849	7.76	-0.09147433	97	sLPOS	HMDB0113019	PE-NMe(15:0/18:0)	n/a	C39H78NO8P	719.5465055	M+CH3OH+H	+	752.579994	7
7041	7.76_752.5849m/z	752.5849	7.76	-0.09147433	97	sLPOS	HMDB0113985	PE-NMe2(18:0/14:0)	n/a	C39H78NO8P	719.5465055	M+CH3OH+H	+	752.579994	7
7042	7.76_752.5849m/z	752.5849	7.76	-0.09147433	97	sLPOS	HMDB0007967	PC(16:0/15:0)	C00157	C39H78NO8P	719.546505	M+CH3OH+H	+	752.579994	7
7043	7.76_752.5849m/z	752.5849	7.76	-0.09147433	97	sLPOS	HMDB0008989	PE(18:0/16:0)	n/a	C39H78NO8P	719.5465055	M+CH3OH+H	+	752.579994	7
7044	7.76_752.5849m/z	752.5849	7.76	-0.09147433	97	sLPOS	HMDB0008925	PE(16:0/18:0)	n/a	C39H78NO8P	719.5465055	M+CH3OH+H	+	752.579994	7
7045	7.76_752.5849m/z	752.5849	7.76	-0.09147433	97	sLPOS	HMDB0009217	PE(20:0/14:0)	n/a	C39H78NO8P	719.546505	M+CH3OH+H	+	752.579994	7
7046	7.76_752.5849m/z	752.5849	7.76	-0.09147433	97	sLPOS	HMDB0113086	PE-NMe(18:0/15:0)	n/a	C39H78NO8P	719.5465055	M+CH3OH+H	+	752.579994	7
7047	7.76_752.5849m/z	752.5849	7.76	-0.09147433	97	sLPOS	HMDB0008833	PE(14:0/20:0)	n/a	C39H78NO8P	719.546505	M+CH3OH+H	+	752.579994	7
7048	7.76_752.5849m/z	752.5849	7.76	-0.09147433	97	sLPOS	HMDB0007935	PC(15:0/16:0)	n/a	C39H78NO8P	719.546505	M+CH3OH+H	+	752.579994	7
9288	7.34_796.5981m/z	796.5981	7.34	-0.118410848	97	sLPOS	HMDB0010706	CerP(d18:1/26:0)	n/a	C44H88NO6P	757.6349261	M+K	+	796.598084	0
9381	7.16_816.5959m/z	816.5959	7.16	-0.14062102	97	sLPOS	HMDB0008753	PC(22:6(4Z,7Z,10Z,13Z,16Z,19Z)/P-18:1(11Z))	n/a	C48H82NO7P	815.5828905	M+H	+	816.590166	7
9382	7.16_816.5959m/z	816.5959	7.16	-0.14062102	97	sLPOS	HMDB0011295	PC(P-18:1(11Z)/22:6(4Z,7Z,10Z,13Z,16Z,19Z))	n/a	C48H82NO7P	815.5828905	M+H	+	816.590166	7
9383	7.16_816.5959m/z	816.5959	7.16	-0.14062102	97	sLPOS	HMDB0008754	PC(22:6(4Z,7Z,10Z,13Z,16Z,19Z)/P-18:1(9Z))	C00157	C48H82NO7P	815.5828905	M+H	+	816.590166	7
9384	7.16_816.5959m/z	816.5959	7.16	-0.14062102	97	sLPOS	HMDB0011328	PC(P-18:1(9Z)/22:6(4Z,7Z,10Z,13Z,16Z,19Z))	n/a	C48H82NO7P	815.5828905	M+H	+	816.590166	7
9610	5.49_870.6016m/z	870.6016	5.49	0.123633639	97	sLPOS	HMDB0114519	PE-NMe2(22:4(7Z,10Z,13Z,16Z)/22:5(4Z,7Z,10Z,13Z,16Z))	n/a	C51H84NO8P	869.5934557	M+H	+	870.600732	1
9611	5.49_870.6016m/z	870.6016	5.49	0.123633639	97	sLPOS	HMDB0114571	PE-NMe2(22:5(7Z,10Z,13Z,16Z,19Z)/22:4(7Z,10Z,13Z,16Z))	n/a	C51H84NO8P	869.5934557	M+H	+	870.600732	1
9612	5.49_870.6016m/z	870.6016	5.49	0.123633639	97	sLPOS	HMDB0009601	PE(22:4(7Z,10Z,13Z,16Z)/22:2(13Z,16Z))	n/a	C49H86NO8P	847.6091052	M+Na	+	870.598323	4
9613	5.49_870.6016m/z	870.6016	5.49	0.123633639	97	sLPOS	HMDB0114483	PE-NMe2(22:2(13Z,16Z)/20:4(5Z,8Z,11Z,14Z))	n/a	C49H86NO8P	847.6091057	M+Na	+	870.598324	4
9614	5.49_870.6016m/z	870.6016	5.49	0.123633639	97	sLPOS	HMDB0114484	PE-NMe2(22:2(13Z,16Z)/20:4(8Z,11Z,14Z,17Z))	n/a	C49H86NO8P	847.6091057	M+Na	+	870.598324	4
9615	5.49_870.6016m/z	870.6016	5.49	0.123633639	97	sLPOS	HMDB0114588	PE-NMe2(22:6(4Z,7Z,10Z,13Z,16Z,19Z)/20:0)	n/a	C49H86NO8P	847.6091057	M+Na	+	870.598324	4
9616	5.49_870.6016m/z	870.6016	5.49	0.123633639	97	sLPOS	HMDB0009476	PE(20:5(5Z,8Z,11Z,14Z,17Z)/24:1(15Z))	n/a	C49H86NO8P	847.6091052	M+Na	+	870.598323	4
9617	5.49_870.6016m/z	870.6016	5.49	0.123633639	97	sLPOS	HMDB0114234	PE-NMe2(20:1(11Z)/22:5(4Z,7Z,10Z,13Z,16Z))	n/a	C49H86NO8P	847.6091057	M+Na	+	870.598324	4
9618	5.49_870.6016m/z	870.6016	5.49	0.123633639	97	sLPOS	HMDB0114520	PE-NMe2(22:4(7Z,10Z,13Z,16Z)/22:5(7Z,10Z,13Z,16Z,19Z))	n/a	C51H84NO8P	869.5934557	M+H	+	870.600732	1
9619	5.49_870.6016m/z	870.6016	5.49	0.123633639	97	sLPOS	HMDB0114456	PE-NMe2(22:1(13Z)/20:5(5Z,8Z,11Z,14Z,17Z))	n/a	C49H86NO8P	847.6091057	M+Na	+	870.598324	4
9620	5.49_870.6016m/z	870.6016	5.49	0.123633639	97	sLPOS	HMDB0114543	PE-NMe2(22:5(4Z,7Z,10Z,13Z,16Z)/22:4(7Z,10Z,13Z,16Z))	n/a	C51H84NO8P	869.5934557	M+H	+	870.600732	1
9621	5.49_870.6016m/z	870.6016	5.49	0.123633639	97	sLPOS	HMDB0009667	PE(22:5(7Z,10Z,13Z,16Z,19Z)/22:1(13Z))	n/a	C49H86NO8P	847.6091052	M+Na	+	870.598323	4
9622	5.49_870.6016m/z	870.6016	5.49	0.123633639	97	sLPOS	HMDB0114207	PE-NMe2(20:0/22:6(4Z,7Z,10Z,13Z,16Z,19Z))	n/a	C49H86NO8P	847.6091057	M+Na	+	870.598324	4
9623	5.49_870.6016m/z	870.6016	5.49	0.123633639	97	sLPOS	HMDB0114562	PE-NMe2(22:5(7Z,10Z,13Z,16Z,19Z)/20:1(11Z))	n/a	C49H86NO8P	847.6091057	M+Na	+	870.598324	4
9624	5.49_870.6016m/z	870.6016	5.49	0.123633639	97	sLPOS	HMDB0009634	PE(22:5(4Z,7Z,10Z,13Z,16Z)/22:1(13Z))	n/a	C49H86NO8P	847.6091052	M+Na	+	870.598323	4
9625	5.49_870.6016m/z	870.6016	5.49	0.123633639	97	sLPOS	HMDB0114509	PE-NMe2(22:4(7Z,10Z,13Z,16Z)/20:2(11Z,14Z))	n/a	C49H86NO8P	847.6091057	M+Na	+	870.598324	4
9626	5.49_870.6016m/z	870.6016	5.49	0.123633639	97	sLPOS	HMDB0009699	PE(22:6(4Z,7Z,10Z,13Z,16Z,19Z)/22:0)	n/a	C49H86NO8P	847.6091052	M+Na	+	870.598323	4
9627	5.49_870.6016m/z	870.6016	5.49	0.123633639	97	sLPOS	HMDB0114535	PE-NMe2(22:5(4Z,7Z,10Z,13Z,16Z)/20:1(11Z))	n/a	C49H86NO8P	847.6091057	M+Na	+	870.598324	4
9628	5.49_870.6016m/z	870.6016	5.49	0.123633639	97	sLPOS	HMDB0114262	PE-NMe2(20:2(11Z,14Z)/22:4(7Z,10Z,13Z,16Z))	n/a	C49H86NO8P	847.6091057	M+Na	+	870.598324	4
9629	5.49_870.6016m/z	870.6016	5.49	0.123633639	97	sLPOS	HMDB0114235	PE-NMe2(20:1(11Z)/22:5(7Z,10Z,13Z,16Z,19Z))	n/a	C49H86NO8P	847.6091057	M+Na	+	870.598324	4
9630	5.49_870.6016m/z	870.6016	5.49	0.123633639	97	sLPOS	HMDB0009539	PE(22:1(13Z)/22:5(7Z,10Z,13Z,16Z,19Z))	n/a	C49H86NO8P	847.6091052	M+Na	+	870.598323	4
9631	5.49_870.6016m/z	870.6016	5.49	0.123633639	97	sLPOS	HMDB0114374	PE-NMe2(20:4(8Z,11Z,14Z,17Z)/22:2(13Z,16Z))	n/a	C49H86NO8P	847.6091057	M+Na	+	870.598324	4
9632	5.49_870.6016m/z	870.6016	5.49	0.123633639	97	sLPOS	HMDB0009764	PE(24:1(15Z)/20:5(5Z,8Z,11Z,14Z,17Z))	n/a	C49H86NO8P	847.6091052	M+Na	+	870.598323	4
9633	5.49_870.6016m/z	870.6016	5.49	0.123633639	97	sLPOS	HMDB0114402	PE-NMe2(20:5(5Z,8Z,11Z,14Z,17Z)/22:1(13Z))	n/a	C49H86NO8P	847.6091057	M+Na	+	870.598324	4
9634	5.49_870.6016m/z	870.6016	5.49	0.123633639	97	sLPOS	HMDB0009570	PE(22:2(13Z,16Z)/22:4(7Z,10Z,13Z,16Z))	n/a	C49H86NO8P	847.6091052	M+Na	+	870.598323	4
9635	5.49_870.6016m/z	870.6016	5.49	0.123633639	97	sLPOS	HMDB0114345	PE-NMe2(20:4(5Z,8Z,11Z,14Z)/22:2(13Z,16Z))	n/a	C49H86NO8P	847.6091057	M+Na	+	870.598324	4
9636	5.49_870.6016m/z	870.6016	5.49	0.123633639	97	sLPOS	HMDB0009507	PE(22:0/22:6(4Z,7Z,10Z,13Z,16Z,19Z))	n/a	C49H86NO8P	847.6091052	M+Na	+	870.598323	4
9637	5.49_870.6016m/z	870.6016	5.49	0.123633639	97	sLPOS	HMDB0009538	PE(22:1(13Z)/22:5(4Z,7Z,10Z,13Z,16Z))	n/a	C49H86NO8P	847.6091052	M+Na	+	870.598323	4
143	4.75_127.0491m/z	127.0491	4.75	-0.065505157	96	uHPOS	HMDB0166842	3,4,5-trihydroxy-6-(3-hydroxypropoxy)oxane-2-carboxylic acid	n/a	C9H16O8	252.0845175	M+2H	+	127.049535	3
144	4.75_127.0491m/z	127.0491	4.75	-0.065505157	96	uHPOS	HMDB0166838	3,4,5-trihydroxy-6-[(1-hydroxypropan-2-yl)oxy]oxane-2-carboxylic acid	n/a	C9H16O8	252.0845175	M+2H	+	127.049535	3
145	4.75_127.0491m/z	127.0491	4.75	-0.065505157	96	uHPOS	HMDB0166839	3,4,5-trihydroxy-6-(2-hydroxypropoxy)oxane-2-carboxylic acid	n/a	C9H16O8	252.0845175	M+2H	+	127.049535	3
491	1.37_155.0087m/z	155.0087	1.37	-0.083370461	96	sLPOS	HMDB0037237	Ammonium sulfate	n/a	H8N2O4S	132.0204774	M+Na	+	155.009695	6
1399	0.92_198.0233m/z	198.0233	0.92	-0.114047493	96	uHPOS	HMDB0182959	6-[3-chloro-4,6-dihydroxy-2-(hydroxymethyl)benzoyloxy]-3,4,5-trihydroxyoxane-2-carboxylic acid	n/a	C14H15ClO11	394.030289	M+2H	+	198.022421	4
1400	0.92_198.0233m/z	198.0233	0.92	-0.114047493	96	uHPOS	HMDB0182955	6-(3-chloro-4,5,6-trihydroxy-2-methylbenzoyloxy)-3,4,5-trihydroxyoxane-2-carboxylic acid	n/a	C14H15ClO11	394.030289	M+2H	+	198.022421	4
1401	0.92_198.0233m/z	198.0233	0.92	-0.114047493	96	uHPOS	HMDB0182953	6-(4-carboxy-2-chloro-5,6-dihydroxy-3-methylphenoxy)-3,4,5-trihydroxyoxane-2-carboxylic acid	n/a	C14H15ClO11	394.030289	M+2H	+	198.022421	4
1402	0.92_198.0233m/z	198.0233	0.92	-0.114047493	96	uHPOS	HMDB0182958	6-[2-carboxy-4-chloro-5-hydroxy-3-(hydroxymethyl)phenoxy]-3,4,5-trihydroxyoxane-2-carboxylic acid	n/a	C14H15ClO11	394.030289	M+2H	+	198.022421	4
1403	0.92_198.0233m/z	198.0233	0.92	-0.114047493	96	uHPOS	HMDB0182954	6-(2-carboxy-4-chloro-5,6-dihydroxy-3-methylphenoxy)-3,4,5-trihydroxyoxane-2-carboxylic acid	n/a	C14H15ClO11	394.030289	M+2H	+	198.022421	4
1404	0.92_198.0233m/z	198.0233	0.92	-0.114047493	96	uHPOS	HMDB0182957	6-[4-carboxy-2-chloro-5-hydroxy-3-(hydroxymethyl)phenoxy]-3,4,5-trihydroxyoxane-2-carboxylic acid	n/a	C14H15ClO11	394.030289	M+2H	+	198.022421	4
1405	0.92_198.0233m/z	198.0233	0.92	-0.114047493	96	uHPOS	HMDB0182952	6-(3-carboxy-5-chloro-2,6-dihydroxy-4-methylphenoxy)-3,4,5-trihydroxyoxane-2-carboxylic acid	n/a	C14H15ClO11	394.030289	M+2H	+	198.022421	4
3359	9.34_297.2406m/z	297.2406	9.34	0.107064596	96	uRPOS	HMDB0036153	Shyobunyl acetate	n/a	C17H28O2	264.2089301	M+CH3OH+H	+	297.242419	6
3360	9.34_297.2406m/z	297.2406	9.34	0.107064596	96	uRPOS	HMDB0160593	18-hydroxylinoleic acid	n/a	C18H32O3	296.2351449	M+H	+	297.242421	6
3361	9.34_297.2406m/z	297.2406	9.34	0.107064596	96	uRPOS	HMDB0035910	Cedryl acetate	n/a	C17H28O2	264.2089301	M+CH3OH+H	+	297.242419	6
3362	9.34_297.2406m/z	297.2406	9.34	0.107064596	96	uRPOS	HMDB0173891	(9E,12Z)-18-hydroxyoctadeca-9,12-dienoic acid	n/a	C18H32O3	296.2351449	M+H	+	297.242421	6
3363	9.34_297.2406m/z	297.2406	9.34	0.107064596	96	uRPOS	HMDB0160591	(12Z)-9-hydroxyoctadeca-10,12-dienoic acid	n/a	C18H32O3	296.2351449	M+H	+	297.242421	6
3364	9.34_297.2406m/z	297.2406	9.34	0.107064596	96	uRPOS	HMDB0160592	17-hydroxylinoleic acid	n/a	C18H32O3	296.2351449	M+H	+	297.242421	6
3365	9.34_297.2406m/z	297.2406	9.34	0.107064596	96	uRPOS	HMDB0037224	alpha-Caryophyllene alcohol acetate	n/a	C17H28O2	264.2089301	M+CH3OH+H	+	297.242419	6
3366	9.34_297.2406m/z	297.2406	9.34	0.107064596	96	uRPOS	HMDB0160589	(9Z,12Z)-14-hydroxyoctadeca-9,12-dienoic acid	n/a	C18H32O3	296.2351449	M+H	+	297.242421	6
3367	9.34_297.2406m/z	297.2406	9.34	0.107064596	96	uRPOS	HMDB0240268	Farnesyl acetate	n/a	C17H28O2	264.2089301	M+CH3OH+H	+	297.242419	6
3368	9.34_297.2406m/z	297.2406	9.34	0.107064596	96	uRPOS	HMDB0061708	13S-hydroxyoctadecadienoic acid	C14762	C18H32O3	296.2351449	M+H	+	297.242421	6
3369	9.34_297.2406m/z	297.2406	9.34	0.107064596	96	uRPOS	HMDB0173886	(9E,12Z)-14-hydroxyoctadeca-9,12-dienoic acid	n/a	C18H32O3	296.2351449	M+H	+	297.242421	6
3370	9.34_297.2406m/z	297.2406	9.34	0.107064596	96	uRPOS	HMDB0160588	8-Hydroxylinoleic acid	n/a	C18H32O3	296.2351449	M+H	+	297.242421	6
3371	9.34_297.2406m/z	297.2406	9.34	0.107064596	96	uRPOS	HMDB0160590	11-Hode	n/a	C18H32O3	296.2351449	M+H	+	297.242421	6
3372	9.34_297.2406m/z	297.2406	9.34	0.107064596	96	uRPOS	HMDB0112194	(9Z,​11E)-13-HODE	n/a	C18H32O3	296.2351449	M+H	+	297.242421	6
3373	9.34_297.2406m/z	297.2406	9.34	0.107064596	96	uRPOS	HMDB0160595	alpha-Hydroxylinoleic acid	n/a	C18H32O3	296.2351449	M+H	+	297.242421	6
3374	9.34_297.2406m/z	297.2406	9.34	0.107064596	96	uRPOS	HMDB0173890	12,13-epoxy-9-octadecenoic acid	n/a	C18H32O3	296.2351449	M+H	+	297.242421	6
3375	9.34_297.2406m/z	297.2406	9.34	0.107064596	96	uRPOS	HMDB0037218	Guaiol acetate	n/a	C17H28O2	264.2089301	M+CH3OH+H	+	297.242419	6
3376	9.34_297.2406m/z	297.2406	9.34	0.107064596	96	uRPOS	HMDB0029796	(Z)-13-Oxo-9-octadecenoic acid	n/a	C18H32O3	296.2351449	M+H	+	297.242421	6
3377	9.34_297.2406m/z	297.2406	9.34	0.107064596	96	uRPOS	HMDB0173889	(9E,12Z)-17-hydroxyoctadeca-9,12-dienoic acid	n/a	C18H32O3	296.2351449	M+H	+	297.242421	6
3378	9.34_297.2406m/z	297.2406	9.34	0.107064596	96	uRPOS	HMDB0029978	Avenoleic acid	n/a	C18H32O3	296.2351449	M+H	+	297.242421	6
3379	9.34_297.2406m/z	297.2406	9.34	0.107064596	96	uRPOS	HMDB0004702	12,13-EpOME	C14826	C18H32O3	296.2351449	M+H	+	297.242421	6
3380	9.34_297.2406m/z	297.2406	9.34	0.107064596	96	uRPOS	HMDB0173893	(9E,12Z)-2-hydroxyoctadeca-9,12-dienoic acid	n/a	C18H32O3	296.2351449	M+H	+	297.242421	6
3381	9.34_297.2406m/z	297.2406	9.34	0.107064596	96	uRPOS	HMDB0004670	Alpha-dimorphecolic acid	C14767	C18H32O3	296.2351449	M+H	+	297.242421	6
3382	9.34_297.2406m/z	297.2406	9.34	0.107064596	96	uRPOS	HMDB0173887	(9E,12Z)-11-hydroxyoctadeca-9,12-dienoic acid	n/a	C18H32O3	296.2351449	M+H	+	297.242421	6
3383	9.34_297.2406m/z	297.2406	9.34	0.107064596	96	uRPOS	HMDB0173888	alpha-artemisic acid	n/a	C18H32O3	296.2351449	M+H	+	297.242421	6
3384	9.34_297.2406m/z	297.2406	9.34	0.107064596	96	uRPOS	HMDB0004701	9,10-Epoxyoctadecenoic acid	C14825	C18H32O3	296.2351449	M+H	+	297.242421	6
3385	9.34_297.2406m/z	297.2406	9.34	0.107064596	96	uRPOS	HMDB0173885	(9E,12Z)-8-hydroxyoctadeca-9,12-dienoic acid	n/a	C18H32O3	296.2351449	M+H	+	297.242421	6
3386	9.34_297.2406m/z	297.2406	9.34	0.107064596	96	uRPOS	HMDB0037273	beta-Caryophyllene alcohol acetate	n/a	C17H28O2	264.2089301	M+CH3OH+H	+	297.242419	6
3387	9.34_297.2406m/z	297.2406	9.34	0.107064596	96	uRPOS	HMDB0004667	13S-hydroxyoctadecadienoic acid	C14762	C18H32O3	296.2351449	M+H	+	297.242421	6
3388	9.34_297.2406m/z	297.2406	9.34	0.107064596	96	uRPOS	HMDB0029998	12-Hydroxy-8,10-octadecadienoic acid	n/a	C18H32O3	296.2351449	M+H	+	297.242421	6
3389	9.34_297.2406m/z	297.2406	9.34	0.107064596	96	uRPOS	HMDB0039630	Nerolidyl acetate	n/a	C17H28O2	264.2089301	M+CH3OH+H	+	297.242419	6
3390	9.34_297.2406m/z	297.2406	9.34	0.107064596	96	uRPOS	HMDB0062652	(10E,12Z)-9-HODE	n/a	C18H32O3	296.2351449	M+H	+	297.242421	6
3391	9.34_297.2406m/z	297.2406	9.34	0.107064596	96	uRPOS	HMDB0010223	9-HODE	n/a	C18H32O3	296.2351449	M+H	+	297.242421	6
3659	4.30_320.2061m/z	320.2061	4.3	-0.09086194	96	uRPOS	HMDB0028707	Arg-Gln	n/a	C11H22N6O4	302.1702532	M+NH4	+	320.204076	6
3660	4.30_320.2061m/z	320.2061	4.3	-0.09086194	96	uRPOS	HMDB0035028	(x)-2-Heptanol glucoside	n/a	C13H26O6	278.1729386	M+ACN+H	+	320.206762	2
3661	4.30_320.2061m/z	320.2061	4.3	-0.09086194	96	uRPOS	HMDB0114799	PA(14:1(9Z)/18:4(6Z,9Z,12Z,15Z))	n/a	C35H59O8P	638.3947559	M+2H	+	320.204654	5
3662	4.30_320.2061m/z	320.2061	4.3	-0.09086194	96	uRPOS	HMDB0028791	Glutaminylarginine	n/a	C11H22N6O4	302.1702532	M+NH4	+	320.204076	6
3663	4.30_320.2061m/z	320.2061	4.3	-0.09086194	96	uRPOS	HMDB0028723	Arginyl-Gamma-glutamate	n/a	C11H22N6O4	302.1702532	M+NH4	+	320.204076	6
3664	4.30_320.2061m/z	320.2061	4.3	-0.09086194	96	uRPOS	HMDB0039846	3-Oxodecanoic acid glycerides	n/a	C13H25O6	277.1651135	M+ACN+H	+	320.206213	0
3665	4.30_320.2061m/z	320.2061	4.3	-0.09086194	96	uRPOS	HMDB0031094	Glycerol tributanoate	C13870	C15H26O6	302.1729386	M+NH4	+	320.206762	2
3666	4.30_320.2061m/z	320.2061	4.3	-0.09086194	96	uRPOS	HMDB0115028	PA(18:4(6Z,9Z,12Z,15Z)/14:1(9Z))	n/a	C35H59O8P	638.3947559	M+2H	+	320.204654	5
3830	2.21_339.2393m/z	339.2393	2.21	-0.13420799	96	sLPOS	HMDB0160120	[(2S,15S)-5,13-dihydroxy-2-(hydroxymethyl)-15-methyltetracyclo[8.7.0.0²,⁷.0¹¹,¹⁵]heptadec-7-en-14-yl]oxidanyl	n/a	C19H29O4	321.2065844	M+NH4	+	339.240407	3
3831	2.21_339.2393m/z	339.2393	2.21	-0.13420799	96	sLPOS	HMDB0159858	[(2R,15S)-13,14,14-trihydroxy-2,15-dimethyltetracyclo[8.7.0.0²,⁷.0¹¹,¹⁵]heptadec-7-en-5-yl]oxidanyl	n/a	C19H29O4	321.2065844	M+NH4	+	339.240407	3
3832	2.21_339.2393m/z	339.2393	2.21	-0.13420799	96	sLPOS	HMDB0159856	[(2R,15S)-6,13,14-trihydroxy-2,15-dimethyltetracyclo[8.7.0.0²,⁷.0¹¹,¹⁵]heptadec-7-en-5-yl]oxidanyl	n/a	C19H29O4	321.2065844	M+NH4	+	339.240407	3
3833	2.21_339.2393m/z	339.2393	2.21	-0.13420799	96	sLPOS	HMDB0186129	[(2S,15S)-5,8-dihydroxy-2,15-dimethyl-14-oxotetracyclo[8.7.0.0²,⁷.0¹¹,¹⁵]heptadecan-17-yl]oxidanyl	n/a	C19H29O4	321.2065844	M+NH4	+	339.240407	3
3834	2.21_339.2393m/z	339.2393	2.21	-0.13420799	96	sLPOS	HMDB0186131	[(2R,15S)-5-hydroxy-2-(hydroxymethyl)-15-methyl-14-oxotetracyclo[8.7.0.0²,⁷.0¹¹,¹⁵]heptadecan-17-yl]oxidanyl	n/a	C19H29O4	321.2065844	M+NH4	+	339.240407	3
3835	2.21_339.2393m/z	339.2393	2.21	-0.13420799	96	sLPOS	HMDB0159859	[(2R,15S)-13,13,14-trihydroxy-2,15-dimethyltetracyclo[8.7.0.0²,⁷.0¹¹,¹⁵]heptadec-7-en-5-yl]oxidanyl	n/a	C19H29O4	321.2065844	M+NH4	+	339.240407	3
3836	2.21_339.2393m/z	339.2393	2.21	-0.13420799	96	sLPOS	HMDB0159860	[(2R,15S)-12,13,14-trihydroxy-2,15-dimethyltetracyclo[8.7.0.0²,⁷.0¹¹,¹⁵]heptadec-7-en-5-yl]oxidanyl	n/a	C19H29O4	321.2065844	M+NH4	+	339.240407	3
3837	2.21_339.2393m/z	339.2393	2.21	-0.13420799	96	sLPOS	HMDB0159855	[(2R,15S)-13,14-dihydroxy-15-(hydroxymethyl)-2-methyltetracyclo[8.7.0.0²,⁷.0¹¹,¹⁵]heptadec-7-en-5-yl]oxidanyl	n/a	C19H29O4	321.2065844	M+NH4	+	339.240407	3
3838	2.21_339.2393m/z	339.2393	2.21	-0.13420799	96	sLPOS	HMDB0160122	[(2R,15S)-5,6,13-trihydroxy-2,15-dimethyltetracyclo[8.7.0.0²,⁷.0¹¹,¹⁵]heptadec-7-en-14-yl]oxidanyl	n/a	C19H29O4	321.2065844	M+NH4	+	339.240407	3
3839	2.21_339.2393m/z	339.2393	2.21	-0.13420799	96	sLPOS	HMDB0186132	[(2S,15S)-5-hydroxy-15-(hydroxymethyl)-2-methyl-14-oxotetracyclo[8.7.0.0²,⁷.0¹¹,¹⁵]heptadecan-17-yl]oxidanyl	n/a	C19H29O4	321.2065844	M+NH4	+	339.240407	3
3840	2.21_339.2393m/z	339.2393	2.21	-0.13420799	96	sLPOS	HMDB0159854	[(2S,15S)-13,14-dihydroxy-2-(hydroxymethyl)-15-methyltetracyclo[8.7.0.0²,⁷.0¹¹,¹⁵]heptadec-7-en-5-yl]oxidanyl	n/a	C19H29O4	321.2065844	M+NH4	+	339.240407	3
3841	2.21_339.2393m/z	339.2393	2.21	-0.13420799	96	sLPOS	HMDB0159857	[(2R,15S)-9,13,14-trihydroxy-2,15-dimethyltetracyclo[8.7.0.0²,⁷.0¹¹,¹⁵]heptadec-7-en-5-yl]oxidanyl	n/a	C19H29O4	321.2065844	M+NH4	+	339.240407	3
3842	2.21_339.2393m/z	339.2393	2.21	-0.13420799	96	sLPOS	HMDB0160124	[(2R,15S)-5,13,13-trihydroxy-2,15-dimethyltetracyclo[8.7.0.0²,⁷.0¹¹,¹⁵]heptadec-7-en-14-yl]oxidanyl	n/a	C19H29O4	321.2065844	M+NH4	+	339.240407	3
3843	2.21_339.2393m/z	339.2393	2.21	-0.13420799	96	sLPOS	HMDB0186130	[(2S,15S)-5,13-dihydroxy-2,15-dimethyl-14-oxotetracyclo[8.7.0.0²,⁷.0¹¹,¹⁵]heptadecan-17-yl]oxidanyl	n/a	C19H29O4	321.2065844	M+NH4	+	339.240407	3
3844	2.21_339.2393m/z	339.2393	2.21	-0.13420799	96	sLPOS	HMDB0160125	[(2R,15S)-5,12,13-trihydroxy-2,15-dimethyltetracyclo[8.7.0.0²,⁷.0¹¹,¹⁵]heptadec-7-en-14-yl]oxidanyl	n/a	C19H29O4	321.2065844	M+NH4	+	339.240407	3
3845	2.21_339.2393m/z	339.2393	2.21	-0.13420799	96	sLPOS	HMDB0039847	3-Oxododecanoic acid glycerides	n/a	C15H29O6	305.1964137	M+CH3OH+H	+	339.237179	6
3846	2.21_339.2393m/z	339.2393	2.21	-0.13420799	96	sLPOS	HMDB0035101	Lansioside A	n/a	C38H61NO8	659.4397179	M+H+NH4	+	339.240409	3
3847	2.21_339.2393m/z	339.2393	2.21	-0.13420799	96	sLPOS	HMDB0160123	[(2R,15S)-5,9,13-trihydroxy-2,15-dimethyltetracyclo[8.7.0.0²,⁷.0¹¹,¹⁵]heptadec-7-en-14-yl]oxidanyl	n/a	C19H29O4	321.2065844	M+NH4	+	339.240407	3
3848	2.21_339.2393m/z	339.2393	2.21	-0.13420799	96	sLPOS	HMDB0160121	[(2R,15S)-5,13-dihydroxy-15-(hydroxymethyl)-2-methyltetracyclo[8.7.0.0²,⁷.0¹¹,¹⁵]heptadec-7-en-14-yl]oxidanyl	n/a	C19H29O4	321.2065844	M+NH4	+	339.240407	3
3916	6.24_342.2287m/z	342.2287	6.24	-0.144631253	96	uRPOS	HMDB0180102	(3,4-dihydroxy-5-methoxyphenyl)methyl 8-methylnonanoate	n/a	C18H28O5	324.193674	M+NH4	+	342.227497	4
3917	6.24_342.2287m/z	342.2287	6.24	-0.144631253	96	uRPOS	HMDB0180099	(4-hydroxy-3-methoxyphenyl)methyl 9-hydroxy-8-methylnonanoate	n/a	C18H28O5	324.193674	M+NH4	+	342.227497	4
3918	6.24_342.2287m/z	342.2287	6.24	-0.144631253	96	uRPOS	HMDB0180098	(4-hydroxy-3-methoxyphenyl)methyl 8-hydroxy-8-methylnonanoate	n/a	C18H28O5	324.193674	M+NH4	+	342.227497	4
3919	6.24_342.2287m/z	342.2287	6.24	-0.144631253	96	uRPOS	HMDB0180021	(4-hydroxy-3,5-dimethoxyphenyl)methyl 7-methyloctanoate	n/a	C18H28O5	324.193674	M+NH4	+	342.227497	4
3920	6.24_342.2287m/z	342.2287	6.24	-0.144631253	96	uRPOS	HMDB0033631	Lactapiperanol D	n/a	C18H28O5	324.193674	M+NH4	+	342.227497	4
3921	6.24_342.2287m/z	342.2287	6.24	-0.144631253	96	uRPOS	HMDB0015345	Metipranolol	C07915	C17H27NO4	309.1940084	M+CH3OH+H	+	342.227497	4
3922	6.24_342.2287m/z	342.2287	6.24	-0.144631253	96	uRPOS	HMDB0180100	(4-hydroxy-3-methoxyphenyl)methyl 2-hydroxy-8-methylnonanoate	n/a	C18H28O5	324.193674	M+NH4	+	342.227497	4
3923	6.24_342.2287m/z	342.2287	6.24	-0.144631253	96	uRPOS	HMDB0038580	Cibaric acid	n/a	C18H28O5	324.193674	M+NH4	+	342.227497	4
3924	6.24_342.2287m/z	342.2287	6.24	-0.144631253	96	uRPOS	HMDB0015334	Nadolol	n/a	C17H27NO4	309.1940084	M+CH3OH+H	+	342.227497	4
6060	1.36_473.2083m/z	473.2083	1.36	-0.100866221	96	sLPOS	HMDB0140068	(4-{2-[(4-aminobutyl)(3-aminopropyl)carbamoyl]eth-1-en-1-yl}-2,6-dimethoxyphenyl)oxidanesulfonic acid	n/a	C18H29N3O7S	431.1726215	M+ACN+H	+	473.206444	4
6061	1.36_473.2083m/z	473.2083	1.36	-0.100866221	96	sLPOS	HMDB0015618	Sertindole	C07567	C24H26ClFN4O	440.1779174	M+CH3OH+H	+	473.211406	7
6062	1.36_473.2083m/z	473.2083	1.36	-0.100866221	96	sLPOS	HMDB0007856	LysoPA(18:2(9Z,12Z)/0:0)	n/a	C21H39O7P	434.2433406	M+K	+	473.206499	4
[truncated: 8,083 more rows]
